# Supplementary material for: Rhinovirus infection of airway epithelial cells uncovers the non-ciliated subset as a likely driver of genetic risk to childhood-onset asthma
Source: Cell Genom. 2024 Aug 27;4(9):100636. doi: 10.1016/j.xgen.2024.100636 (PMC11480861; doi:10.1016/j.xgen.2024.100636)
Supplement: Table S1. Summary statistics used for heritability enrichment analysis, related to STAR Methods [file mmc2.xlsx]

## Sheet: Supp Table 1
Supplementary Table 1. Related to STAR methods. Summary statistics used for heritability enrichment analysis.
	Studied trait	Reference	Cases	Controls	Total
Asthma-associated traits	Adult-onset asthma	Ferreira et al., 2019 15	26.582	300.671	327.253
	Childhood-onset asthma	Ferreira et al., 2019 15	13.962	300.671	314.633
	Allergy/eczema	UK biobank Sudlow et al., 2015 84	106.051	352.648	458.699
	All asthma	UK biobank Sudlow et al., 2015 84	53.071	405.628	458.699
Control traits	Height	Lango et al., 2010 85	133.653	325	458.303
	Alzheimer’s disease	Jansen et al., 2019 Sup. Ref.1	71.88	383.378	455.258
	Alzheimer’s disease	Lambert et al., 2013 86	17.008	37.154	54.162
	Rheumatoid arthritis	Okada et al., 2014 87	29.88	73.758	103.638
