# Supplementary material for: Rhinovirus infection of airway epithelial cells uncovers the non-ciliated subset as a likely driver of genetic risk to childhood-onset asthma
Source: Cell Genom. 2024 Aug 27;4(9):100636. doi: 10.1016/j.xgen.2024.100636 (PMC11480861; doi:10.1016/j.xgen.2024.100636)
Supplement: Table S2. LDSC-SEG results, related to Figures 1, 3, S4, S7, S9, S12, and S13 [file mmc3.xlsx]

## Sheet: Supp Table 2
Supplementary Table 2. Related to Figures 1 and 3 and Supplementary Figures 4, 7, 9, 12 and 13. LDSC-SEG results.
a	RV-A16 stimulation in healthy donors
b	RV-C15 stimulation timecourse
c	RV-A16 stimulation in asthmatics
d	Asthma patients compared to healthy controls
e	Cell-type-specific diferentially accessible peaks across immune cells
f	Activation state-specific diferentially accessible peaks across immune cells
g	RV-A16 Downregulation of genes in asthmatics
h	Influenza stimulation
i	Cytokine stimulation
j	IL-4 + IL-13 costimulation

## Sheet: Supp Table 2a
RV-A16 stimulation in healthy donors
Trait	Coefficient	Coefficient_std_error	Normalized_Coefficient	Normalized_std_error	Coefficient_P_value
AOA	1.96032e-09	1.91223e-09	0.0871787	0.0850401	0.152647
Allergy/Eczema	1.26081e-09	2.97248e-09	0.0298556	0.0703875	0.335724
COA	5.80972e-09	3.25268e-09	0.179544	0.100521	0.0370391
UOA	4.85669e-09	2.66107e-09	0.152679	0.0836556	0.0339937
Alzheimer's	8.20195e-09	9.4673e-09	0.267052	0.308251	0.19315
Arthritis	-3.15279e-09	9.91288e-09	-0.0352674	0.110887	0.624776
Height	-3.39989e-10	6.00893e-09	-0.00286997	0.0507236	0.52256

## Sheet: Supp Table 2b
RV-C15 stimulation timecourse
Trait	Annotation	Coefficient	Coefficient_std_error	Normalized_Coefficient	Normalized_std_error	Coefficient_P_value
AOA	NV	-6.7889e-10	9.0505e-10	-0.0486014	0.0647921	0.773407
AOA	Stim-12h	-2.51116e-09	1.57295e-09	-0.113023	0.0707954	0.944808
AOA	Stim-24h	3.77643e-09	2.01124e-09	0.164731	0.0877318	0.0302139
AOA	Stim-42h	2.53072e-09	1.9261e-09	0.107071	0.0814902	0.0944385
Allergy/Eczema	NV	-1.03601e-10	1.24888e-09	-0.00394917	0.0476061	0.533056
Allergy/Eczema	Stim-12h	-1.40032e-09	3.20125e-09	-0.0335591	0.0767191	0.6691
Allergy/Eczema	Stim-24h	6.43424e-09	2.83248e-09	0.149446	0.065789	0.0115556
Allergy/Eczema	Stim-42h	6.0562e-09	3.38622e-09	0.136433	0.0762843	0.0368488
COA	NV	-1.15543e-09	1.08147e-09	-0.0574812	0.0538017	0.857328
COA	Stim-12h	-1.12967e-09	2.08821e-09	-0.0353326	0.0653126	0.705738
COA	Stim-24h	5.8714e-09	2.60884e-09	0.177978	0.0790811	0.0122062
COA	Stim-42h	4.23946e-09	2.84937e-09	0.124643	0.0837736	0.0683938
UOA	NV	-1.24151e-09	1.23779e-09	-0.0394999	0.0393817	0.84207
UOA	Stim-12h	-5.94432e-10	2.12037e-09	-0.0183295	0.0653822	0.610393
UOA	Stim-24h	5.77528e-09	2.76908e-09	0.172725	0.0828168	0.0185061
UOA	Stim-42h	3.17628e-09	2.92889e-09	0.16074	0.148221	0.13908
Alzheimer's	NV	-7.73286e-09	2.70448e-09	-0.405308	0.141752	0.997877
Alzheimer's	Stim-12h	4.92043e-09	6.44206e-09	0.16214	0.212281	0.222494
Alzheimer's	Stim-24h	2.45188e-09	1.07822e-08	0.0783047	0.344346	0.410056
Alzheimer's	Stim-42h	8.57558e-09	1.08586e-08	0.265636	0.336355	0.214838
Arthritis	NV	3.6318e-10	4.19961e-09	0.00653985	0.0756231	0.465543
Arthritis	Stim-12h	5.24572e-09	8.16073e-09	0.0593871	0.092388	0.260177
Arthritis	Stim-24h	1.25714e-08	9.98348e-09	0.137935	0.10954	0.103975
Arthritis	Stim-42h	1.49548e-08	1.15803e-08	0.159149	0.123237	0.0982817
Height	NV	-1.45444e-09	2.81208e-09	-0.0197641	0.0382127	0.697496
Height	Stim-12h	-5.97911e-09	5.32622e-09	-0.0510807	0.045503	0.869192
Height	Stim-24h	-1.58304e-09	6.16137e-09	-0.0131074	0.0510153	0.601384
Height	Stim-42h	7.58531e-09	7.23302e-09	0.0609159	0.0580867	0.147157

## Sheet: Supp Table 2c
Genes upregulated in asthma patients compared to healthy controls
Trait	Coefficient	Coefficient_std_error	Normalized_Coefficient	Normalized_std_error	Coefficient_P_value
AOA	1.08334e-09	1.66697e-09	0.0509708	0.0784306	0.257884
Allergy/Eczema	3.24261e-09	2.23748e-09	0.0812355	0.0560545	0.0736376
COA	4.17659e-09	2.55098e-09	0.136556	0.083406	0.0507893
UOA	1.63999e-09	1.84893e-09	0.0545449	0.0614941	0.187541
Alzheimer's	6.29593e-09	8.26079e-09	0.216877	0.284561	0.222986
Arthritis	-1.68885e-09	9.11919e-09	-0.0199869	0.107922	0.573463
Height	-8.59698e-10	5.77139e-09	-0.00767776	0.0515429	0.559207

## Sheet: Supp Table 2d
RV-A16 stimulation in asthmatics
Trait	Coefficient	Coefficient_std_error	Normalized_Coefficient	Normalized_std_error	Coefficient_P_value
AOA	1.05175e-09	1.83674e-09	0.0485458	0.0847784	0.283451
Allergy/Eczema	4.60702e-09	3.01422e-09	0.113227	0.074081	0.0632033
COA	1.01012e-08	3.69629e-09	0.323999	0.118559	0.00313992
UOA	7.9353e-09	2.89771e-09	0.258915	0.0945473	0.00308625
Alzheimer's	5.73156e-09	9.55789e-09	0.19369	0.322995	0.274364
Arthritis	6.62647e-09	9.40593e-09	0.0769338	0.109204	0.240561
Height	3.02001e-09	6.32242e-09	0.0264592	0.0553926	0.316444

## Sheet: Supp Table 2e
Cell-type-specific diferentially accessible peaks across immune cells
Trait	Annotation	Coefficient	Coefficient_std_error	Normalized_Coefficient	Normalized_std_error	Coefficient_P_value
AOA	B cells	8.69982e-09	1.654e-08	0.183781	0.349403	0.299449
AOA	Monocytes	-1.2186e-08	1.42205e-08	-0.266472	0.31096	0.804259
AOA	Myeloid DCs	-1.25887e-08	1.25991e-08	-0.298771	0.299018	0.841145
AOA	NKs	3.28098e-08	1.71998e-08	0.66784	0.350101	0.0282237
AOA	pDCs	-2.20497e-08	1.19358e-08	-0.529193	0.28646	0.967652
AOA	Plasma	8.43661e-09	1.37715e-08	0.19627	0.320382	0.270066
AOA	T cells	8.53932e-08	2.58981e-08	1.69887	0.515234	0.000488128
Allergy/Eczema	B cells	1.47321e-08	2.98246e-08	0.16571	0.335474	0.310668
Allergy/Eczema	Monocytes	-1.67797e-08	1.15247e-08	-0.195375	0.134188	0.927301
Allergy/Eczema	Myeloid DCs	-8.62006e-09	1.37839e-08	-0.108933	0.174189	0.734137
Allergy/Eczema	NKs	6.57544e-08	2.91562e-08	0.712668	0.316004	0.0120589
Allergy/Eczema	pDCs	-1.41218e-08	1.23471e-08	-0.180466	0.157786	0.873633
Allergy/Eczema	Plasma	5.44874e-09	1.55178e-08	0.0674955	0.192224	0.362746
Allergy/Eczema	T cells	1.26338e-07	3.93269e-08	1.33833	0.416601	0.000657918
COA	B cells	1.91371e-08	2.07521e-08	0.28093	0.304639	0.178219
COA	Monocytes	-4.15144e-08	1.34649e-08	-0.630842	0.204609	0.998976
COA	Myeloid DCs	-3.34771e-08	1.5711e-08	-0.552124	0.259115	0.983447
COA	NKs	6.73704e-08	2.1912e-08	0.952951	0.309944	0.00105397
COA	pDCs	-2.39622e-09	1.63158e-08	-0.0399642	0.272114	0.558381
COA	Plasma	-1.0769e-08	1.77853e-08	-0.174098	0.287527	0.727578
COA	T cells	1.49391e-07	3.62609e-08	2.06535	0.501311	1.89516e-05
UOA	B cells	-6.47629e-09	1.67773e-08	-0.0967104	0.250536	0.650257
UOA	Monocytes	-1.52749e-08	1.12988e-08	-0.236116	0.174655	0.911797
UOA	Myeloid DCs	-2.32989e-08	1.32146e-08	-0.390883	0.2217	0.96106
UOA	NKs	6.278e-08	3.17884e-08	0.90333	0.457398	0.0241379
UOA	pDCs	-2.09614e-08	1.17184e-08	-0.355622	0.198809	0.963174
UOA	Plasma	-7.38559e-09	1.34729e-08	-0.121458	0.221565	0.708217
UOA	T cells	9.72634e-08	3.00974e-08	1.36786	0.423275	0.000615455
Alzheimer's	B cells	-2.16287e-08	4.70865e-08	-0.334517	0.728255	0.677005
Alzheimer's	NKs	-9.7755e-09	4.80864e-08	-0.145681	0.716617	0.580546
Alzheimer's	Myeloid DCs	1.85923e-07	5.18216e-08	3.23062	0.900456	0.000166768
Alzheimer's	Monocytes	7.9977e-08	5.91881e-08	1.28042	0.947591	0.0883103
Alzheimer's	pDCs	6.76067e-08	4.49347e-08	1.18795	0.789569	0.0662195
Alzheimer's	T cells	-5.83714e-10	4.64222e-08	-0.00850224	0.676174	0.505016
Alzheimer's	Plasma	-4.03079e-08	5.32947e-08	-0.686549	0.907749	0.775272
Arthritis	B cells	3.03862e-07	8.50957e-08	1.61459	0.452163	0.000177927
Arthritis	Monocytes	-1.78428e-07	7.19096e-08	-0.981406	0.395524	0.993454
Arthritis	pDCs	-1.09742e-07	7.52575e-08	-0.662492	0.454317	0.92761
Arthritis	NKs	1.43936e-07	9.23545e-08	0.736947	0.47285	0.0595549
Arthritis	Myeloid DCs	-1.00258e-07	7.03552e-08	-0.598513	0.419999	0.922926
Arthritis	Plasma	1.00899e-08	7.10372e-08	0.0590432	0.415688	0.443525
Arthritis	T cells	3.53309e-07	1.19672e-07	1.76803	0.598859	0.00157696
Height	Monocytes	-5.097e-08	2.92825e-08	-0.211561	0.121543	0.959126
Height	B cells	-6.51249e-08	3.77026e-08	-0.261137	0.151179	0.957946
Height	Myeloid DCs	4.03422e-08	3.86041e-08	0.181738	0.173908	0.148007
Height	Plasma	3.40809e-08	5.13363e-08	0.150497	0.226694	0.253385
Height	pDCs	3.80669e-09	5.00996e-08	0.0173416	0.228232	0.469717
Height	NKs	2.52824e-08	3.47389e-08	0.0976826	0.134219	0.233373
Height	T cells	-2.65492e-08	3.80168e-08	-0.100258	0.143563	0.757522

## Sheet: Supp Table 2f
Activation state-specific diferentially accessible peaks across immune cells
Trait	Annotation	Coefficient	Coefficient_std_error	Normalized_Coefficient	Normalized_std_error	Coefficient_P_value
AOA	B cells A	2.07785e-08	1.67843e-08	0.452354	0.3654	0.107864
AOA	B cells R	3.88873e-08	1.93625e-08	0.718942	0.357971	0.0223016
AOA	Monocytes A	-1.43581e-08	1.35694e-08	-0.315334	0.298013	0.855
AOA	Monocytes R	-2.20634e-08	1.53727e-08	-0.510671	0.355809	0.92439
AOA	NKs A	-2.08358e-08	1.52389e-08	-0.416977	0.304969	0.914231
AOA	NKs R	3.69064e-08	2.15804e-08	0.725488	0.424217	0.0436162
AOA	T cells A	7.45952e-08	2.16032e-08	1.4457	0.418683	0.000277233
AOA	T cells R	1.18529e-08	1.6189e-08	0.234146	0.319802	0.232036
Allergy/Eczema	B cells A	3.01045e-08	1.81148e-08	0.348971	0.209986	0.0482689
Allergy/Eczema	B cells R	-2.318e-08	1.82998e-08	-0.228189	0.180146	0.897366
Allergy/Eczema	Monocytes A	-3.11551e-08	1.39624e-08	-0.364331	0.163278	0.987171
Allergy/Eczema	Monocytes R	-2.76003e-08	1.46989e-08	-0.340154	0.181154	0.96979
Allergy/Eczema	NKs A	-4.26744e-08	1.11968e-08	-0.454739	0.119313	0.999931
Allergy/Eczema	NKs R	3.44678e-08	2.34515e-08	0.360774	0.245466	0.0708147
Allergy/Eczema	T cells A	1.45027e-07	2.99004e-08	1.49661	0.308558	6.16271e-07
Allergy/Eczema	T cells R	2.84636e-08	2.29587e-08	0.299394	0.241491	0.10753
COA	B cells A	9.0827e-09	1.52086e-08	0.137408	0.230083	0.275184
COA	B cells R	1.98301e-08	2.44593e-08	0.254766	0.314241	0.208759
COA	Monocytes A	-1.492e-08	1.67451e-08	-0.227706	0.255561	0.813537
COA	Monocytes R	-3.88985e-08	1.88972e-08	-0.625652	0.303947	0.980225
COA	NKs A	-4.74277e-08	1.80651e-08	-0.659578	0.251232	0.995672
COA	NKs R	6.80313e-08	2.886e-08	0.929328	0.394236	0.0092045
COA	T cells A	1.41749e-07	3.183e-08	1.90906	0.428681	4.22764e-06
COA	T cells R	3.17965e-08	2.21164e-08	0.436488	0.303604	0.0752615
UOA	B cells A	1.60288e-08	1.36624e-08	0.246674	0.210255	0.120356
UOA	B cells R	8.76716e-09	1.88976e-08	0.114578	0.246972	0.321349
UOA	Monocytes A	-2.22784e-08	1.08261e-08	-0.345871	0.168075	0.980197
UOA	Monocytes R	-2.29944e-08	1.32455e-08	-0.376224	0.216718	0.958719
UOA	NKs A	-4.2445e-08	9.55476e-09	-0.600461	0.135169	0.999996
UOA	NKs R	3.85781e-08	1.8014e-08	0.536075	0.250319	0.0161142
UOA	T cells A	9.6715e-08	2.12382e-08	1.325	0.290964	2.63392e-06
UOA	T cells R	3.36578e-08	1.99473e-08	0.470005	0.278548	0.0457688

## Sheet: Supp Table 2g
RV-A16 Downregulation of genes in asthmatics
Trait	Coefficient	Coefficient_std_error	Normalized_Coefficient	Normalized_std_error	Coefficient_P_value
AOA	-7.101e-10	1.4744e-09	-0.0323144	0.0670954	0.684962
Allergy/Eczema	-1.96504e-09	2.18844e-09	-0.0476147	0.053028	0.815385
COA	7.63597e-10	1.8933e-09	0.0241475	0.0598724	0.343358
UOA	-8.93872e-10	1.65885e-09	-0.0287546	0.053363	0.705005

## Sheet: Supp Table 2h
Influenza stimulation
Trait	Coefficient	Coefficient_std_error	Normalized_Coefficient	Normalized_std_error	Coefficient_P_value
AOA	3.38113e-09	1.86792e-09	0.152116	0.084037	0.0351396
Allergy/Eczema	4.75973e-09	2.63409e-09	0.114022	0.0631009	0.0353831
COA	4.79165e-09	2.66664e-09	0.149806	0.0833699	0.0361768
UOA	6.20819e-09	2.15917e-09	0.197439	0.068668	0.00201841
Alzheimer's	-5.74051e-09	7.53156e-09	-0.189086	0.248081	0.777028
Arthritis	1.32596e-08	1.1158e-08	0.150051	0.126268	0.117347
Height	6.83896e-09	5.78706e-09	0.0584027	0.0494197	0.118649

## Sheet: Supp Table 2i
Cytokine stimulation
Trait	Annotation	Coefficient	Coefficient_std_error	Normalized_Coefficient	Normalized_std_error	Coefficient_P_value
AOA	IFNa	-1.50514e-09	1.97548e-09	-0.0467707	0.0613858	0.776944
AOA	IFNg	1.13409e-09	3.1517e-09	0.0283943	0.0789092	0.359485
AOA	IL13	-5.11621e-09	2.16065e-09	-0.181142	0.0764991	0.991055
AOA	IL17	1.47283e-10	2.08031e-09	0.00565028	0.0798081	0.471779
Allergy/Eczema	IFNa	-4.92086e-09	2.76925e-09	-0.0814198	0.0458196	0.962213
Allergy/Eczema	IFNg	2.49989e-09	4.39838e-09	0.033327	0.0586365	0.284893
Allergy/Eczema	IL13	-1.17949e-09	4.51248e-09	-0.0222361	0.0850707	0.603102
Allergy/Eczema	IL17	1.79887e-09	2.49166e-09	0.0367461	0.050898	0.235161
COA	IFNa	6.05013e-10	2.91074e-09	0.0130645	0.0628537	0.417671
COA	IFNg	2.63109e-09	4.02676e-09	0.0457773	0.0700599	0.256748
COA	IL13	9.20254e-11	2.65201e-09	0.00226418	0.0652498	0.486159
COA	IL17	-3.10565e-09	2.38939e-09	-0.0827947	0.0636996	0.90316
UOA	IFNa	-1.18186e-09	2.99221e-09	-0.0259608	0.0657271	0.653571
UOA	IFNg	3.22248e-09	4.46589e-09	0.0570333	0.0790398	0.235277
UOA	IL13	3.93963e-10	3.9431e-09	0.00986012	0.0986882	0.460207
UOA	IL17	-7.25818e-11	1.99144e-09	-0.00196835	0.054006	0.514537
Alzheimer's	IFNa	-1.06407e-08	9.29158e-09	-0.242082	0.211389	0.873936
Alzheimer's	IL17	3.08337e-11	8.69377e-09	0.000866042	0.244187	0.498585
Alzheimer's	IL13	1.24888e-08	9.82417e-09	0.323734	0.254661	0.101823
Alzheimer's	IFNg	-3.13451e-09	1.21557e-08	-0.0574576	0.222822	0.601744
Arthritis	IFNg	4.62818e-08	1.82361e-08	0.291466	0.114844	0.00557562
Arthritis	IFNa	-5.85695e-09	1.25607e-08	-0.0457787	0.0981765	0.679496
Arthritis	IL17	-1.78711e-08	1.00413e-08	-0.172451	0.0968958	0.962442
Arthritis	IL13	-1.79852e-08	1.47568e-08	-0.16017	0.13142	0.888535
Height	IL13	-1.12077e-08	5.41827e-09	-0.0753214	0.0364135	0.980704
Height	IFNg	-6.79865e-12	9.14397e-09	-3.23099e-05	0.0434558	0.500297
Height	IFNa	1.23044e-08	7.8729e-09	0.0725751	0.0464367	0.05904
Height	IL17	-1.94863e-09	7.83253e-09	-0.0141899	0.0570362	0.598237

[truncated: 1 more sheets: Supp Table 2j]
