# Supplementary material for: Rhinovirus infection of airway epithelial cells uncovers the non-ciliated subset as a likely driver of genetic risk to childhood-onset asthma
Source: Cell Genom. 2024 Aug 27;4(9):100636. doi: 10.1016/j.xgen.2024.100636 (PMC11480861; doi:10.1016/j.xgen.2024.100636)
Supplement: Table S3. Top 10% differentially expressed genes ranked by t-statistic, related to Figures 1, 3, S4, S9, S12, and S13 [file mmc4.xlsx]

## Sheet: Supp Table 3
Supplementary Table 3. Related to Figures 1 and 3 and Supplementary Figures 4, 9, 12 and 13. Top 10% differentially expressed genes ranked by t-statistic
a	Genes upregulated upon RV-A16 stimulation in healthy donors
b	Genes upregulated in resting condition compared to RV-C15 stimulation at 12, 24 and 42 hours
c	Genes upregulated at 12h post-stimulation with RV-C15 (Compared to all other time points)
d	Genes upregulated at 24h post-stimulation with RV-C15 (Compared to all other time points)
e	Genes upregulated at 42h post-stimulation with RV-C15 (Compared to all other time points)
f	Genes upregulated upon RV-A16 stimulation in asthmatics
g	Genes upregulated in asthma patients compared to healthy controls
h	Genes downregulated upon RV-A16 stimulation in asthmatics
i	Genes upregulated after stimulation with influenza compared to control
j	Genes upregulated after stimulation with IFNa (Compared to all other cytokines)
k	Genes upregulated after stimulation with IFNg (Compared to all other cytokines)
l	Genes upregulated after stimulation with IL-13 (Compared to all other cytokines)
m	Genes upregulated after stimulation with IL-17 (Compared to all other cytokines)
n	Genes upregulated after IL-4 + IL-13 costimulation compared to resting condition

## Sheet: Supp Table 3a
Genes upregulated upon RV-A16 stimulation in healthy donors
GeneID	Genename	tstat	FoldChange	Std	P
ENSG00000187608	ISG15	35.3148	5.20849	0.147488	2.02455e-36
ENSG00000185745	IFIT1	34.4297	6.09003	0.176883	1.34051e-36
ENSG00000185885	IFITM1	31.7615	4.10124	0.129126	2.81043e-33
ENSG00000183486	MX2	31.5392	5.27813	0.167351	1.74229e-34
ENSG00000184979	USP18	30.1897	4.67596	0.154886	2.32231e-33
ENSG00000137959	IFI44L	30.0816	5.34094	0.177548	3.65328e-33
ENSG00000132530	XAF1	29.9544	4.24022	0.141556	4.53e-33
ENSG00000119917	IFIT3	29.5329	5.97934	0.202464	3.16234e-33
ENSG00000089127	OAS1	29.1046	4.04594	0.139014	2.02102e-32
ENSG00000135114	OASL	28.5347	5.47342	0.191817	2.27433e-32
ENSG00000126709	IFI6	28.1625	5.21646	0.185227	1.64728e-31
ENSG00000130303	BST2	27.8947	4.1823	0.149932	2.65264e-30
ENSG00000137965	IFI44	27.0983	3.98051	0.146892	1.89162e-31
ENSG00000119922	IFIT2	26.352	5.85741	0.222276	8.63945e-31
ENSG00000182393	IFNL1	26.2343	4.31244	0.164382	1.01315e-30
ENSG00000134321	RSAD2	25.9874	5.67432	0.218349	2.27372e-30
ENSG00000134326	CMPK2	25.92	5.50449	0.212365	2.03051e-30
ENSG00000133106	EPSTI1	25.9199	3.81457	0.147167	1.01219e-30
ENSG00000165949	IFI27	25.6466	3.55553	0.138636	2.88051e-29
ENSG00000183709	IFNL2	25.4942	4.09006	0.160431	4.03085e-30
ENSG00000068079	IFI35	24.8539	3.92779	0.158035	1.75165e-29
ENSG00000157601	MX1	24.8437	5.9157	0.238116	1.78632e-29
ENSG00000128383	APOBEC3A	24.5382	3.66097	0.149195	6.44096e-28
ENSG00000169245	CXCL10	24.2542	5.69482	0.234797	2.27594e-29
ENSG00000197110	IFNL3	23.9252	3.95838	0.165448	8.82951e-29
ENSG00000111331	OAS3	22.5827	3.62179	0.160379	1.26233e-27
ENSG00000107201	DDX58	22.2489	3.65026	0.164065	1.46101e-27
ENSG00000156587	UBE2L6	21.5564	2.57585	0.119493	6.94922e-26
ENSG00000172183	ISG20	20.4002	2.52523	0.123784	7.4334e-25
ENSG00000169248	CXCL11	20.3116	4.93814	0.243119	1.07304e-25
ENSG00000138646	HERC5	20.2104	2.96516	0.146714	6.39978e-25
ENSG00000282851	BISPR	20.0531	2.24205	0.111806	2.35206e-24
ENSG00000136147	PHF11	20.0181	1.5184	0.0758516	6.66268e-25
ENSG00000171855	IFNB1	19.7262	3.09232	0.156762	1.10662e-24
ENSG00000168062	BATF2	19.6255	3.17197	0.161625	2.88007e-24
ENSG00000137628	DDX60	19.6011	3.60307	0.18382	9.42979e-25
ENSG00000130589	HELZ2	19.51	2.43147	0.124627	5.57346e-25
ENSG00000185507	IRF7	19.5002	3.60559	0.1849	5.21521e-25
ENSG00000142089	IFITM3	19.3784	1.75096	0.0903561	9.47666e-24
ENSG00000136688	IL36G	19.2511	1.52511	0.0792224	1.49494e-23
ENSG00000271503	CCL5	18.9876	2.77801	0.146306	1.28349e-23
ENSG00000136514	RTP4	18.9291	2.25355	0.119052	2.42605e-23
ENSG00000010030	ETV7	18.9232	2.97639	0.157288	1.40003e-23
ENSG00000115267	IFIH1	18.9173	3.09056	0.163372	2.50381e-24
ENSG00000078081	LAMP3	18.3147	3.76009	0.205304	2.50267e-23
ENSG00000111335	OAS2	17.8436	3.54033	0.198409	1.06311e-22
ENSG00000196684	HSH2D	17.7273	2.57436	0.14522	2.04955e-22
ENSG00000177409	SAMD9L	17.6544	2.68919	0.152324	4.07973e-23
ENSG00000101347	SAMHD1	17.6428	3.00583	0.170371	1.28599e-22
ENSG00000188313	PLSCR1	17.5976	2.04567	0.116247	1.17753e-22
ENSG00000137198	GMPR	17.5491	3.25852	0.185681	2.15748e-22
ENSG00000135899	SP110	17.3894	2.2038	0.126732	1.52244e-22
ENSG00000117228	GBP1	17.3575	2.74313	0.158038	1.48975e-22
ENSG00000124256	ZBP1	17.1487	2.80387	0.163503	6.36155e-22
ENSG00000110446	SLC15A3	17.1473	2.58377	0.150681	1.18505e-21
ENSG00000204323	SMIM5	17.0381	1.33065	0.0780986	1.96937e-21
ENSG00000140274	DUOXA2	16.9104	2.89186	0.17101	2.64767e-21
ENSG00000011422	PLAUR	16.7907	2.26249	0.134747	3.49989e-21
ENSG00000204642	HLA-F	16.7755	1.82105	0.108554	3.35429e-21
ENSG00000181381	DDX60L	16.512	2.86212	0.173336	1.38721e-21
ENSG00000197632	SERPINB2	16.4264	2.09493	0.127535	8.25517e-21
ENSG00000102524	TNFSF13B	16.4067	3.43141	0.209148	2.23144e-21
ENSG00000108771	DHX58	16.1829	2.95812	0.182793	1.94029e-21
ENSG00000115415	STAT1	15.683	3.00518	0.19162	1.96357e-20
ENSG00000138642	HERC6	15.5033	2.99039	0.192887	1.15611e-20
ENSG00000163644	PPM1K	15.4538	2.45611	0.158932	8.28389e-21
ENSG00000133328	PLAAT2	15.381	2.99389	0.194649	1.56448e-20
ENSG00000162654	GBP4	15.3721	2.33972	0.152206	4.65984e-20
ENSG00000160932	LY6E	15.0947	1.88176	0.124664	1.73254e-20
ENSG00000002549	LAP3	15.0091	2.40506	0.160241	5.07987e-20
ENSG00000233975	LINC02574	14.8061	1.73095	0.116908	4.99728e-20
ENSG00000239713	APOBEC3G	14.6718	1.89886	0.129422	6.28571e-19
ENSG00000138496	PARP9	14.479	2.57669	0.17796	1.45733e-19
ENSG00000240065	PSMB9	14.4224	1.70578	0.118274	1.19729e-18
ENSG00000107984	DKK1	14.3307	1.46974	0.102559	1.51977e-18
ENSG00000163216	SPRR2D	14.1365	1.55836	0.110237	2.52774e-18
ENSG00000067066	SP100	14.1013	2.03688	0.144447	3.26418e-19
ENSG00000155918	RAET1L	13.8846	1.3582	0.0978208	4.92384e-18
ENSG00000157111	TMEM171	13.8193	1.21149	0.0876665	5.86082e-18
ENSG00000123609	NMI	13.7586	1.63122	0.11856	9.53411e-19
ENSG00000132109	TRIM21	13.6664	2.10133	0.15376	4.54722e-19
ENSG00000185880	TRIM69	13.6526	1.56333	0.114508	1.89681e-18
ENSG00000131203	IDO1	13.6373	2.40258	0.176176	9.54441e-18
ENSG00000130775	THEMIS2	13.4346	2.27746	0.169521	1.06633e-17
ENSG00000116663	FBXO6	13.4313	1.77396	0.132077	5.67405e-18
ENSG00000226025	LGALS17A	13.1761	2.18946	0.16617	2.82725e-17
ENSG00000134363	FST	13.1504	1.83485	0.139528	3.59267e-17
ENSG00000168961	LGALS9	12.9866	1.99395	0.153538	5.15069e-17
ENSG00000130813	SHFL	12.9085	2.21602	0.171672	7.12613e-18
ENSG00000185201	IFITM2	12.771	1.61141	0.126177	1.03012e-16
ENSG00000117594	HSD11B1	12.5902	1.4482	0.115026	1.71287e-16
ENSG00000154451	GBP5	12.5442	1.61909	0.129072	1.65009e-16
ENSG00000152061	RABGAP1L	12.5337	1.29371	0.103218	1.88599e-16
ENSG00000124391	IL17C	12.3717	2.15151	0.173906	3.18467e-16
ENSG00000078401	EDN1	12.1664	1.28242	0.105406	5.73412e-16
ENSG00000100911	PSME2	12.1042	0.770261	0.0636357	6.46928e-16
ENSG00000213928	IRF9	12.0869	1.59384	0.131865	7.65124e-17
ENSG00000055332	EIF2AK2	12.0662	2.30802	0.191281	3.55807e-16
ENSG00000152778	IFIT5	11.9995	1.89355	0.157803	1.90058e-16
ENSG00000138035	PNPT1	11.9526	2.05403	0.171848	5.44086e-16
ENSG00000234745	HLA-B	11.8728	1.40946	0.118713	1.34267e-15
ENSG00000241794	SPRR2A	11.7971	1.35112	0.114529	1.67481e-15
ENSG00000157303	SUSD3	11.7941	1.51056	0.128078	1.23682e-15
ENSG00000182010	RTKN2	11.763	1.12133	0.0953267	1.85076e-15
ENSG00000244094	SPRR2F	11.7089	1.57407	0.134433	2.16938e-15
ENSG00000163568	AIM2	11.6517	1.70584	0.146403	2.56675e-15
ENSG00000213689	TREX1	11.6446	1.41459	0.12148	2.62101e-15
ENSG00000205413	SAMD9	11.641	1.64662	0.14145	1.52299e-15
ENSG00000127129	EDN2	11.5753	1.82716	0.15785	3.21618e-15
ENSG00000204264	PSMB8	11.516	1.27249	0.110498	3.74605e-15
ENSG00000179044	EXOC3L1	11.4791	1.37393	0.119689	4.18904e-15
ENSG00000203785	SPRR2E	11.4121	1.50079	0.131509	5.21937e-15
ENSG00000138755	CXCL9	11.3685	1.35349	0.119057	4.18416e-15
ENSG00000173193	PARP14	11.348	2.0468	0.180367	2.26238e-15
ENSG00000101000	PROCR	11.13	0.918565	0.0825307	1.21504e-14
ENSG00000121380	BCL2L14	11.0639	1.60903	0.14543	1.48318e-14
ENSG00000136244	IL6	11.0088	1.08095	0.0981896	1.75227e-14
ENSG00000185338	SOCS1	11.0059	1.65791	0.150639	1.74917e-14
ENSG00000215113	CXorf49B	10.878	2.59227	0.238303	2.60732e-14
ENSG00000110944	IL23A	10.583	1.44748	0.136774	6.44368e-14
ENSG00000164691	TAGAP	10.5613	1.30724	0.123776	6.88401e-14
ENSG00000172345	STARD5	10.5281	1.159	0.110086	7.63365e-14
ENSG00000137440	FGFBP1	10.5088	0.631658	0.0601074	8.10284e-14
ENSG00000197536	IRF1-AS1	10.4998	1.25158	0.119201	8.33297e-14
ENSG00000225101	OR52K3P	10.4969	1.41162	0.134481	6.40962e-14
ENSG00000237276	ANO7L1	10.4361	1.20041	0.115025	1.01529e-13
ENSG00000238000	PSME2P1	10.39	0.796585	0.0766686	1.34762e-14
ENSG00000133101	CCNA1	10.3815	1.33986	0.129062	1.19201e-13
ENSG00000004468	CD38	10.3652	1.52426	0.147055	1.1219e-13
ENSG00000140853	NLRC5	10.3134	1.85688	0.180045	4.00004e-14
ENSG00000108244	KRT23	10.3112	1.23935	0.120195	1.49766e-13
ENSG00000136689	IL1RN	10.2692	1.12103	0.109165	1.70765e-13
ENSG00000123689	G0S2	10.2544	0.874729	0.0853025	1.78814e-13
ENSG00000137709	POU2F3	10.2337	1.14375	0.111764	1.88219e-13
ENSG00000146859	TMEM140	10.1717	1.57296	0.15464	2.05022e-13
ENSG00000134716	CYP2J2	10.1487	1.51999	0.149771	2.49074e-13
ENSG00000115590	IL1R2	10.1405	1.2958	0.127785	2.55628e-13
ENSG00000225131	PSME2P2	10.0835	0.898706	0.0891263	2.83551e-13
ENSG00000135318	NT5E	10.0627	1.17866	0.117132	3.26491e-13
ENSG00000168404	MLKL	10.0517	1.79819	0.178895	2.85551e-13
ENSG00000132274	TRIM22	10.0082	1.8024	0.180092	2.05572e-13
ENSG00000125826	RBCK1	9.92661	1.06631	0.107419	5.02016e-13
ENSG00000225492	GBP1P1	9.86676	1.24161	0.125838	6.07008e-13
ENSG00000173821	RNF213	9.75465	1.56603	0.160542	5.93385e-13
ENSG00000272666	KLHDC7B-DT	9.72707	1.06729	0.109723	6.52027e-13
ENSG00000166394	CYB5R2	9.65129	0.863854	0.0895065	1.20714e-12
ENSG00000212724	KRTAP2-3	9.60884	1.32077	0.137454	1.38314e-12
ENSG00000152689	RASGRP3	9.4372	1.61285	0.170904	2.1422e-12
ENSG00000176406	RIMS2	9.39505	1.5011	0.159775	2.75446e-12
ENSG00000059378	PARP12	9.36974	1.81464	0.19367	2.14567e-12
ENSG00000003402	CFLAR	9.36306	0.714832	0.076346	3.05495e-12
ENSG00000106785	TRIM14	9.33796	2.0177	0.216075	1.0393e-12
ENSG00000166510	CCDC68	9.241	0.872654	0.0944328	4.54015e-12
ENSG00000104951	IL4I1	9.19174	1.11452	0.121253	5.33006e-12
ENSG00000105559	PLEKHA4	9.17457	1.90667	0.207821	3.73464e-12
ENSG00000204261	PSMB8-AS1	9.16274	1.03393	0.112841	5.85868e-12
ENSG00000158517	NCF1	9.13871	1.06931	0.117009	6.33652e-12
ENSG00000221963	APOL6	9.11549	1.30727	0.143412	6.10586e-12
ENSG00000121060	TRIM25	9.10082	1.51349	0.166303	3.30392e-12
ENSG00000155287	SLC25A28	9.08247	1.35553	0.149247	3.18295e-12
ENSG00000140105	WARS1	9.04728	1.85859	0.205431	8.54493e-12
ENSG00000135363	LMO2	9.03665	1.358	0.150277	8.84785e-12
ENSG00000179750	APOBEC3B	8.93638	1.02217	0.114383	1.22965e-11
ENSG00000167772	ANGPTL4	8.93416	1.56146	0.174774	1.23866e-11
ENSG00000147003	CLTRN	8.90077	1.52818	0.17169	1.38248e-11
ENSG00000168394	TAP1	8.8794	1.93717	0.218164	1.37593e-11
ENSG00000132256	TRIM5	8.85809	1.38814	0.156709	1.19218e-11
ENSG00000188293	IGFL1	8.85061	1.1768	0.132963	1.63093e-11
ENSG00000241749	RPSAP52	8.83111	1.04235	0.118031	1.73928e-11
ENSG00000168016	TRANK1	8.82929	1.42868	0.161811	8.72675e-12
ENSG00000117475	BLZF1	8.82388	1.20719	0.13681	1.61274e-11
ENSG00000137752	CASP1	8.78006	0.910927	0.103749	2.00945e-11
ENSG00000141574	SECTM1	8.77762	1.80844	0.206029	2.07537e-11
ENSG00000180628	PCGF5	8.75485	0.885985	0.101199	2.23763e-11
ENSG00000232810	TNF	8.74153	1.04456	0.119495	2.3385e-11
ENSG00000167105	TMEM92	8.72376	0.775783	0.0889276	2.48015e-11
ENSG00000256262	USP30-AS1	8.70444	1.59237	0.182938	2.64407e-11
ENSG00000196116	TDRD7	8.7007	1.88197	0.2163	2.18104e-11
ENSG00000167916	KRT24	8.69764	0.992812	0.114147	2.70434e-11
ENSG00000120217	CD274	8.63895	1.06224	0.12296	3.28555e-11
ENSG00000025708	TYMP	8.53671	1.91414	0.224224	2.95796e-11
ENSG00000134470	IL15RA	8.51706	1.30542	0.153272	4.83761e-11
ENSG00000021355	SERPINB1	8.48312	0.689112	0.0812333	5.51916e-11
ENSG00000170961	HAS2	8.44399	1.12082	0.132736	6.28946e-11
ENSG00000088002	SULT2B1	8.43568	1.35759	0.160935	6.46649e-11
ENSG00000073605	GSDMB	8.43181	0.987065	0.117064	6.55068e-11
ENSG00000135046	ANXA1	8.41098	0.703182	0.0836029	7.02303e-11
ENSG00000161798	AQP5	8.40114	1.28369	0.1528	7.25798e-11
ENSG00000170454	KRT75	8.36411	1.54354	0.184544	8.21556e-11
ENSG00000130487	KLHDC7B	8.35233	0.67	0.0802171	8.54605e-11
ENSG00000010438	PRSS3	8.33269	0.625307	0.0750427	9.12747e-11
ENSG00000138166	DUSP5	8.27305	1.405	0.169828	1.11487e-10
ENSG00000141682	PMAIP1	8.27061	1.0191	0.12322	1.12405e-10
ENSG00000121858	TNFSF10	8.25189	0.897611	0.108776	1.19698e-10
ENSG00000205426	KRT81	8.20047	1.07256	0.130792	1.42286e-10
ENSG00000138772	ANXA3	8.18356	0.607758	0.0742657	1.50613e-10
ENSG00000196209	SIRPB2	8.16253	0.931363	0.114102	1.61663e-10
ENSG00000112343	TRIM38	8.12695	0.980073	0.120595	9.14794e-11
ENSG00000275302	CCL4	8.0905	1.09101	0.134851	1.15974e-10
ENSG00000124226	RNF114	8.07108	0.839964	0.104071	1.8045e-10
ENSG00000123610	TNFAIP6	8.03313	0.859078	0.106942	2.50139e-10
ENSG00000135604	STX11	8.03182	0.69639	0.0867039	2.51252e-10
ENSG00000164161	HHIP	8.02736	1.10399	0.137529	2.55069e-10
ENSG00000181649	PHLDA2	8.02538	0.954881	0.118983	2.56779e-10
ENSG00000117525	F3	8.0119	1.10777	0.138265	2.68752e-10
ENSG00000169509	CRCT1	8.00528	1.36306	0.17027	2.74837e-10
ENSG00000122643	NT5C3A	7.9767	1.26181	0.158187	2.9144e-10
ENSG00000175505	CLCF1	7.96178	1.13252	0.142244	3.18417e-10
ENSG00000089327	FXYD5	7.9487	0.695076	0.0874452	3.3283e-10
ENSG00000140280	LYSMD2	7.9275	0.678378	0.0855728	1.65415e-10
ENSG00000104432	IL7	7.92606	0.76261	0.0962156	3.55386e-10
ENSG00000277511	ENSG00000277511	7.87279	1.1479	0.145806	2.30214e-10
ENSG00000197646	PDCD1LG2	7.85601	0.960154	0.122219	4.55718e-10
ENSG00000172478	MAB21L4	7.82277	1.13896	0.145596	5.1016e-10
ENSG00000013374	NUB1	7.78881	1.07171	0.137596	4.56514e-10
ENSG00000206190	ATP10A	7.67388	1.34008	0.174628	7.85273e-10
ENSG00000136153	LMO7	7.66509	1.11418	0.145358	8.72447e-10
ENSG00000102886	GDPD3	7.6411	0.633804	0.0829467	9.46796e-10
ENSG00000272821	ENSG00000272821	7.62112	1.71625	0.225197	3.39503e-10
ENSG00000172818	OVOL1	7.6004	1.69597	0.223142	1.08784e-09
ENSG00000146192	FGD2	7.54142	0.786173	0.104247	7.36763e-10
ENSG00000142677	IL22RA1	7.53331	1.25962	0.167207	9.63237e-10
ENSG00000216490	IFI30	7.51072	0.680442	0.0905962	1.47788e-09
ENSG00000130545	CRB3	7.51035	0.564125	0.075113	1.47976e-09
ENSG00000261884	ENSG00000261884	7.47941	0.775591	0.103697	5.78667e-10
ENSG00000125538	IL1B	7.44338	0.707453	0.0950445	1.8608e-09
ENSG00000174808	BTC	7.43253	0.971636	0.130728	1.45434e-09
ENSG00000120539	MASTL	7.38095	1.03801	0.140634	2.30458e-09
ENSG00000231412	ENSG00000231412	7.35567	0.684516	0.0930597	2.51325e-09
ENSG00000189433	GJB4	7.33581	1.14616	0.156242	2.69035e-09
ENSG00000162723	SLAMF9	7.33555	0.758926	0.103459	2.69276e-09
ENSG00000279296	PRAL	7.28139	0.969831	0.133193	1.22006e-09
ENSG00000156966	B3GNT7	7.27447	0.672751	0.0924812	3.32085e-09
ENSG00000105939	ZC3HAV1	7.2548	1.28702	0.177403	3.45884e-09
ENSG00000100342	APOL1	7.17579	1.30808	0.18229	4.66136e-09
ENSG00000253958	CLDN23	7.15952	1.25996	0.175984	4.92973e-09
ENSG00000128284	APOL3	7.11372	1.12542	0.158204	5.55054e-09
ENSG00000259153	MAP3K9-DT	7.11203	0.543577	0.0764306	5.80487e-09
ENSG00000163565	IFI16	7.11145	0.665271	0.0935493	5.81646e-09
ENSG00000108622	ICAM2	7.09349	0.777796	0.109649	6.15194e-09
ENSG00000128335	APOL2	7.09267	1.50316	0.211931	6.2048e-09
ENSG00000005059	MCUB	7.07573	0.790501	0.11172	6.38804e-09
ENSG00000164400	CSF2	7.05708	1.03413	0.146538	7.01404e-09
ENSG00000177989	ODF3B	7.04999	1.09158	0.154834	7.18724e-09
ENSG00000176845	METRNL	7.02738	1.17165	0.166726	7.76947e-09
ENSG00000160606	TLCD1	7.02367	0.624335	0.0888901	7.86946e-09
ENSG00000178685	PARP10	7.0217	1.96452	0.279778	7.87178e-09
ENSG00000203722	RAET1G	7.00216	0.640522	0.0914749	8.475e-09
ENSG00000254842	LINC02551	6.99936	0.667378	0.0953485	8.55733e-09
ENSG00000129226	CD68	6.99419	1.38532	0.198068	7.51232e-09
ENSG00000175764	TTLL11	6.97832	0.736992	0.105612	9.2009e-09
ENSG00000136816	TOR1B	6.92954	1.22601	0.176925	1.08865e-08
ENSG00000185479	KRT6B	6.91372	1.43485	0.207537	1.14974e-08
ENSG00000124201	ZNFX1	6.89902	1.66129	0.240801	8.75311e-09
ENSG00000129451	KLK10	6.89256	0.998845	0.144916	1.23682e-08
ENSG00000248890	HHIP-AS1	6.89252	0.630473	0.0914721	1.23697e-08
ENSG00000172936	MYD88	6.85807	1.3322	0.194254	1.34323e-08
ENSG00000092295	TGM1	6.84621	1.61822	0.236368	1.45135e-08
ENSG00000145220	LYAR	6.83116	0.809787	0.118543	9.3922e-09
ENSG00000116717	GADD45A	6.83105	0.848152	0.124161	1.47472e-08
ENSG00000145287	PLAC8	6.82534	1.24558	0.182493	1.55982e-08
ENSG00000116863	ADPRS	6.80943	0.9685	0.142229	7.22766e-09
ENSG00000172382	PRSS27	6.77949	0.857578	0.126496	1.82743e-08
ENSG00000079385	CEACAM1	6.76855	1.11073	0.164102	1.8978e-08
ENSG00000138623	SEMA7A	6.74365	0.859732	0.127488	2.06828e-08
ENSG00000160183	TMPRSS3	6.69765	0.709593	0.105947	2.42459e-08
ENSG00000149798	CDC42EP2	6.68717	0.933973	0.139666	2.51397e-08
ENSG00000183696	UPP1	6.67713	0.745303	0.11162	2.43401e-08
ENSG00000165178	NCF1C	6.65442	0.565403	0.0849666	1.34845e-08
ENSG00000101187	SLCO4A1	6.64017	0.964028	0.145181	2.95746e-08
ENSG00000147509	RGS20	6.62099	0.457175	0.0690493	3.1602e-08
ENSG00000255404	ENSG00000255404	6.58862	1.0846	0.164617	3.53441e-08
ENSG00000173786	CNP	6.5866	1.29683	0.196889	2.96017e-08
ENSG00000197191	CYSRT1	6.58224	0.707173	0.107437	3.61327e-08
ENSG00000131037	EPS8L1	6.57741	1.36488	0.20751	3.6741e-08
ENSG00000175592	FOSL1	6.5762	0.981454	0.149243	3.68955e-08
ENSG00000138316	ADAMTS14	6.57045	0.573742	0.0873215	3.76353e-08
ENSG00000188643	S100A16	6.56206	0.456684	0.0695946	3.87437e-08
ENSG00000204592	HLA-E	6.55672	1.24181	0.189395	2.04271e-08
ENSG00000069482	GAL	6.55301	0.855836	0.130602	3.9976e-08
ENSG00000100336	APOL4	6.53967	0.959769	0.146761	4.18627e-08
ENSG00000138675	FGF5	6.53679	1.07735	0.164813	4.2282e-08
ENSG00000104312	RIPK2	6.53489	0.831003	0.127164	4.25607e-08
ENSG00000163840	DTX3L	6.52809	1.38602	0.212317	3.56923e-08
ENSG00000140464	PML	6.51576	1.47968	0.227092	4.54346e-08
ENSG00000154764	WNT7A	6.50744	0.894231	0.137417	4.67935e-08
ENSG00000110057	UNC93B1	6.50627	1.36885	0.21039	4.69882e-08
ENSG00000189143	CLDN4	6.49306	1.52667	0.235123	4.91857e-08
ENSG00000151466	SCLT1	6.48405	0.782081	0.120616	3.68705e-08
ENSG00000204525	HLA-C	6.48284	1.10227	0.170028	3.13046e-08
ENSG00000169474	SPRR1A	6.41201	0.802158	0.125102	6.50989e-08
ENSG00000214711	CAPN14	6.40744	1.00067	0.156173	6.61354e-08
ENSG00000205220	PSMB10	6.40101	0.742683	0.116026	6.76239e-08
ENSG00000144834	TAGLN3	6.40052	0.58171	0.0908847	6.77373e-08
ENSG00000140279	DUOX2	6.39568	1.19959	0.187562	6.88803e-08
ENSG00000169583	CLIC3	6.39553	0.893723	0.139742	6.89168e-08
ENSG00000205629	LCMT1	6.38174	0.489553	0.0767116	3.60976e-08
ENSG00000170545	SMAGP	6.37255	0.411364	0.0645525	7.46181e-08
ENSG00000128394	APOBEC3F	6.36832	0.765309	0.120175	7.57189e-08
ENSG00000160710	ADAR	6.36582	1.38218	0.217125	7.62947e-08
ENSG00000170581	STAT2	6.36183	1.49152	0.234448	7.74352e-08
ENSG00000147010	SH3KBP1	6.31529	1.08602	0.171967	9.0951e-08
ENSG00000213719	CLIC1	6.30549	0.690577	0.10952	4.80404e-08
ENSG00000185436	IFNLR1	6.30491	0.660607	0.104777	9.42847e-08
ENSG00000169550	MUC15	6.28395	0.894456	0.14234	1.01371e-07
ENSG00000185404	SP140L	6.27821	1.1531	0.183666	5.32101e-08
ENSG00000197921	HES5	6.27716	0.91377	0.145571	1.03781e-07
ENSG00000238266	LINC00707	6.26033	0.940156	0.150177	1.09997e-07
ENSG00000136425	CIB2	6.23346	0.965526	0.154894	1.20708e-07
ENSG00000198805	PNP	6.21708	0.560451	0.090147	1.2774e-07
ENSG00000060491	OGFR	6.20634	1.70509	0.274733	6.96282e-08
ENSG00000188060	RAB42	6.2002	0.580609	0.0936435	1.35413e-07
ENSG00000185272	RBM11	6.17391	0.902012	0.146101	1.48295e-07
ENSG00000125775	SDCBP2	6.1619	0.860303	0.139616	1.54578e-07
ENSG00000137842	TMEM62	6.15979	1.00209	0.162682	1.25433e-07
ENSG00000086061	DNAJA1	6.08655	0.714033	0.117313	2.00543e-07
ENSG00000259529	ENSG00000259529	6.07829	0.649002	0.106774	1.12325e-07
ENSG00000113070	HBEGF	6.07653	0.822513	0.135359	2.07609e-07
ENSG00000172927	MYEOV	6.06858	0.744878	0.122743	2.13386e-07
ENSG00000204267	TAP2	6.05257	0.996506	0.164642	2.25516e-07
ENSG00000102879	CORO1A	6.04803	1.07443	0.177649	2.29081e-07
ENSG00000109321	AREG	6.04647	0.562495	0.0930288	2.30321e-07
ENSG00000204644	ZFP57	6.01564	0.69543	0.115604	2.56179e-07
ENSG00000132792	CTNNBL1	6.00951	0.907822	0.151064	1.45141e-07
ENSG00000073756	PTGS2	5.99623	1.2857	0.214418	2.73932e-07
ENSG00000187583	PLEKHN1	5.98848	0.962943	0.160799	2.80801e-07
ENSG00000136695	IL36RN	5.98497	0.70184	0.117267	2.84785e-07
ENSG00000112773	TENT5A	5.97584	0.684497	0.114544	2.93898e-07
ENSG00000136155	SCEL	5.96177	0.819625	0.13748	3.08519e-07
ENSG00000157168	NRG1	5.94048	0.82539	0.138943	3.32028e-07
ENSG00000005102	MEOX1	5.93616	0.42574	0.0717198	3.37018e-07
ENSG00000176046	NUPR1	5.9266	0.911738	0.153838	3.48312e-07
ENSG00000168811	IL12A	5.91784	0.434547	0.07343	3.58988e-07
ENSG00000164520	RAET1E	5.90292	1.13132	0.191655	3.77936e-07
ENSG00000289009	ENSG00000289009	5.90107	0.573226	0.0971393	3.68728e-07
ENSG00000196352	CD55	5.89104	0.767221	0.130235	3.93741e-07
ENSG00000124688	MAD2L1BP	5.86316	0.429839	0.0733119	2.50025e-07
ENSG00000131016	AKAP12	5.86262	1.26691	0.216099	4.34255e-07
ENSG00000087495	PHACTR3	5.85822	0.489508	0.0835591	4.40885e-07
ENSG00000075213	SEMA3A	5.84698	1.10904	0.189678	4.58293e-07
ENSG00000138606	SHF	5.84471	1.06489	0.182198	4.61887e-07
ENSG00000070190	DAPP1	5.83819	0.820345	0.140514	4.7238e-07
ENSG00000150630	VEGFC	5.83751	0.880134	0.150772	4.73496e-07
ENSG00000107968	MAP3K8	5.83284	0.693034	0.118816	4.81162e-07
ENSG00000151651	ADAM8	5.82536	1.57456	0.270293	4.93715e-07
ENSG00000163207	IVL	5.80415	1.58	0.27222	5.3112e-07
ENSG00000124102	PI3	5.8039	0.773871	0.133336	5.31574e-07
ENSG00000164054	SHISA5	5.79748	0.790954	0.136431	3.52037e-07
ENSG00000166592	RRAD	5.79439	1.15097	0.198634	5.49274e-07
ENSG00000169429	CXCL8	5.78831	0.716559	0.123794	5.60878e-07
ENSG00000138435	CHRNA1	5.75845	0.558657	0.0970151	6.21577e-07
ENSG00000189001	SBSN	5.70552	1.04137	0.18252	7.4555e-07
ENSG00000142396	ERVK3-1	5.69616	0.324823	0.0570249	7.69999e-07
ENSG00000149131	SERPING1	5.69565	0.962127	0.168923	7.7136e-07
ENSG00000020577	SAMD4A	5.69211	0.653162	0.114749	7.80804e-07
ENSG00000137767	SQOR	5.68222	0.629001	0.110696	7.99111e-07
ENSG00000133818	RRAS2	5.67853	0.495695	0.0872927	8.18077e-07
ENSG00000170684	ZNF296	5.64264	0.856411	0.151775	8.04176e-07
ENSG00000197142	ACSL5	5.63751	0.740042	0.131271	9.41791e-07
ENSG00000184988	TMEM106A	5.63714	0.658889	0.116884	5.76404e-07
ENSG00000221914	PPP2R2A	5.6367	0.746264	0.132394	9.44419e-07
ENSG00000160439	RDH13	5.63374	1.09619	0.194576	9.54057e-07
ENSG00000117226	GBP3	5.6316	0.724924	0.128724	9.61094e-07
ENSG00000204421	LY6G6C	5.61614	0.672457	0.119737	1.01345e-06
ENSG00000266947	ENSG00000266947	5.61547	0.501063	0.089229	1.01578e-06
ENSG00000232445	EMSLR	5.60577	0.489514	0.0873232	1.05013e-06
ENSG00000135549	PKIB	5.60124	0.889967	0.158888	1.06659e-06
ENSG00000117143	UAP1	5.59651	0.841122	0.150294	1.08404e-06
ENSG00000131737	KRT34	5.59617	0.474603	0.0848086	1.08531e-06
ENSG00000104368	PLAT	5.57924	1.05403	0.188919	8.98564e-07
ENSG00000182938	OTOP3	5.57817	0.836786	0.150011	1.15437e-06
ENSG00000160213	CSTB	5.56846	0.420696	0.0755498	1.19345e-06
ENSG00000140379	BCL2A1	5.55366	0.63304	0.113986	1.25551e-06
ENSG00000177494	ZBED2	5.54828	1.13726	0.204974	1.27885e-06
ENSG00000144655	CSRNP1	5.53649	1.15193	0.208061	1.33154e-06
ENSG00000130234	ACE2	5.53386	0.772723	0.139635	1.34359e-06
ENSG00000197822	OCLN	5.53325	1.0568	0.190992	1.3464e-06
ENSG00000258659	TRIM34	5.52386	0.652874	0.118192	1.01773e-06
ENSG00000112576	CCND3	5.52215	0.874928	0.15844	1.12702e-06
ENSG00000166532	RIMKLB	5.51039	0.684478	0.124216	1.45599e-06
ENSG00000188763	FZD9	5.49034	0.447744	0.0815512	1.55937e-06
ENSG00000172432	GTPBP2	5.48063	0.705175	0.128667	1.13118e-06
ENSG00000125347	IRF1	5.47648	1.11442	0.203492	1.62845e-06
ENSG00000116741	RGS2	5.47258	0.697837	0.127515	1.65698e-06
ENSG00000188290	HES4	5.46409	0.776918	0.142186	1.7058e-06
ENSG00000102265	TIMP1	5.46377	0.390231	0.0714216	1.70763e-06
ENSG00000237265	ENSG00000237265	5.45319	0.74998	0.137531	1.73939e-06
ENSG00000138678	GPAT3	5.42698	0.565733	0.104245	1.93631e-06
ENSG00000020633	RUNX3	5.42035	0.714447	0.131808	1.98064e-06
ENSG00000169230	PRELID1	5.42019	0.409838	0.0756132	1.73712e-06
ENSG00000156500	PABIR3	5.41702	0.614614	0.11346	1.2916e-06
ENSG00000170423	KRT78	5.40639	0.733733	0.135716	2.07727e-06
ENSG00000188089	PLA2G4E	5.40415	0.597181	0.110504	2.09323e-06
ENSG00000120913	PDLIM2	5.40351	1.07309	0.198592	2.08671e-06
ENSG00000137200	CMTR1	5.39782	1.42862	0.264665	1.92803e-06
ENSG00000189159	JPT1	5.38482	0.340131	0.0631648	2.23594e-06
ENSG00000115602	IL1RL1	5.37082	0.63053	0.117399	2.34522e-06
ENSG00000103966	EHD4	5.34483	1.14974	0.215112	2.53564e-06
ENSG00000104327	CALB1	5.34161	0.638683	0.119568	2.59064e-06
ENSG00000173083	HPSE	5.33042	0.522097	0.0979466	2.69123e-06
ENSG00000023445	BIRC3	5.32571	0.680321	0.127743	2.73476e-06
ENSG00000176454	LPCAT4	5.32143	0.855624	0.160789	2.77495e-06
ENSG00000163814	CDCP1	5.29966	0.826392	0.155933	2.98822e-06
ENSG00000260328	ENSG00000260328	5.28247	0.36701	0.069477	3.1681e-06
ENSG00000172123	SLFN12	5.28143	0.560735	0.106171	3.17935e-06
ENSG00000116701	NCF2	5.2776	0.797602	0.15113	3.22098e-06
ENSG00000160886	LY6K	5.25869	0.645192	0.122691	3.43469e-06
ENSG00000204616	TRIM31	5.24072	0.580456	0.110759	3.65085e-06
ENSG00000233608	TWIST2	5.24033	0.488367	0.0931939	3.65564e-06
ENSG00000131871	SELENOS	5.2074	0.395314	0.0759138	3.95243e-06
ENSG00000006327	TNFRSF12A	5.1965	0.582548	0.112104	4.24167e-06
ENSG00000078018	MAP2	5.18008	0.930779	0.179684	4.4843e-06
ENSG00000115875	SRSF7	5.17809	0.291788	0.0563505	4.51464e-06
ENSG00000048162	NOP16	5.16866	0.294286	0.0569365	4.66113e-06
ENSG00000165806	CASP7	5.16494	0.714477	0.138332	4.7181e-06
ENSG00000155367	PPM1J	5.16182	0.781631	0.151426	4.77038e-06
ENSG00000176014	TUBB6	5.15708	0.778797	0.151015	3.31545e-06
ENSG00000170522	ELOVL6	5.15586	0.706241	0.136978	4.8675e-06
ENSG00000104267	CA2	5.13953	0.536512	0.104389	5.14409e-06
ENSG00000163219	ARHGAP25	5.12722	0.804952	0.156996	3.69173e-06
ENSG00000154734	ADAMTS1	5.1183	1.47076	0.287353	5.52687e-06
ENSG00000122641	INHBA	5.10516	1.1601	0.227241	5.77765e-06
ENSG00000204632	HLA-G	5.10348	0.633491	0.124129	5.8105e-06
ENSG00000253438	PCAT1	5.09549	0.710982	0.139532	4.75544e-06
ENSG00000197043	ANXA6	5.08119	0.629224	0.123834	4.35557e-06
ENSG00000206337	HCP5	5.07458	0.873056	0.172045	6.40587e-06
ENSG00000092330	TINF2	5.07224	0.588333	0.115991	4.4976e-06
ENSG00000185467	KPNA7	5.06745	0.514802	0.10159	6.56177e-06
ENSG00000162772	ATF3	5.05812	0.832684	0.164623	6.77145e-06
ENSG00000196859	KRT39	5.05485	0.554843	0.109764	6.84651e-06
ENSG00000008056	SYN1	5.0545	0.666127	0.131789	6.84767e-06
ENSG00000006451	RALA	5.0543	0.439228	0.0869017	6.85927e-06
ENSG00000114127	XRN1	5.04841	0.952535	0.18868	4.89866e-06
ENSG00000148908	RGS10	5.04249	0.455303	0.0902932	7.13774e-06
ENSG00000165731	RET	5.04029	0.652169	0.129391	7.19094e-06
ENSG00000092820	EZR	5.03866	1.06138	0.210647	7.23045e-06
ENSG00000145016	RUBCN	5.03353	0.677237	0.134545	7.35658e-06
ENSG00000196141	SPATS2L	4.99777	0.648693	0.129797	8.0668e-06
ENSG00000169991	IFFO2	4.98398	0.78488	0.15748	8.69069e-06
ENSG00000258017	ENSG00000258017	4.98347	0.644994	0.129427	6.17834e-06
ENSG00000163898	LIPH	4.97824	0.749897	0.150635	8.85996e-06
ENSG00000286313	ENSG00000286313	4.9753	0.440802	0.0885981	8.9479e-06
ENSG00000127666	TICAM1	4.96834	0.980185	0.197286	9.15968e-06
ENSG00000166750	SLFN5	4.9674	1.10029	0.221502	9.18867e-06
ENSG00000101255	TRIB3	4.96731	0.800807	0.161215	9.19136e-06
ENSG00000108679	LGALS3BP	4.95618	0.909806	0.18357	9.54127e-06
ENSG00000104518	GSDMD	4.95271	0.978147	0.197497	9.65271e-06
ENSG00000005810	MYCBP2	4.95129	0.711459	0.143692	9.69914e-06
ENSG00000185022	MAFF	4.9511	1.10805	0.223798	8.09993e-06
ENSG00000139433	GLTP	4.94344	0.575301	0.116376	9.9578e-06
ENSG00000128052	KDR	4.93823	0.491583	0.0995464	1.01336e-05
ENSG00000253295	ENSG00000253295	4.92916	0.722753	0.146628	1.04464e-05
ENSG00000169255	B3GALNT1	4.91917	0.583235	0.118564	1.08018e-05
ENSG00000128422	KRT17	4.91746	0.796742	0.162023	7.815e-06
ENSG00000101608	MYL12A	4.9107	0.309106	0.0629454	1.11129e-05
ENSG00000164342	TLR3	4.90359	0.982606	0.200385	1.13805e-05
ENSG00000137801	THBS1	4.90264	1.04536	0.213225	1.1417e-05
ENSG00000143536	CRNN	4.89922	0.427907	0.0873417	1.15481e-05
ENSG00000151789	ZNF385D	4.89115	0.664291	0.135815	1.05852e-05
ENSG00000237330	RNF223	4.87839	0.523252	0.107259	1.23817e-05
ENSG00000163512	AZI2	4.87137	0.510943	0.104887	9.20333e-06
ENSG00000149948	HMGA2	4.86587	0.55438	0.113933	1.29111e-05
ENSG00000172159	FRMD3	4.86293	0.614607	0.126386	1.30384e-05
ENSG00000170802	FOXN2	4.85742	0.651264	0.134076	1.32804e-05
ENSG00000182487	NCF1B	4.85496	0.37963	0.0781942	1.339e-05
ENSG00000105402	NAPA	4.85166	0.738316	0.152178	9.86825e-06
ENSG00000128342	LIF	4.85002	0.832244	0.171596	1.3613e-05
ENSG00000134668	SPOCD1	4.84061	0.771202	0.159319	1.40475e-05
ENSG00000237943	PRKCQ-AS1	4.83508	0.566846	0.117236	1.42741e-05
ENSG00000132698	RAB25	4.82764	0.312403	0.0647113	1.46686e-05
ENSG00000137496	IL18BP	4.81803	0.546315	0.11339	1.51463e-05
ENSG00000102921	N4BP1	4.81638	0.905609	0.188027	1.50427e-05
ENSG00000285744	ENSG00000285744	4.80665	0.467335	0.0972266	1.57315e-05
ENSG00000144681	STAC	4.80479	0.556067	0.115732	1.58296e-05
ENSG00000278224	PRICKLE4	4.79846	0.682778	0.142291	1.2774e-05
ENSG00000112149	CD83	4.79289	0.567752	0.118457	1.64695e-05
ENSG00000090520	DNAJB11	4.79177	0.681648	0.142254	1.44187e-05
ENSG00000165259	HDX	4.7892	0.529335	0.110527	1.66732e-05
ENSG00000148832	PAOX	4.78182	0.738109	0.154357	1.26266e-05
ENSG00000074842	MYDGF	4.77802	0.568329	0.118947	1.27964e-05
ENSG00000002586	CD99	4.77181	0.597785	0.125274	1.30789e-05
ENSG00000092853	CLSPN	4.7692	0.532092	0.111568	1.78202e-05
ENSG00000136542	GALNT5	4.7615	0.928215	0.194942	1.8282e-05
ENSG00000242372	EIF6	4.74862	0.321942	0.0677969	1.41901e-05
ENSG00000186474	KLK12	4.74682	0.56823	0.119707	1.91956e-05
ENSG00000138785	INTS12	4.74056	0.466124	0.0983268	1.45976e-05
ENSG00000144063	MALL	4.7379	1.17849	0.248736	1.97726e-05
ENSG00000101311	FERMT1	4.73604	0.481193	0.101602	1.98953e-05
ENSG00000255398	HCAR3	4.73433	0.667623	0.141017	2.00086e-05
ENSG00000189120	SP6	4.73246	0.97233	0.20546	2.01332e-05
ENSG00000143774	GUK1	4.72867	0.444469	0.0939945	1.52192e-05
ENSG00000187678	SPRY4	4.7277	0.376432	0.0796225	2.04534e-05
ENSG00000055044	NOP58	4.72326	0.459585	0.0973025	2.07573e-05
ENSG00000104689	TNFRSF10A	4.72096	0.977565	0.207069	1.94924e-05
ENSG00000163209	SPRR3	4.71569	0.534123	0.113265	2.12848e-05
ENSG00000080031	PTPRH	4.71495	0.453427	0.096168	2.13373e-05
ENSG00000175550	DRAP1	4.71296	0.662386	0.140546	1.8332e-05
ENSG00000125844	RRBP1	4.71229	1.23318	0.261694	1.61185e-05
ENSG00000138621	PPCDC	4.71047	0.451426	0.0958347	1.86162e-05
ENSG00000159403	C1R	4.70776	0.946526	0.201056	2.18514e-05
ENSG00000188229	TUBB4B	4.69756	0.778978	0.165826	1.6972e-05
ENSG00000097021	ACOT7	4.68504	0.684332	0.146067	2.35588e-05
ENSG00000100558	PLEK2	4.68182	0.677269	0.144659	2.38116e-05
ENSG00000166794	PPIB	4.68105	0.488434	0.104343	1.79803e-05
ENSG00000189334	S100A14	4.67807	0.623678	0.13332	2.41091e-05
ENSG00000175416	CLTB	4.66829	0.793805	0.170042	1.88003e-05
ENSG00000013588	GPRC5A	4.65862	0.856185	0.183785	2.57096e-05
ENSG00000158055	GRHL3	4.65812	0.792581	0.17015	2.57524e-05
ENSG00000229035	SPRR2C	4.65689	1.48875	0.319687	2.58576e-05
ENSG00000121578	B4GALT4	4.65175	0.664832	0.142921	2.63002e-05
ENSG00000170175	CHRNB1	4.65099	0.718457	0.154474	2.63662e-05
ENSG00000244274	DBNDD2	4.64906	0.340495	0.0732396	2.65349e-05
ENSG00000127328	RAB3IP	4.64817	0.633748	0.136344	2.66129e-05
ENSG00000159871	LYPD5	4.64539	0.395532	0.085145	2.68581e-05
ENSG00000197265	GTF2E2	4.642	0.585587	0.12615	2.06058e-05
ENSG00000196954	CASP4	4.63788	0.325986	0.0702877	2.17261e-05
ENSG00000172613	RAD9A	4.63061	0.582901	0.12588	2.14398e-05
ENSG00000132475	H3-3B	4.62625	0.334813	0.0723724	2.17675e-05
ENSG00000184009	ACTG1	4.62261	0.611051	0.132187	2.73411e-05
ENSG00000113739	STC2	4.62065	1.02284	0.221362	2.91432e-05
ENSG00000116285	ERRFI1	4.62017	0.741597	0.160513	2.9189e-05
ENSG00000243509	TNFRSF6B	4.60891	0.576626	0.125111	3.02928e-05
ENSG00000168259	DNAJC7	4.60867	0.586362	0.12723	2.314e-05
ENSG00000137193	PIM1	4.60781	1.06139	0.230347	3.0402e-05
ENSG00000092010	PSME1	4.60573	0.275584	0.059835	3.06111e-05
ENSG00000254612	DNAJB6P1	4.60511	0.572417	0.1243	2.34282e-05
ENSG00000132205	EMILIN2	4.60144	0.699611	0.152042	3.10473e-05
ENSG00000189280	GJB5	4.59836	0.481087	0.104621	2.39841e-05
ENSG00000226067	RP11-403I13.7	4.58353	0.533583	0.116413	2.92732e-05
ENSG00000245556	SCAMP1-AS1	4.58141	0.473945	0.10345	3.31629e-05
ENSG00000251493	FOXD1	4.57672	0.717583	0.15679	3.36782e-05
ENSG00000183347	GBP6	4.57318	0.972835	0.212726	3.40724e-05
ENSG00000169035	KLK7	4.55544	0.670954	0.147286	3.61168e-05
ENSG00000174827	PDZK1	4.5501	0.468583	0.102983	3.67559e-05
ENSG00000182179	UBA7	4.54987	1.10434	0.242718	3.67831e-05
ENSG00000161091	MFSD12	4.54536	1.03078	0.226777	3.63905e-05
ENSG00000183386	FHL3	4.53853	0.646163	0.142373	3.81775e-05
ENSG00000102243	VGLL1	4.53814	0.49765	0.10966	3.82266e-05
ENSG00000183742	MACC1	4.52622	0.697295	0.154057	3.97496e-05
ENSG00000149591	TAGLN	4.51216	0.671476	0.148815	4.16236e-05
ENSG00000114450	GNB4	4.51092	0.672012	0.148974	3.24603e-05
ENSG00000161267	BDH1	4.50842	0.66482	0.147462	4.21361e-05
ENSG00000161249	DMKN	4.49576	0.301537	0.0670714	4.39179e-05
ENSG00000114529	C3orf52	4.49318	0.531943	0.118389	4.429e-05
ENSG00000129515	SNX6	4.48941	0.535071	0.119185	3.49574e-05
ENSG00000115271	GCA	4.48914	0.47251	0.105256	4.28398e-05
ENSG00000163235	TGFA	4.47864	0.807434	0.180286	4.64468e-05
ENSG00000288681	ENSG00000288681	4.47678	2.85827	0.638465	4.67296e-05
ENSG00000119782	FKBP1B	4.47343	0.374237	0.0836577	4.72429e-05
ENSG00000151364	KCTD14	4.47254	0.670559	0.149928	4.73805e-05
ENSG00000139437	TCHP	4.4701	0.650253	0.145467	3.73581e-05
ENSG00000121742	GJB6	4.4686	0.550681	0.123234	4.79953e-05
ENSG00000261040	WFDC21P	4.46761	0.56974	0.127527	4.81493e-05
ENSG00000167207	NOD2	4.46607	0.855005	0.191445	4.39533e-05
ENSG00000004455	AK2	4.46036	0.294481	0.0660219	4.66051e-05
ENSG00000181163	NPM1	4.45203	0.294729	0.066201	5.06612e-05
ENSG00000139725	RHOF	4.44844	0.658513	0.148032	5.12566e-05
ENSG00000105287	PRKD2	4.44324	1.07276	0.241437	4.34888e-05
ENSG00000196449	YRDC	4.43797	0.568351	0.128065	5.30358e-05
ENSG00000130396	AFDN	4.43762	0.615501	0.138701	4.17645e-05
ENSG00000124466	LYPD3	4.43562	0.657289	0.148184	5.3444e-05
ENSG00000115008	IL1A	4.42644	0.545238	0.123178	5.50656e-05
ENSG00000185753	CXorf38	4.42567	0.469886	0.106173	5.52031e-05
ENSG00000156218	ADAMTSL3	4.42361	0.56799	0.1284	5.55754e-05
ENSG00000128228	SDF2L1	4.41719	0.59211	0.134047	4.47895e-05
ENSG00000117069	ST6GALNAC5	4.40611	0.536085	0.121669	5.88307e-05
ENSG00000123240	OPTN	4.38917	0.78738	0.179391	4.92897e-05
ENSG00000163131	CTSS	4.38875	0.522321	0.119014	6.22437e-05
ENSG00000022267	FHL1	4.38629	0.741233	0.168989	6.27419e-05
ENSG00000122254	HS3ST2	4.3759	0.562173	0.12847	6.48921e-05
ENSG00000103089	FA2H	4.36383	0.79528	0.182244	6.74827e-05
ENSG00000075624	ACTB	4.35911	0.689616	0.158201	6.57386e-05
ENSG00000099860	GADD45B	4.358	0.667921	0.153263	6.87686e-05
ENSG00000106078	COBL	4.35188	0.545354	0.125315	7.01458e-05
ENSG00000035141	FAM136A	4.34987	0.464041	0.106679	7.06041e-05
ENSG00000157654	PALM2AKAP2	4.34752	0.93555	0.215192	7.11435e-05
ENSG00000105825	TFPI2	4.32083	0.642095	0.148604	7.75536e-05
ENSG00000142273	CBLC	4.3179	0.818953	0.189665	7.82916e-05
ENSG00000155324	GRAMD2B	4.31589	0.583007	0.135084	7.88022e-05
ENSG00000067082	KLF6	4.30497	0.865549	0.201058	8.16277e-05
ENSG00000139278	GLIPR1	4.29226	0.429578	0.100082	8.50419e-05
ENSG00000178372	CALML5	4.28016	0.810638	0.189395	8.84245e-05
ENSG00000075234	TTC38	4.27965	0.795276	0.185828	8.54444e-05
ENSG00000041988	THAP3	4.27903	0.547558	0.127963	7.16444e-05
ENSG00000109971	HSPA8	4.27703	0.428272	0.100133	8.93185e-05
ENSG00000167550	RHEBL1	4.2726	0.432275	0.101174	9.0601e-05
ENSG00000105699	LSR	4.27088	0.885739	0.207391	7.36451e-05
ENSG00000155158	TTC39B	4.25682	0.574237	0.134898	9.53169e-05
ENSG00000280693	SH3PXD2A-AS1	4.25662	0.37313	0.087659	9.53808e-05
ENSG00000187741	FANCA	4.25604	0.580467	0.136387	9.55582e-05
ENSG00000166902	MRPL16	4.25554	0.303859	0.0714032	7.75553e-05
ENSG00000235750	KIAA0040	4.25115	0.711859	0.167451	9.70708e-05
ENSG00000166105	GLB1L3	4.24881	0.286226	0.0673662	9.78025e-05
ENSG00000289399	ENSG00000289399	4.2467	0.462282	0.108857	9.84671e-05
ENSG00000012061	ERCC1	4.24629	0.46628	0.109809	8.001e-05
ENSG00000168310	IRF2	4.24437	0.525462	0.123802	9.91952e-05
ENSG00000204138	PHACTR4	4.2428	0.61873	0.145831	9.97096e-05
ENSG00000124357	NAGK	4.24251	0.553352	0.13043	9.17303e-05
ENSG00000183018	SPNS2	4.24217	0.678562	0.159956	9.99115e-05
ENSG00000106077	ABHD11	4.2366	0.595074	0.14046	8.26617e-05
ENSG00000123737	EXOSC9	4.2355	0.310954	0.0734162	0.000102072
ENSG00000166401	SERPINB8	4.23529	0.487808	0.115177	0.000102141
ENSG00000164430	CGAS	4.22897	0.652	0.154175	0.000100172
ENSG00000124593	ENSG00000124593	4.22833	0.419773	0.0992763	0.000104447
ENSG00000160193	WDR4	4.22587	0.755145	0.178696	0.000105273
ENSG00000091651	ORC6	4.22451	0.408456	0.0966872	0.000105735
ENSG00000188112	C6orf132	4.22068	0.549319	0.130149	0.000107038
ENSG00000099901	RANBP1	4.21816	0.456783	0.10829	8.9202e-05
ENSG00000057704	TMCC3	4.20727	0.818412	0.194523	0.000111735
ENSG00000173960	UBXN2A	4.20083	0.627565	0.149391	0.000113946
ENSG00000171729	TMEM51	4.19774	0.847275	0.201841	9.41839e-05
ENSG00000186806	VSIG10L	4.19748	0.496771	0.11835	0.000115294
ENSG00000126249	PDCD2L	4.19546	0.399841	0.0953032	9.49062e-05
ENSG00000160752	FDPS	4.19496	0.429199	0.102313	0.000116224
ENSG00000126524	SBDS	4.19366	0.392506	0.0935951	0.00011671
ENSG00000120437	ACAT2	4.18781	0.428678	0.102363	0.000118911
ENSG00000188910	GJB3	4.18653	0.691472	0.165166	0.000119401
ENSG00000213626	LBH	4.17509	0.628383	0.150508	0.000123843
ENSG00000090554	FLT3LG	4.17206	0.473718	0.113545	0.000125047
ENSG00000106366	SERPINE1	4.17128	0.809339	0.194027	0.000125359
ENSG00000119862	LGALSL	4.16736	0.58255	0.139789	0.000126936
ENSG00000214013	GANC	4.16612	0.489812	0.11757	0.000127438
ENSG00000159176	CSRP1	4.16247	0.821228	0.197294	0.00012888
ENSG00000173846	PLK3	4.16239	0.834228	0.200421	0.000128966
ENSG00000093167	LRRFIP2	4.15311	0.65798	0.158431	0.000123808
ENSG00000198959	TGM2	4.15299	1.07662	0.259239	0.000132886
ENSG00000131470	PSMC3IP	4.14884	0.657823	0.158556	0.000134654
ENSG00000128944	KNSTRN	4.14198	0.41727	0.100742	0.000137629
ENSG00000123358	NR4A1	4.13715	0.700423	0.169301	0.000139762
ENSG00000154102	C16orf74	4.13698	0.475595	0.114962	0.000115384
ENSG00000177359	ENSG00000177359	4.13546	0.499703	0.120834	0.000140515
ENSG00000172331	BPGM	4.13468	0.514298	0.124386	0.000140862
ENSG00000211772	TRBC2	4.13172	0.415616	0.100591	0.000142198
ENSG00000162069	BICDL2	4.12435	0.975238	0.236459	0.00012034
ENSG00000285517	ENSG00000285517	4.12344	0.482865	0.117103	0.000145991
ENSG00000130305	NSUN5	4.12256	0.658365	0.159698	0.000127171
ENSG00000053372	MRTO4	4.11204	0.431344	0.104898	0.000151373
ENSG00000111057	KRT18	4.11058	0.678976	0.165178	0.000152078
ENSG00000117395	EBNA1BP2	4.11057	0.530161	0.128975	0.000125978
ENSG00000169249	ZRSR2	4.1082	0.628487	0.152983	0.000126972
ENSG00000122786	CALD1	4.0986	0.672342	0.164042	0.000157968
ENSG00000136874	STX17	4.09681	0.491205	0.119899	0.000158868
ENSG00000115758	ODC1	4.09387	0.572843	0.139927	0.000160354
ENSG00000133401	PDZD2	4.09021	0.559189	0.136714	0.000161557
ENSG00000136950	ARPC5L	4.08676	0.428428	0.104833	0.000163219
ENSG00000166920	C15orf48	4.07542	0.56963	0.139772	0.000170005
ENSG00000158042	MRPL17	4.07411	0.224289	0.0550522	0.000170714
ENSG00000109519	GRPEL1	4.07023	0.349805	0.0859423	0.000172822
ENSG00000128283	CDC42EP1	4.06088	0.954438	0.235032	0.000178005
ENSG00000120526	NUDCD1	4.05624	0.58596	0.144459	0.000180632
ENSG00000051180	RAD51	4.05349	0.591217	0.145854	0.000182209
ENSG00000137267	TUBB2A	4.04499	0.646295	0.159777	0.000187166
ENSG00000067798	NAV3	4.04365	0.489035	0.120939	0.000187961
ENSG00000113460	BRIX1	4.03182	0.301532	0.0747881	0.000195103
ENSG00000130816	DNMT1	4.02775	0.433054	0.107518	0.000184181
ENSG00000159231	CBR3	4.01903	0.450084	0.111988	0.000203127
ENSG00000128965	CHAC1	4.01657	0.602145	0.149915	0.000204704
ENSG00000105993	DNAJB6	4.01656	0.498564	0.124127	0.000171885
ENSG00000099937	SERPIND1	4.0122	0.193058	0.0481176	0.000207539
ENSG00000242550	SERPINB10	4.01162	0.364089	0.0907586	0.00020792
ENSG00000184584	STING1	4.00469	0.636637	0.158973	0.00017872
ENSG00000050344	NFE2L3	4.00025	0.649643	0.162401	0.000215485
ENSG00000197019	SERTAD1	3.99809	0.49899	0.124807	0.000182635
ENSG00000157734	SNX22	3.99645	0.285481	0.0714336	0.000183618
ENSG00000205420	KRT6A	3.9952	0.784945	0.196472	0.000218935
ENSG00000184292	TACSTD2	3.99488	0.787628	0.197159	0.000194343
ENSG00000112033	PPARD	3.99352	0.917988	0.229869	0.000220091
ENSG00000183684	ALYREF	3.99172	0.68593	0.171838	0.000186493
ENSG00000153923	CLCA3P	3.98889	0.350497	0.0878682	0.000223311
ENSG00000104611	SH2D4A	3.98833	0.623579	0.156351	0.000223705
ENSG00000123416	TUBA1B	3.9811	0.463718	0.11648	0.000228838
ENSG00000160209	PDXK	3.98003	0.63001	0.158293	0.000229611
ENSG00000248592	STIMATE-MUSTN1	3.97844	0.575814	0.144734	0.000230759
ENSG00000130649	CYP2E1	3.9777	0.355548	0.0893852	0.000231292
ENSG00000184162	NR2C2AP	3.97614	0.439638	0.110569	0.000196259
ENSG00000132603	NIP7	3.97529	0.421064	0.10592	0.000233044
ENSG00000198286	CARD11	3.97276	0.666608	0.167794	0.000234901
ENSG00000115844	DLX2	3.96649	0.402374	0.101443	0.000239562
ENSG00000094804	CDC6	3.95648	0.7419	0.187515	0.000247188
ENSG00000162572	SCNN1D	3.95511	0.46726	0.118141	0.00024825
ENSG00000255439	ENSG00000255439	3.95234	0.840322	0.212614	0.000250412
ENSG00000185947	ZNF267	3.95033	0.353234	0.0894189	0.000251995
ENSG00000100949	RABGGTA	3.94993	0.605008	0.153169	0.000213807
ENSG00000276023	DUSP14	3.93862	0.453906	0.115245	0.000261389
ENSG00000100600	LGMN	3.93454	0.591427	0.150317	0.000264743
ENSG00000213397	HAUS7	3.93134	0.493344	0.12549	0.000227165
ENSG00000138311	ZNF365	3.92754	0.548467	0.139647	0.00027059
ENSG00000167460	TPM4	3.92097	0.660636	0.168488	0.000276188
ENSG00000229932	YWHAZP3	3.91994	0.485589	0.123877	0.000264762
ENSG00000213551	DNAJC9	3.91776	0.41319	0.105466	0.00027897
ENSG00000070404	FSTL3	3.91509	0.877527	0.22414	0.000281303
ENSG00000143367	TUFT1	3.9105	0.928017	0.237314	0.000285356
ENSG00000170542	SERPINB9	3.90779	0.600632	0.153701	0.000277109
ENSG00000147168	IL2RG	3.90406	0.509933	0.130616	0.000291134
ENSG00000223960	CHROMR	3.90237	0.427363	0.109514	0.00029267
ENSG00000117877	POLR1G	3.90227	0.810247	0.207635	0.00024968
ENSG00000070495	JMJD6	3.90071	0.580109	0.148719	0.000250953
ENSG00000185847	LINC01405	3.89335	0.590455	0.151657	0.000300997
ENSG00000006210	CX3CL1	3.88715	0.679492	0.174805	0.000262227
ENSG00000115109	EPB41L5	3.88687	0.674266	0.173473	0.000307124
ENSG00000132507	EIF5A	3.88358	0.398143	0.10252	0.000310283
ENSG00000153250	RBMS1	3.88204	0.599255	0.154366	0.000311765
ENSG00000206503	HLA-A	3.87719	0.566323	0.146065	0.000316494
ENSG00000141497	ZMYND15	3.87567	0.545567	0.140767	0.000317997
ENSG00000160214	RRP1	3.87097	0.942606	0.243507	0.00027633
ENSG00000139289	PHLDA1	3.86951	0.601526	0.155453	0.000324133
ENSG00000257663	ENSG00000257663	3.86748	0.661658	0.171083	0.000283694
ENSG00000167641	PPP1R14A	3.86323	0.457078	0.118315	0.00033051
ENSG00000239556	UPK3BL3P	3.86238	0.469818	0.121639	0.000331379
ENSG00000081181	ARG2	3.85642	0.398243	0.103268	0.000337531
ENSG00000078269	SYNJ2	3.84457	0.48415	0.125931	0.000350174
ENSG00000159479	MED8	3.84378	0.295861	0.0769713	0.000351027
ENSG00000205364	MT1M	3.84369	0.711651	0.185148	0.000351122
ENSG00000134531	EMP1	3.84337	0.969627	0.252286	0.000351475
ENSG00000143891	GALM	3.83924	0.478932	0.124747	0.000355995
ENSG00000186148	ENSG00000186148	3.8186	0.368748	0.0965665	0.000379433
ENSG00000136492	BRIP1	3.81768	0.377887	0.0989834	0.000380505
ENSG00000161921	CXCL16	3.81719	0.672987	0.176304	0.000381081
ENSG00000104131	EIF3J	3.81488	0.435809	0.114239	0.000383805
ENSG00000186480	INSIG1	3.8123	0.534453	0.140192	0.000386869
ENSG00000110888	CAPRIN2	3.81186	0.539713	0.141588	0.0003874
ENSG00000178896	EXOSC4	3.81146	0.43548	0.114255	0.000334718
ENSG00000178381	ZFAND2A	3.80903	0.234618	0.0615952	0.000390794
ENSG00000225921	NOL7	3.80846	0.339551	0.0891572	0.000337965
ENSG00000127564	PKMYT1	3.80417	0.592855	0.155844	0.000396694
ENSG00000158417	EIF5B	3.80416	0.441349	0.116018	0.000396707
ENSG00000129465	RIPK3	3.7955	0.635985	0.167563	0.000352298
ENSG00000186076	ENSG00000186076	3.79155	0.842941	0.222321	0.00035679
ENSG00000129007	CALML4	3.79017	0.39992	0.105515	0.000414159
ENSG00000175376	EIF1AD	3.78756	0.42881	0.113215	0.000361368
ENSG00000176749	CDK5R1	3.78625	0.672265	0.177555	0.000419188
ENSG00000230596	GPAA1P2	3.78068	0.504406	0.133417	0.000426423
ENSG00000145283	SLC10A6	3.77988	0.347988	0.0920631	0.000427471
ENSG00000184792	OSBP2	3.77557	0.812899	0.215305	0.000433166
ENSG00000166128	RAB8B	3.77506	0.529416	0.14024	0.000433849
ENSG00000042493	CAPG	3.77424	0.435975	0.115513	0.000427869
ENSG00000206341	HLA-H	3.77193	0.577237	0.153035	0.000438042
ENSG00000111012	CYP27B1	3.77052	0.587037	0.155691	0.000439935
ENSG00000048052	HDAC9	3.76736	0.668536	0.177455	0.000444219
ENSG00000163121	NEURL3	3.75734	0.469012	0.124826	0.000458087
ENSG00000171763	SPATA5L1	3.75492	0.558269	0.148677	0.000461493
ENSG00000102172	SMS	3.75349	0.487614	0.12991	0.000463524
ENSG00000171476	HOPX	3.75074	0.463308	0.123524	0.000467446
ENSG00000198542	ITGBL1	3.74933	0.340524	0.0908225	0.000469462
ENSG00000109534	GAR1	3.74476	0.50819	0.135707	0.000414268
ENSG00000214049	UCA1	3.744	0.390416	0.104278	0.000477188
ENSG00000213214	ARHGEF35	3.74319	0.663657	0.177297	0.000478372
ENSG00000030110	BAK1	3.7391	0.815394	0.218072	0.000421793
ENSG00000012171	SEMA3B	3.72934	0.716983	0.192255	0.000499073
ENSG00000160256	SLX9	3.72461	0.562915	0.151134	0.000441672
ENSG00000221926	TRIM16	3.71997	0.820084	0.220455	0.000513564
ENSG00000131015	ULBP2	3.71895	0.321856	0.0865449	0.000515154
ENSG00000153113	CAST	3.71759	0.5274	0.141866	0.000451614
ENSG00000133030	MPRIP	3.70863	0.713895	0.192496	0.00053163
ENSG00000148426	PROSER2	3.70802	0.810126	0.218479	0.000493194
ENSG00000235162	C12orf75	3.70665	0.379157	0.102291	0.000534858
ENSG00000109452	INPP4B	3.69889	0.739023	0.199796	0.000547647
ENSG00000189306	RRP7A	3.69522	0.77075	0.20858	0.000553794
ENSG00000175920	DOK7	3.69507	0.404002	0.109335	0.000554056
ENSG00000171401	KRT13	3.69329	0.655177	0.177396	0.000557053
ENSG00000141579	ZNF750	3.6893	0.730365	0.197968	0.000563866
ENSG00000172336	POP7	3.68911	0.383661	0.103998	0.000494229
ENSG00000146409	SLC18B1	3.68686	0.601798	0.163228	0.00056728
ENSG00000136694	IL36A	3.68366	0.443294	0.120341	0.000573618
ENSG00000164619	BMPER	3.68207	0.377319	0.102475	0.000576399
ENSG00000093009	CDC45	3.67689	0.548939	0.149294	0.000585537
ENSG00000135930	EIF4E2	3.67349	0.410594	0.111772	0.000519207
ENSG00000111790	FGFR1OP2	3.67216	0.256697	0.0699037	0.000594014
ENSG00000176531	PHLDB3	3.66644	0.619552	0.168979	0.00060316
ENSG00000101361	NOP56	3.6602	0.528426	0.144371	0.000541407
ENSG00000002079	MYH16	3.65977	0.463481	0.126642	0.000616747
ENSG00000254166	CASC19	3.6535	0.293134	0.0802336	0.000628575
ENSG00000134802	SLC43A3	3.65257	0.737162	0.20182	0.000630349
ENSG00000198900	TOP1	3.64606	0.503354	0.138054	0.000566035
ENSG00000178719	GRINA	3.64547	0.687373	0.188555	0.000567073
ENSG00000162545	CAMK2N1	3.63879	0.444199	0.122073	0.000657191
ENSG00000167553	TUBA1C	3.63863	0.446251	0.122643	0.000644258
ENSG00000108518	PFN1	3.63678	0.354421	0.0974547	0.000644647
ENSG00000090273	NUDC	3.63614	0.717201	0.197242	0.000583939
ENSG00000100902	PSMA6	3.62937	0.252491	0.0695688	0.000648469
ENSG00000115946	PNO1	3.62914	0.373354	0.102877	0.000676636
ENSG00000160145	KALRN	3.62846	0.631406	0.174015	0.000678033
ENSG00000103187	COTL1	3.62752	0.651119	0.179494	0.000679953
ENSG00000156675	RAB11FIP1	3.62226	0.932902	0.257547	0.000690833
ENSG00000125618	PAX8	3.61633	0.467457	0.129263	0.000703304
ENSG00000129194	SOX15	3.61573	0.411834	0.113901	0.000704589
ENSG00000184182	UBE2F	3.61557	0.238856	0.0660633	0.000622815
ENSG00000125651	GTF2F1	3.60954	0.849376	0.235315	0.00063467
ENSG00000130202	NECTIN2	3.60404	0.790088	0.219223	0.000707939
ENSG00000142871	CCN1	3.60231	0.857083	0.237926	0.000733648
ENSG00000167157	PRRX2	3.59953	0.483089	0.134209	0.000739814
ENSG00000254093	PINX1	3.59742	0.523716	0.145581	0.000659148
ENSG00000139988	RDH12	3.59279	0.372399	0.103652	0.000754976
ENSG00000182782	HCAR2	3.59139	0.487649	0.135783	0.000758158
ENSG00000171860	C3AR1	3.59116	0.464902	0.129457	0.00075867
ENSG00000284194	SCO2	3.5899	0.371908	0.103599	0.000674794
ENSG00000163734	CXCL3	3.58957	0.594642	0.165658	0.000762322
ENSG00000274276	ENSG00000274276	3.58707	0.408865	0.113983	0.000768067
ENSG00000167508	MVD	3.58515	0.791344	0.220728	0.000684849
ENSG00000128272	ATF4	3.58392	0.40225	0.112237	0.000708564
ENSG00000143549	TPM3	3.58356	0.556071	0.155173	0.000776195
ENSG00000073712	FERMT2	3.58126	0.375532	0.10486	0.000781574
ENSG00000166825	ANPEP	3.58097	0.364536	0.101798	0.000782261
ENSG00000092470	WDR76	3.5809	0.46135	0.128836	0.000782434
ENSG00000131979	GCH1	3.57703	0.482047	0.134762	0.000791576
ENSG00000164181	ELOVL7	3.57408	0.571659	0.159946	0.000737588
ENSG00000153551	CMTM7	3.57333	0.287528	0.0804651	0.000800405
ENSG00000156697	UTP14A	3.57321	0.648278	0.181427	0.000722813
ENSG00000112763	BTN2A1	3.57206	0.572589	0.160297	0.000803458
ENSG00000135111	TBX3	3.57156	0.358886	0.100484	0.00071444
ENSG00000124831	LRRFIP1	3.57071	0.655181	0.183488	0.000769913
ENSG00000175130	MARCKSL1	3.56219	0.698496	0.196086	0.000735557
ENSG00000166889	PATL1	3.55829	0.430572	0.121005	0.00074452
ENSG00000144381	HSPD1	3.55793	0.461193	0.129624	0.000838205
ENSG00000138760	SCARB2	3.55415	0.550104	0.154778	0.000847741
ENSG00000061938	TNK2	3.54986	0.445944	0.125623	0.000852684
ENSG00000100596	SPTLC2	3.54649	0.628634	0.177255	0.00086738
ENSG00000126368	NR1D1	3.54648	0.579555	0.163417	0.000867422
ENSG00000057657	PRDM1	3.54538	0.424437	0.119716	0.000870274
ENSG00000161654	LSM12	3.54355	0.210369	0.0593667	0.000779332
ENSG00000273415	LINC02725	3.54064	0.408797	0.115459	0.000882686
ENSG00000124882	EREG	3.53793	0.61592	0.174091	0.000793011
ENSG00000182326	C1S	3.53428	0.728188	0.206036	0.000899602
ENSG00000174502	SLC26A9	3.53363	0.489859	0.138628	0.000901354
ENSG00000105202	FBL	3.53333	0.476182	0.134769	0.000902157
ENSG00000102871	TRADD	3.53145	0.579746	0.164166	0.000809053
ENSG00000184209	SNRNP35	3.52665	0.458916	0.130128	0.000821159
ENSG00000177614	PGBD5	3.52588	0.920824	0.261161	0.000922426
ENSG00000130811	EIF3G	3.5246	0.427317	0.121239	0.000826381
ENSG00000182795	C1orf116	3.52283	0.736237	0.20899	0.000930866
ENSG00000143633	C1orf131	3.52187	0.26976	0.0765957	0.000859459
ENSG00000127824	TUBA4A	3.51255	0.441738	0.12576	0.000959792
ENSG00000044574	HSPA5	3.50968	0.748204	0.213183	0.00086529
ENSG00000214063	TSPAN4	3.50831	0.885653	0.252444	0.000971985
ENSG00000160818	GPATCH4	3.5068	0.628968	0.179357	0.000873016
ENSG00000161547	SRSF2	3.50238	0.274984	0.0785134	0.000989279
ENSG00000136997	MYC	3.50237	0.642854	0.183548	0.000989294
ENSG00000197930	ERO1A	3.50105	0.508663	0.145289	0.000993194
ENSG00000087494	PTHLH	3.50005	0.297346	0.0849547	0.00099615
ENSG00000140961	OSGIN1	3.49738	0.580452	0.165968	0.00100409
ENSG00000115539	PDCL3	3.49601	0.266932	0.0763535	0.00100818
ENSG00000162892	IL24	3.49104	0.342063	0.0979833	0.00102318
ENSG00000134954	ETS1	3.48975	0.715757	0.205103	0.00102709
ENSG00000258232	ENSG00000258232	3.48905	0.318236	0.0912098	0.00102922
ENSG00000276851	ENSG00000276851	3.48827	0.416581	0.119423	0.00103161
ENSG00000204544	MUC21	3.4859	0.317568	0.0911007	0.00103888
ENSG00000089048	ESF1	3.48404	0.320661	0.0920372	0.00104464
ENSG00000092929	UNC13D	3.48142	0.749261	0.215217	0.0010528
ENSG00000064012	CASP8	3.47737	0.716043	0.205915	0.0010655
ENSG00000241506	PSMC1P1	3.47039	0.59824	0.172384	0.000976359
ENSG00000254332	ENSG00000254332	3.46921	0.322663	0.0930075	0.00109155
ENSG00000175602	CCDC85B	3.46873	0.623894	0.179862	0.000981325
ENSG00000155363	MOV10	3.46215	0.771007	0.222696	0.00111461
ENSG00000247993	FOXD1-AS1	3.46008	0.684494	0.197826	0.00112142
ENSG00000155034	FBXL18	3.45698	0.624751	0.180722	0.00113177
ENSG00000137936	BCAR3	3.45482	0.647432	0.1874	0.001139
ENSG00000163032	VSNL1	3.45438	0.349705	0.101235	0.00114047
ENSG00000169228	RAB24	3.4536	0.496316	0.14371	0.00114313
ENSG00000131435	PDLIM4	3.45008	0.475857	0.137926	0.00103895
ENSG00000064763	FAR2	3.44969	0.320428	0.0928861	0.0011564
ENSG00000133316	WDR74	3.4496	0.47661	0.138164	0.00104049
ENSG00000054967	RELT	3.44949	0.52702	0.152782	0.00115706
ENSG00000165527	ARF6	3.44917	0.434756	0.126046	0.00115815
ENSG00000153823	PID1	3.44338	0.439656	0.127681	0.00117811
ENSG00000188549	CCDC9B	3.43437	0.733641	0.213618	0.00120983
ENSG00000026950	BTN3A1	3.43284	0.566708	0.165084	0.00121099
ENSG00000008517	IL32	3.42968	0.255269	0.0744292	0.00122664
ENSG00000151327	FAM177A1	3.42781	0.199002	0.058055	0.00123341
ENSG00000117595	IRF6	3.42317	0.688848	0.201231	0.00125042
ENSG00000135480	KRT7	3.42269	0.63199	0.184647	0.00125215
ENSG00000102081	FMR1	3.42016	0.436285	0.127563	0.0012615
ENSG00000130164	LDLR	3.41898	0.769733	0.225136	0.00126589
ENSG00000080608	PUM3	3.4171	0.418872	0.122581	0.00127288
ENSG00000213694	S1PR3	3.41578	0.520697	0.152439	0.00127784
ENSG00000145734	BDP1	3.41446	0.287888	0.0843144	0.00128279
ENSG00000124215	CDH26	3.41239	0.43701	0.128066	0.00129062
ENSG00000226145	KRT16P6	3.41044	0.614398	0.180152	0.00129794
ENSG00000167779	IGFBP6	3.41005	0.618503	0.181377	0.00129952
ENSG00000198546	ZNF511	3.40773	0.424587	0.124595	0.00118194
ENSG00000258947	TUBB3	3.40725	0.648564	0.190348	0.00131026
ENSG00000100889	PCK2	3.40716	0.540049	0.158504	0.00131059
ENSG00000116649	SRM	3.40671	0.554307	0.16271	0.00118561
ENSG00000103415	HMOX2	3.40559	0.432455	0.126984	0.00131666
ENSG00000169641	LUZP1	3.40469	0.690472	0.2028	0.0013189
ENSG00000088826	SMOX	3.40135	0.667303	0.196188	0.00133315
ENSG00000172939	OXSR1	3.40088	0.606357	0.178294	0.00133496
ENSG00000196503	ARL9	3.40082	0.285736	0.0840197	0.0013352
ENSG00000060140	STYK1	3.40056	0.421861	0.124056	0.00133623
ENSG00000130810	PPAN	3.3976	0.758711	0.223308	0.00121883
ENSG00000248323	LUCAT1	3.39603	0.378173	0.111358	0.00135409
ENSG00000170445	HARS1	3.39486	0.579133	0.170591	0.00130383
ENSG00000169660	HEXD	3.39291	0.559334	0.164854	0.00136651
ENSG00000149925	ALDOA	3.39262	0.506625	0.149331	0.00123735
ENSG00000169857	AVEN	3.3914	0.507995	0.149789	0.00124196
ENSG00000158773	USF1	3.38793	0.435352	0.128501	0.00138657
ENSG00000188277	C15orf62	3.38743	0.457277	0.134992	0.00138861
ENSG00000176920	FUT2	3.38673	0.280405	0.0827951	0.00139147
ENSG00000143870	PDIA6	3.3864	0.600616	0.177361	0.00127596
ENSG00000145555	MYO10	3.38164	0.710827	0.210202	0.00127916
ENSG00000171368	TPPP	3.37351	0.499308	0.148009	0.0014463
ENSG00000118508	RAB32	3.37315	0.334336	0.0991169	0.00144784
ENSG00000128203	ASPHD2	3.3708	0.374971	0.111241	0.00145781
ENSG00000169564	PCBP1	3.37011	0.44051	0.130711	0.00132448
ENSG00000106344	RBM28	3.3692	0.640653	0.19015	0.00132814
ENSG00000197905	TEAD4	3.36819	0.459902	0.136543	0.00133219
ENSG00000143575	HAX1	3.36637	0.237442	0.0705336	0.00133952
ENSG00000247077	PGAM5	3.36393	0.590996	0.175686	0.00148733
ENSG00000182667	NTM	3.36375	0.575469	0.171079	0.00148809
ENSG00000167741	GGT6	3.36259	0.611275	0.181787	0.00149315
ENSG00000250072	SH3TC2-DT	3.36217	0.368776	0.109684	0.00149496
ENSG00000177191	B3GNT8	3.35748	0.651317	0.19399	0.00151555
ENSG00000258429	PDF	3.35361	0.519596	0.154936	0.00139202
ENSG00000164251	F2RL1	3.35214	0.569482	0.169886	0.00153935
ENSG00000184254	ALDH1A3	3.35145	0.676505	0.201854	0.00154244
ENSG00000125977	EIF2S2	3.35084	0.320863	0.0957559	0.00154518
ENSG00000179627	ZBTB42	3.34697	0.415258	0.12407	0.00142009
ENSG00000165732	DDX21	3.34532	0.447178	0.133673	0.00157018
ENSG00000140254	DUOXA1	3.34488	0.634562	0.189712	0.00155565
ENSG00000128245	YWHAH	3.34423	0.489703	0.146432	0.00154005
ENSG00000137285	TUBB2B	3.34161	0.477098	0.142775	0.00158723
ENSG00000125845	BMP2	3.34097	0.577008	0.172706	0.00159018
ENSG00000100401	RANGAP1	3.33832	0.975096	0.292091	0.00160247
ENSG00000120742	SERP1	3.33727	0.307756	0.0922178	0.00160745
ENSG00000123892	RAB38	3.33712	0.29896	0.0895864	0.00160811
ENSG00000111011	RSRC2	3.33693	0.454839	0.136305	0.00146361
ENSG00000087128	TMPRSS11E	3.33644	0.444447	0.13321	0.00161126
ENSG00000065802	ASB1	3.33637	0.41812	0.125322	0.00160792
ENSG00000151611	MMAA	3.33539	0.373711	0.112044	0.00149929
ENSG00000146731	CCT6A	3.33538	0.323565	0.09701	0.00161624
ENSG00000181885	CLDN7	3.33471	0.577624	0.173216	0.00161938
ENSG00000287001	ENSG00000287001	3.33063	0.443625	0.133196	0.0016387
ENSG00000186352	ANKRD37	3.32986	0.2403	0.0721652	0.00164237
ENSG00000136279	DBNL	3.32962	0.667231	0.200393	0.00149606
ENSG00000101084	RAB5IF	3.32719	0.216124	0.0649568	0.00165512
ENSG00000135316	SYNCRIP	3.32682	0.477038	0.143392	0.00165692
ENSG00000230521	ENSG00000230521	3.32659	0.364829	0.109671	0.00165804
ENSG00000108561	C1QBP	3.32594	0.298523	0.0897559	0.00166115
ENSG00000138668	HNRNPD	3.32443	0.680524	0.204704	0.00163757
ENSG00000103035	PSMD7	3.31768	0.287894	0.0867757	0.00155055
ENSG00000160679	CHTOP	3.31663	0.457424	0.137918	0.0015554
ENSG00000160072	ATAD3B	3.31365	0.854761	0.257952	0.00172142
ENSG00000262814	MRPL12	3.31349	0.540037	0.162981	0.00157009
ENSG00000133985	TTC9	3.31163	0.579557	0.175007	0.00173152
ENSG00000139044	B4GALNT3	3.30567	0.431838	0.130636	0.00160721
ENSG00000162631	NTNG1	3.30487	0.295614	0.0894481	0.00176574
ENSG00000125835	SNRPB	3.30448	0.302995	0.0916923	0.00161295
ENSG00000170515	PA2G4	3.30077	0.535979	0.16238	0.00163089
ENSG00000198092	TMPRSS11F	3.299	0.416383	0.126215	0.00179591
ENSG00000097033	SH3GLB1	3.29511	0.309998	0.0940782	0.00181622
ENSG00000159314	ARHGAP27	3.29467	0.840916	0.255236	0.00181856
ENSG00000127884	ECHS1	3.28915	0.381107	0.115868	0.0016884
ENSG00000130204	TOMM40	3.28835	0.652303	0.198368	0.00169242
ENSG00000115053	NCL	3.28714	0.815167	0.247987	0.00169855
ENSG00000134153	EMC7	3.28439	0.274574	0.0835998	0.0017125
ENSG00000183605	SFXN4	3.28301	0.409392	0.1247	0.00188078
ENSG00000132661	NXT1	3.28276	0.248491	0.0756957	0.00188212
ENSG00000152464	RPP38	3.28154	0.326064	0.0993633	0.00172709
ENSG00000160789	LMNA	3.28048	0.848905	0.258774	0.00184713
ENSG00000229132	EIF4A1P10	3.2798	0.344977	0.105182	0.00173603
ENSG00000278493	ENSG00000278493	3.27786	0.393787	0.120135	0.00174607
ENSG00000130826	DKC1	3.27593	0.64098	0.195664	0.00191955
ENSG00000167306	MYO5B	3.27566	0.453505	0.138447	0.00192107
ENSG00000108106	UBE2S	3.2748	0.57135	0.174469	0.0019258
ENSG00000102103	PQBP1	3.27427	0.414083	0.126466	0.00176482
ENSG00000026559	KCNG1	3.27377	0.658523	0.201152	0.00193156
ENSG00000175793	SFN	3.27045	0.555862	0.169965	0.00195009
ENSG00000114767	RRP9	3.27032	0.618761	0.189205	0.00178567
ENSG00000131620	ANO1	3.26999	0.76798	0.234857	0.00195266
ENSG00000142961	MOB3C	3.26936	0.736807	0.225368	0.00195622
ENSG00000105401	CDC37	3.26659	0.726872	0.222517	0.00180554
ENSG00000146376	ARHGAP18	3.26627	0.349471	0.106994	0.00197367
ENSG00000167977	KCTD5	3.26417	0.607631	0.186152	0.00198562
ENSG00000161217	PCYT1A	3.26351	0.460647	0.141151	0.00198944
ENSG00000183287	CCBE1	3.26209	0.476379	0.146035	0.00199756
ENSG00000118257	NRP2	3.25695	0.542389	0.166533	0.00202725
ENSG00000176998	HCG4	3.25546	0.434949	0.133606	0.00203598
ENSG00000165304	MELK	3.25545	0.396493	0.121793	0.002036
ENSG00000100353	EIF3D	3.25067	0.388443	0.119497	0.00189279
ENSG00000175984	DENND2C	3.24968	0.409	0.125859	0.00207004
ENSG00000145911	N4BP3	3.24895	0.307381	0.0946093	0.00190241
ENSG00000175048	ZDHHC14	3.24771	0.532249	0.163884	0.00208176
ENSG00000216285	ENSG00000216285	3.24739	0.62983	0.193949	0.00204753
ENSG00000275700	AATF	3.24731	0.651536	0.200639	0.00191169
ENSG00000254703	SENCR	3.24519	0.434808	0.133986	0.00209688
ENSG00000041353	RAB27B	3.24365	0.517707	0.159606	0.00210613
ENSG00000119326	CTNNAL1	3.23618	0.402346	0.124328	0.00214435
ENSG00000165175	MID1IP1	3.23368	0.665657	0.205851	0.00216715
ENSG00000166598	HSP90B1	3.23365	0.575492	0.17797	0.0021611
ENSG00000110841	PPFIBP1	3.23281	0.664601	0.20558	0.00199793
ENSG00000186314	PRELID2	3.23143	0.26446	0.08184	0.00218115
ENSG00000160888	IER2	3.22917	0.69455	0.215086	0.0021953
ENSG00000204516	MICB	3.22626	0.39776	0.123288	0.00221363
ENSG00000234127	TRIM26	3.22481	0.767566	0.238019	0.00222286
ENSG00000100300	TSPO	3.22312	0.310538	0.0963471	0.00205322
ENSG00000105821	DNAJC2	3.21929	0.452577	0.140583	0.00207651
ENSG00000121900	TMEM54	3.21746	0.416525	0.129458	0.00227002
ENSG00000005001	PRSS22	3.21182	0.615843	0.191742	0.00230682
ENSG00000165233	CARD19	3.2092	0.291753	0.0909113	0.0023241
ENSG00000170421	KRT8	3.20849	0.567141	0.176763	0.0022899
ENSG00000090339	ICAM1	3.20619	0.830933	0.259165	0.00234414
ENSG00000135905	DOCK10	3.20208	0.33912	0.105906	0.00237178
ENSG00000164543	STK17A	3.19948	0.441496	0.13799	0.0023894
ENSG00000139180	NDUFA9	3.19871	0.371243	0.11606	0.00236773
ENSG00000197506	SLC28A3	3.19837	0.378636	0.118384	0.00239695
ENSG00000246582	TNFRSF10A-DT	3.19389	0.313331	0.0981033	0.00242776
ENSG00000204542	C6orf15	3.1916	0.280365	0.0878447	0.0024436
ENSG00000161960	EIF4A1	3.19074	0.392304	0.122951	0.00244958
ENSG00000087074	PPP1R15A	3.19009	0.838708	0.26291	0.00245408
ENSG00000275895	ENSG00000275895	3.18932	0.634464	0.198934	0.00241002
ENSG00000229647	MYOSLID	3.18718	0.246869	0.0774567	0.00247445
ENSG00000137331	IER3	3.18603	0.48728	0.152942	0.00248255
ENSG00000278621	THBS1-AS1	3.18465	0.532747	0.167286	0.00249233
ENSG00000162645	GBP2	3.18155	0.473068	0.148691	0.00251437
ENSG00000289161	ENSG00000289161	3.1811	0.335981	0.105618	0.0025125
ENSG00000163689	CFAP20DC	3.17881	0.31134	0.0979423	0.00253401
ENSG00000139626	ITGB7	3.17831	0.491527	0.15465	0.00253762
ENSG00000171124	FUT3	3.17268	0.566767	0.17864	0.00257847
ENSG00000167900	TK1	3.16932	0.428818	0.135303	0.00260312
ENSG00000179826	MRGPRX3	3.16884	0.372545	0.117565	0.00260666
ENSG00000205560	CPT1B	3.16796	0.574753	0.181427	0.00261317
ENSG00000168884	TNIP2	3.16779	0.652925	0.206113	0.00241486
ENSG00000105248	YJU2	3.16689	0.558222	0.176268	0.00242124
ENSG00000115159	GPD2	3.16614	0.713096	0.225225	0.00262666
ENSG00000100226	GTPBP1	3.16559	0.682874	0.215718	0.0026308
ENSG00000167755	KLK6	3.16495	0.395115	0.124841	0.00263554
ENSG00000141664	ZCCHC2	3.16475	0.311441	0.0984097	0.00263709
ENSG00000105755	ETHE1	3.16442	0.202683	0.0640504	0.00254364
ENSG00000147889	CDKN2A	3.16441	0.296218	0.0936092	0.00263958
ENSG00000013583	HEBP1	3.16308	0.296912	0.0938681	0.00244832
ENSG00000154710	RABGEF1	3.16143	0.497064	0.157227	0.00266195
ENSG00000171793	CTPS1	3.16032	0.576864	0.182533	0.0026703
ENSG00000215788	TNFRSF25	3.1586	0.509603	0.161338	0.00268333
ENSG00000150667	FSIP1	3.15786	0.398287	0.126126	0.00268899
ENSG00000197381	ADARB1	3.15675	0.463467	0.146818	0.00249388
ENSG00000185716	MOSMO	3.15512	0.384204	0.121772	0.00270993
ENSG00000137962	ARHGAP29	3.15475	0.519766	0.164757	0.00271278
ENSG00000160753	RUSC1	3.15357	0.441274	0.139928	0.00251708
ENSG00000177192	PUS1	3.15307	0.604372	0.191677	0.00252076
ENSG00000136827	TOR1A	3.15231	0.327517	0.103897	0.00270751
ENSG00000130706	ADRM1	3.1511	0.507409	0.161026	0.00253524
ENSG00000116898	MRPS15	3.15093	0.293116	0.0930253	0.0027422
ENSG00000123136	DDX39A	3.1485	0.499112	0.158524	0.00274
ENSG00000107223	EDF1	3.14671	0.311355	0.0989462	0.00277511
ENSG00000116584	ARHGEF2	3.14467	0.550693	0.17512	0.00279113
ENSG00000241484	ARHGAP8	3.1437	0.459212	0.146074	0.00279873
ENSG00000130707	ASS1	3.14135	0.450124	0.14329	0.00281739
ENSG00000158125	XDH	3.14097	0.699959	0.222848	0.00282041
ENSG00000029153	ARNTL2	3.13763	0.566343	0.180501	0.00284713
ENSG00000186847	KRT14	3.13463	0.658911	0.210204	0.00287125
ENSG00000040275	SPDL1	3.13308	0.461306	0.147237	0.00288381
ENSG00000101457	DNTTIP1	3.13273	0.409513	0.130721	0.00267425
ENSG00000173156	RHOD	3.13237	0.395791	0.126355	0.00288958
ENSG00000100908	EMC9	3.13086	0.385093	0.122999	0.00290195
ENSG00000204381	LAYN	3.12925	0.384544	0.122887	0.00291512
ENSG00000166165	CKB	3.12845	0.564694	0.180502	0.00292166
ENSG00000204520	MICA	3.12712	0.319855	0.102284	0.00293264
ENSG00000175841	FAM172BP	3.12586	0.309302	0.0989494	0.00272807
ENSG00000015475	BID	3.12499	0.234749	0.07512	0.00295032
ENSG00000101189	MRGBP	3.12432	0.450338	0.144139	0.00274021
ENSG00000111641	NOP2	3.12232	0.665948	0.213287	0.00297254
ENSG00000189410	SH2D5	3.12172	0.48982	0.156907	0.00297757
ENSG00000166197	NOLC1	3.12015	0.5831	0.186882	0.00299073
ENSG00000105889	STEAP1B	3.11915	0.261123	0.0837161	0.00299916
ENSG00000159166	LAD1	3.11479	0.701408	0.225187	0.00303615
ENSG00000123992	DNPEP	3.11394	0.40878	0.131274	0.00303183
ENSG00000110104	CCDC86	3.11269	0.664233	0.213395	0.00283401
ENSG00000172602	RND1	3.11162	0.720768	0.231637	0.00306324
ENSG00000133104	SPART	3.11157	0.620489	0.199413	0.00306369
ENSG00000100170	SLC5A1	3.10761	0.413344	0.13301	0.00309798
ENSG00000101276	SLC52A3	3.10674	0.460762	0.14831	0.00310548
ENSG00000066322	ELOVL1	3.09971	0.439485	0.141783	0.00316733
ENSG00000110047	EHD1	3.09921	0.803193	0.25916	0.00317178
ENSG00000236256	DIAPH2-AS1	3.09743	0.329813	0.106479	0.00296159
ENSG00000131797	CLUHP3	3.0974	0.480064	0.154989	0.00317853
ENSG00000186212	SOWAHB	3.09712	0.768954	0.248281	0.00319044
ENSG00000165724	ZMYND19	3.09599	0.512644	0.165583	0.00297395
ENSG00000141101	NOB1	3.09558	0.413064	0.133437	0.00297749
ENSG00000152492	CCDC50	3.09244	0.351289	0.113596	0.0032325
ENSG00000169871	TRIM56	3.09152	0.691439	0.223657	0.00323906
ENSG00000112578	BYSL	3.08824	0.524626	0.169879	0.00304108
ENSG00000228305	PRELID1P6	3.08718	0.365895	0.118521	0.00328044
ENSG00000119707	RBM25	3.08633	0.495948	0.160692	0.00305779
ENSG00000229950	TFAP2A-AS1	3.08604	0.272352	0.0882529	0.00306038
ENSG00000157379	DHRS1	3.08231	0.335444	0.108829	0.00332538
ENSG00000144118	RALB	3.07972	0.415226	0.134826	0.00334952
ENSG00000178078	STAP2	3.07785	0.386946	0.12572	0.0033671
ENSG00000231991	ANXA2P2	3.07718	0.385117	0.125153	0.00313931
ENSG00000165916	PSMC3	3.07679	0.485696	0.157858	0.00314285
ENSG00000113407	TARS1	3.07503	0.348633	0.113375	0.00339364
ENSG00000160799	CCDC12	3.07417	0.338252	0.11003	0.00325989
ENSG00000174371	EXO1	3.07371	0.387326	0.126013	0.00340625
ENSG00000241553	ARPC4	3.07312	0.452053	0.147099	0.00341178
ENSG00000099968	BCL2L13	3.07203	0.548754	0.178629	0.00342218
ENSG00000142669	SH3BGRL3	3.07183	0.230033	0.0748848	0.0034241
ENSG00000168389	MFSD2A	3.07065	0.51954	0.169195	0.00343537
ENSG00000254413	CHKB-CPT1B	3.06898	0.470234	0.153222	0.00321409
ENSG00000168575	SLC20A2	3.06855	0.633946	0.206595	0.00345559
ENSG00000149418	ST14	3.06802	0.860426	0.28045	0.00346065
ENSG00000185627	PSMD13	3.06697	0.325317	0.106071	0.00323268
ENSG00000223572	CKMT1A	3.06631	0.405962	0.132394	0.00347719
ENSG00000197586	ENTPD6	3.06565	0.676212	0.220577	0.00324492
ENSG00000237289	CKMT1B	3.0607	0.48735	0.159228	0.00353198
ENSG00000188677	PARVB	3.06066	0.450962	0.147342	0.00329164
ENSG00000108788	MLX	3.05598	0.329681	0.10788	0.00357866
ENSG00000117407	ARTN	3.05403	0.44965	0.147232	0.00359819
ENSG00000183631	PRR32	3.05392	0.220723	0.0722752	0.00359926
ENSG00000125733	TRIP10	3.0539	0.63024	0.206372	0.00335591
ENSG00000174028	FAM3C2P	3.05233	0.687718	0.225309	0.00361519
ENSG00000185298	CCDC137	3.05212	0.685115	0.224472	0.00337305
ENSG00000124541	RRP36	3.05112	0.383056	0.125546	0.00338271
ENSG00000171490	RSL1D1	3.05105	0.48853	0.160119	0.00352686
ENSG00000134697	GNL2	3.05067	0.531629	0.174266	0.00356363
ENSG00000136026	CKAP4	3.04941	0.684793	0.224566	0.00362604
ENSG00000178172	SPINK6	3.04796	0.384551	0.126167	0.00365941
ENSG00000184164	CRELD2	3.04761	0.494911	0.162393	0.00341678
ENSG00000116691	MIIP	3.04553	0.531374	0.174477	0.00343717
ENSG00000115808	STRN	3.04332	0.59664	0.196049	0.00345889
ENSG00000198517	MAFK	3.0426	0.434231	0.142717	0.00371427
ENSG00000065485	PDIA5	3.042	0.502256	0.165107	0.0037205
ENSG00000186832	KRT16	3.04158	0.608985	0.20022	0.00372482
ENSG00000151883	PARP8	3.03653	0.557086	0.183461	0.00353041
ENSG00000117899	MESD	3.03377	0.29475	0.0971563	0.0038064
ENSG00000064490	RFXANK	3.03313	0.32078	0.105759	0.00356089
ENSG00000130592	LSP1	3.03274	0.577842	0.190535	0.00381729
ENSG00000128973	CLN6	3.03205	0.576039	0.189983	0.00357186
ENSG00000173457	PPP1R14B	3.03091	0.340301	0.112277	0.00358346
ENSG00000173545	ZNF622	3.02948	0.503785	0.166294	0.00359812
ENSG00000258186	SLC7A5P2	3.02744	0.37514	0.123914	0.00387376
ENSG00000118898	PPL	3.02457	0.87786	0.290243	0.00390466
ENSG00000168439	STIP1	3.02382	0.614646	0.203268	0.00365646
ENSG00000184260	H2AC20	3.02352	0.54823	0.181322	0.00365965
ENSG00000137449	CPEB2	3.02036	0.452772	0.149907	0.00395036
ENSG00000099812	MISP	3.01948	0.777683	0.257556	0.00396
ENSG00000281991	TMEM265	3.01846	0.188101	0.0623171	0.00397119
ENSG00000115241	PPM1G	3.0161	0.643851	0.213472	0.00373764
ENSG00000007392	LUC7L	3.01594	0.511041	0.169447	0.00373932
ENSG00000254470	AP5B1	3.012	0.615255	0.204268	0.00404271
ENSG00000180817	PPA1	3.01155	0.231212	0.0767752	0.00404773
ENSG00000187239	FNBP1	3.00872	0.424497	0.141089	0.00407943
ENSG00000118804	STBD1	3.00788	0.506852	0.168508	0.00408904
ENSG00000170955	CAVIN3	3.00512	0.41752	0.138936	0.0041202
ENSG00000171310	CHST11	3.00326	0.688407	0.22922	0.00414132
ENSG00000104522	GFUS	3.00297	0.401071	0.133558	0.00387943
ENSG00000100664	EIF5	2.99875	0.308184	0.102771	0.003926
ENSG00000136802	LRRC8A	2.99838	0.736437	0.245611	0.00419738
ENSG00000077549	CAPZB	2.99762	0.519333	0.173249	0.00393863
ENSG00000100234	TIMP3	2.99417	0.505683	0.168889	0.00424639
ENSG00000100591	AHSA1	2.99252	0.380714	0.127222	0.00399585
ENSG00000145901	TNIP1	2.99085	0.743387	0.248553	0.00428529
ENSG00000123395	ATG101	2.98821	0.494911	0.165621	0.00404478
ENSG00000104529	EEF1D	2.98596	0.362559	0.121421	0.00407059
ENSG00000167767	KRT80	2.98552	0.536604	0.179736	0.00434861
ENSG00000124575	H1-3	2.98519	0.616948	0.206669	0.00435256
ENSG00000141756	FKBP10	2.98214	0.450363	0.15102	0.00438927
ENSG00000108829	LRRC59	2.98205	0.634199	0.212672	0.0043903
ENSG00000140650	PMM2	2.98061	0.553991	0.185865	0.00440774
ENSG00000152749	GPR180	2.97923	0.363766	0.122101	0.00442446
ENSG00000267791	ENSG00000267791	2.97899	0.734314	0.246498	0.00415145
ENSG00000135486	HNRNPA1	2.97878	0.370406	0.124348	0.00442993
ENSG00000171314	PGAM1	2.97811	0.351434	0.118006	0.00443722
ENSG00000171877	FRMD5	2.97705	0.233102	0.0782996	0.00445101
ENSG00000134001	EIF2S1	2.97614	0.382458	0.128508	0.00446206
ENSG00000165078	CPA6	2.97411	0.331674	0.111521	0.00448707
ENSG00000289423	ENSG00000289423	2.97307	0.206038	0.0693014	0.0044998
ENSG00000173917	HOXB2	2.97245	0.416956	0.140273	0.00450747
ENSG00000185825	BCAP31	2.97245	0.403099	0.135612	0.00422864
ENSG00000103496	STX4	2.97168	0.516466	0.173796	0.00423783
ENSG00000122068	FYTTD1	2.97038	0.570279	0.191989	0.00425342
ENSG00000105404	RABAC1	2.9703	0.214545	0.0722302	0.00453415
ENSG00000043143	JADE2	2.96537	0.373429	0.12593	0.00459579
ENSG00000179218	CALR	2.96455	0.579974	0.195637	0.00432377
ENSG00000213923	CSNK1E	2.96438	0.536484	0.180977	0.00432575
ENSG00000038210	PI4K2B	2.96245	0.528848	0.178517	0.00463268
ENSG00000176108	CHMP6	2.96178	0.480867	0.162357	0.00435754
ENSG00000067221	STOML1	2.96069	0.723712	0.24444	0.00437089
ENSG00000176170	SPHK1	2.9601	0.600632	0.202909	0.00466261
ENSG00000198399	ITSN2	2.9599	0.542589	0.183313	0.00466522
ENSG00000110218	PANX1	2.95502	0.50068	0.169434	0.00472787
ENSG00000105048	TNNT1	2.9465	0.477686	0.16212	0.00483919
ENSG00000232956	SNHG15	2.94612	0.175482	0.0595637	0.00484428
ENSG00000125731	SH2D3A	2.94498	0.655298	0.222513	0.00456783
ENSG00000185129	PURA	2.94283	0.481393	0.163582	0.00459553
ENSG00000146232	NFKBIE	2.94179	0.452169	0.153705	0.00490185
ENSG00000123374	CDK2	2.94146	0.450126	0.153028	0.00490624
ENSG00000087303	NID2	2.94146	0.337669	0.114797	0.00490625
ENSG00000267601	ENSG00000267601	2.94059	0.717324	0.243939	0.0049179
ENSG00000142684	ZNF593	2.94031	0.339996	0.115633	0.00492165
ENSG00000287263	ENSG00000287263	2.93943	0.323237	0.109966	0.00493339
ENSG00000166396	SERPINB7	2.93674	0.358115	0.121943	0.00496981
ENSG00000168496	FEN1	2.93458	0.562508	0.191683	0.0049991
ENSG00000062194	GPBP1	2.93298	0.37298	0.127167	0.00501551
ENSG00000002587	HS3ST1	2.93263	0.492406	0.167906	0.00502568
ENSG00000179041	RRS1	2.9319	0.651042	0.222055	0.00473817
ENSG00000100462	PRMT5	2.93064	0.429847	0.146673	0.00505302
ENSG00000169908	TM4SF1	2.92697	0.262412	0.089653	0.00510373
ENSG00000116161	CACYBP	2.92614	0.262796	0.0898097	0.00511525
ENSG00000170340	B3GNT2	2.92612	0.512471	0.175137	0.00511553
ENSG00000157020	SEC13	2.92576	0.366002	0.125096	0.00482008
ENSG00000254285	KRT8P3	2.92496	0.384736	0.131535	0.00513169
ENSG00000177105	RHOG	2.92478	0.32526	0.111208	0.00483332
ENSG00000142910	TINAGL1	2.92078	0.660862	0.226262	0.00519033
ENSG00000007080	CCDC124	2.92052	0.476939	0.163306	0.00489109
ENSG00000168917	SLC35G2	2.92034	0.356155	0.121957	0.00519653
ENSG00000101966	XIAP	2.92	0.41052	0.140589	0.00489816
ENSG00000197614	MFAP5	2.91972	0.324938	0.111291	0.00520538
ENSG00000096384	HSP90AB1	2.91766	0.518127	0.177583	0.00523455
ENSG00000204439	C6orf47	2.91603	0.796343	0.273092	0.00495266
ENSG00000188739	RBM34	2.91453	0.196347	0.0673685	0.00527921
ENSG00000179115	FARSA	2.91376	0.567731	0.194845	0.004984
ENSG00000184992	BRI3BP	2.91082	0.324453	0.111465	0.00533263
ENSG00000120875	DUSP4	2.91059	0.387743	0.133218	0.00533598
ENSG00000170144	HNRNPA3	2.90678	0.300481	0.103372	0.00539134
ENSG00000120688	WBP4	2.90666	0.151073	0.0519746	0.00539308
ENSG00000116350	SRSF4	2.90566	0.665583	0.229064	0.00509767
ENSG00000144810	COL8A1	2.9055	0.460393	0.158455	0.00541002
ENSG00000166689	PLEKHA7	2.90538	0.594287	0.204547	0.00541185
ENSG00000122140	MRPS2	2.90309	0.378681	0.13044	0.00513418
ENSG00000175756	AURKAIP1	2.90142	0.388957	0.134058	0.0051581
ENSG00000092098	RNF31	2.90069	0.429821	0.148179	0.00516858
ENSG00000152457	DCLRE1C	2.89883	0.464229	0.160144	0.00550876
ENSG00000206538	VGLL3	2.89871	0.395003	0.136268	0.00551049
ENSG00000237523	LINC00857	2.88924	0.539397	0.186692	0.00565346
ENSG00000161526	SAP30BP	2.88759	0.359401	0.124464	0.00535974
ENSG00000230562	FAM133DP	2.88688	0.342113	0.118506	0.00568962
ENSG00000065427	KARS1	2.88678	0.436177	0.151094	0.00537177
ENSG00000114019	AMOTL2	2.88608	0.858749	0.297549	0.00570193
ENSG00000166579	NDEL1	2.8854	0.417271	0.144615	0.00563384
ENSG00000288587	ENSG00000288587	2.88453	0.493242	0.170996	0.00572574
ENSG00000182261	NLRP10	2.88343	0.358071	0.124183	0.00574289
ENSG00000109917	ZPR1	2.87956	0.555825	0.193024	0.00552285
ENSG00000138670	RASGEF1B	2.87781	0.249902	0.0868375	0.00583046
ENSG00000116514	RNF19B	2.87372	0.622781	0.216716	0.00573284
ENSG00000182718	ANXA2	2.87027	0.27555	0.0960012	0.00595015
ENSG00000060558	GNA15	2.86954	0.806518	0.281062	0.00589147
ENSG00000008130	NADK	2.86813	0.640069	0.223166	0.00565604
ENSG00000037474	NSUN2	2.86706	0.660744	0.230461	0.00600181
ENSG00000136938	ANP32B	2.86676	0.429801	0.149926	0.00567742
ENSG00000070423	RNF126	2.86652	0.491122	0.17133	0.0056812
ENSG00000105447	GRWD1	2.86636	0.69244	0.241575	0.00568375
ENSG00000163162	RNF149	2.8651	0.335713	0.117173	0.00603352
ENSG00000142864	SERBP1	2.86497	0.412475	0.143972	0.00603561
ENSG00000156453	PCDH1	2.86493	0.836156	0.291859	0.00603632
ENSG00000173702	MUC13	2.86406	0.361908	0.126362	0.00605043
ENSG00000231210	COMETT	2.86281	0.443022	0.154751	0.00607078
ENSG00000163249	CCNYL1	2.86254	0.371668	0.129839	0.00607524
ENSG00000093134	VNN3P	2.8617	0.349081	0.121984	0.00608897
ENSG00000042286	AIFM2	2.86043	0.372496	0.130224	0.0061098
ENSG00000183087	GAS6	2.86023	0.709965	0.248219	0.00611299
ENSG00000060971	ACAA1	2.85961	0.520171	0.181903	0.00579045
ENSG00000104907	TRMT1	2.85921	0.61509	0.215125	0.00579679
ENSG00000274523	RCC1L	2.85742	0.68132	0.238439	0.0058255
ENSG00000148362	PAXX	2.85439	0.388443	0.136086	0.00587433
ENSG00000180353	HCLS1	2.84964	0.496237	0.17414	0.00628939
ENSG00000260914	ENSG00000260914	2.84958	0.860079	0.301827	0.00595257
ENSG00000001630	CYP51A1	2.84757	0.466503	0.163825	0.00632428
ENSG00000163468	CCT3	2.84754	0.456478	0.160306	0.00623846
ENSG00000073008	PVR	2.8475	0.762907	0.267922	0.00632562
ENSG00000159200	RCAN1	2.84746	0.409505	0.143814	0.00632626
ENSG00000103353	UBFD1	2.84693	0.461291	0.162031	0.00633524
ENSG00000165637	VDAC2	2.84583	0.214849	0.0754961	0.00635391
ENSG00000134317	GRHL1	2.84481	0.539276	0.189565	0.00637133
ENSG00000118503	TNFAIP3	2.84452	0.691049	0.242941	0.00637626
ENSG00000109182	CWH43	2.84343	0.454867	0.159971	0.00639487
ENSG00000004478	FKBP4	2.84283	0.602984	0.212107	0.00606395
ENSG00000168818	STX18	2.84245	0.409234	0.143972	0.00607019
ENSG00000073536	NLE1	2.84147	0.506468	0.178241	0.00638071
ENSG00000198171	DDRGK1	2.83956	0.488141	0.171908	0.00611863
ENSG00000254829	ENSG00000254829	2.83892	0.479628	0.168947	0.0061293
ENSG00000123130	ACOT9	2.83811	0.331571	0.116828	0.0064867
ENSG00000287125	ENSG00000287125	2.83524	0.223904	0.0789718	0.00653663
ENSG00000180198	RCC1	2.83403	0.770413	0.271843	0.006212
ENSG00000196517	SLC6A9	2.83368	0.597511	0.210861	0.00656401
ENSG00000073350	LLGL2	2.83257	0.561325	0.198168	0.0065835
ENSG00000173540	GMPPB	2.82691	0.457589	0.161869	0.00653246
ENSG00000095951	HIVEP1	2.8265	0.340698	0.120537	0.00669113
ENSG00000183726	TMEM50A	2.82529	0.202784	0.0717746	0.00671268
ENSG00000180176	TH	2.82347	0.233636	0.0827479	0.00674546
ENSG00000114541	FRMD4B	2.82346	0.449627	0.159247	0.00674563
ENSG00000117410	ATP6V0B	2.82217	0.253226	0.0897271	0.00676881
ENSG00000117399	CDC20	2.82166	0.469858	0.166518	0.00677809
ENSG00000163293	NIPAL1	2.82064	0.521727	0.184968	0.00679666
ENSG00000196542	SPTSSB	2.81753	0.463768	0.164601	0.00685314
ENSG00000104852	SNRNP70	2.8174	0.823787	0.292393	0.00650118
ENSG00000120438	TCP1	2.81643	0.365088	0.129628	0.00687334
ENSG00000176092	CRYBG2	2.81505	0.707587	0.251359	0.00689866
ENSG00000139734	DIAPH3	2.81496	0.228684	0.0812389	0.00690031
ENSG00000125458	NT5C	2.81257	0.358215	0.127362	0.00658739
ENSG00000230438	SERPINB9P1	2.81237	0.286043	0.101709	0.00694796
ENSG00000096080	MRPS18A	2.81157	0.280204	0.0996609	0.00660533
ENSG00000143337	TOR1AIP1	2.81082	0.457624	0.162808	0.00697683
ENSG00000065328	MCM10	2.80836	0.471161	0.167771	0.00702257
ENSG00000175643	RMI2	2.80806	0.371929	0.13245	0.00702814
ENSG00000205534	SMG1P2	2.80758	0.331334	0.118014	0.00703726
ENSG00000129355	CDKN2D	2.8074	0.381886	0.136029	0.00668102
ENSG00000196628	TCF4	2.80727	0.494596	0.176184	0.00704293
ENSG00000086065	CHMP5	2.80362	0.271899	0.0969814	0.00675011
ENSG00000124143	ARHGAP40	2.80186	0.277477	0.0990333	0.00714509
ENSG00000253676	TAGLN2P1	2.79908	0.299218	0.106899	0.00683399
ENSG00000100034	PPM1F	2.79901	0.488027	0.174357	0.00719925
ENSG00000158089	GALNT14	2.79761	0.526004	0.188019	0.00722618
ENSG00000113441	LNPEP	2.79696	0.501294	0.179228	0.00723871
ENSG00000111845	PAK1IP1	2.79683	0.196657	0.0703143	0.00724114
ENSG00000131876	SNRPA1	2.7968	0.158874	0.0568057	0.00724163
ENSG00000153914	SREK1	2.79651	0.473303	0.169248	0.006882
ENSG00000167642	SPINT2	2.79583	0.368249	0.131713	0.0068946
ENSG00000135926	TMBIM1	2.79446	0.563957	0.201813	0.00728684
ENSG00000123352	SPATS2	2.79306	0.403794	0.14457	0.0069468
ENSG00000100147	CCDC134	2.79297	0.291718	0.104447	0.00731564
ENSG00000176953	NFATC2IP	2.79077	0.568852	0.203834	0.00735859
ENSG00000166123	GPT2	2.78997	0.599747	0.214965	0.00737408
ENSG00000130165	ELOF1	2.78854	0.365346	0.131017	0.00703252
ENSG00000184232	OAF	2.78778	0.463217	0.16616	0.00741712
ENSG00000114933	INO80D	2.78719	0.337873	0.121224	0.00742867
ENSG00000147439	BIN3	2.78454	0.385693	0.138512	0.00710925
ENSG00000079819	EPB41L2	2.78314	0.411533	0.147866	0.00750872
ENSG00000011007	ELOA	2.78223	0.505242	0.181596	0.00752669
ENSG00000111786	SRSF9	2.78023	0.314225	0.113021	0.00719281
ENSG00000163376	KBTBD8	2.7794	0.429241	0.154436	0.00758342
ENSG00000171241	SHCBP1	2.7755	0.431223	0.155368	0.00766212
ENSG00000148335	NTMT1	2.77542	0.389733	0.140423	0.00728723
ENSG00000177150	FAM210A	2.77215	0.351476	0.126788	0.0077277
ENSG00000125821	DTD1	2.77207	0.338143	0.121982	0.00735359
ENSG00000197785	ATAD3A	2.77204	0.830816	0.299713	0.00735419
ENSG00000014138	POLA2	2.77111	0.465313	0.167916	0.00774786
ENSG00000137462	TLR2	2.77053	0.542437	0.195788	0.0077635
ENSG00000138594	TMOD3	2.77036	0.439487	0.158639	0.00776698
ENSG00000171552	BCL2L1	2.76921	0.494138	0.17844	0.00779047
ENSG00000176390	CRLF3	2.76706	0.527841	0.190759	0.00783482
ENSG00000241015	TPM3P9	2.76532	0.348209	0.12592	0.00748886
ENSG00000167721	TSR1	2.76502	0.571582	0.206719	0.00787722
ENSG00000125148	MT2A	2.7632	0.3353	0.121345	0.00791517
ENSG00000196843	ARID5A	2.76165	0.518632	0.187798	0.00794756
ENSG00000115339	GALNT3	2.76046	0.546558	0.197995	0.00797256
ENSG00000261175	LINC02188	2.76021	0.553301	0.200456	0.00797771
ENSG00000152766	ANKRD22	2.75986	0.360009	0.130445	0.00798513
ENSG00000186166	CENATAC	2.7592	0.301723	0.109351	0.00799898
ENSG00000174307	PHLDA3	2.75781	0.691078	0.250589	0.0076423
ENSG00000076067	RBMS2	2.75571	0.508921	0.184679	0.00807292
ENSG00000180611	MB21D2	2.753	0.403689	0.146636	0.00813064
ENSG00000151748	SAV1	2.74881	0.399638	0.145386	0.00805084
ENSG00000096746	HNRNPH3	2.74871	0.516441	0.187885	0.00783198
ENSG00000130779	CLIP1	2.74832	0.626156	0.227833	0.0078403
ENSG00000162757	C1orf74	2.74701	0.476546	0.173478	0.00825982
ENSG00000100029	PES1	2.74482	0.633435	0.230775	0.00791441
ENSG00000115756	HPCAL1	2.74458	0.473424	0.172494	0.00791948
ENSG00000100888	CHD8	2.74143	0.357577	0.130434	0.00798684
ENSG00000163110	PDLIM5	2.74057	0.495476	0.180793	0.00827505
ENSG00000224081	SLC44A3-AS1	2.73984	0.367169	0.134011	0.00841696
ENSG00000172780	RAB43	2.73971	0.673349	0.245773	0.00841972
ENSG00000145050	MANF	2.73768	0.218009	0.0796328	0.00846472
ENSG00000126457	PRMT1	2.73737	0.405878	0.148273	0.00807436
ENSG00000248333	CDK11B	2.73288	0.455276	0.166592	0.0081724
ENSG00000027869	SH2D2A	2.7321	0.267184	0.0977943	0.00858955
ENSG00000272886	DCP1A	2.73097	0.508864	0.186331	0.00821426
ENSG00000142623	PADI1	2.73097	0.363838	0.133226	0.00861505
ENSG00000082701	GSK3B	2.72459	0.680077	0.249607	0.00835583
ENSG00000261373	VPS9D1-AS1	2.72341	0.324349	0.119097	0.00838228
ENSG00000171223	JUNB	2.72313	0.579808	0.21292	0.00879377
ENSG00000169252	ADRB2	2.72137	0.405971	0.149179	0.0088343
ENSG00000176171	BNIP3	2.71727	0.229534	0.0844721	0.00892953
ENSG00000105443	CYTH2	2.71476	0.495979	0.182697	0.00857858
ENSG00000095059	DHPS	2.7139	0.357266	0.131643	0.00859823
ENSG00000161955	TNFSF13	2.71299	0.378269	0.139429	0.00902999
ENSG00000273272	ENSG00000273272	2.71213	0.314898	0.116107	0.00905026
ENSG00000104549	SQLE	2.71173	0.432377	0.159447	0.0090597
ENSG00000094755	GABRP	2.71036	0.514296	0.189752	0.00909228
ENSG00000154277	UCHL1	2.71013	0.25696	0.0948144	0.00909754
ENSG00000106554	CHCHD3	2.70999	0.356058	0.131387	0.00868849
ENSG00000141526	SLC16A3	2.70994	0.805969	0.297413	0.00894709
ENSG00000178445	GLDC	2.70954	0.274005	0.101126	0.00911174
ENSG00000183044	ABAT	2.70846	0.296638	0.109523	0.00913733
ENSG00000119812	FAM98A	2.70802	0.477981	0.176505	0.00914778
ENSG00000182841	RRP7BP	2.70784	0.358392	0.132354	0.00873859
ENSG00000124570	SERPINB6	2.70666	0.256955	0.0949345	0.00876602
ENSG00000226415	TPI1P1	2.70531	0.399119	0.147532	0.00879768
ENSG00000196776	CD47	2.70299	0.370605	0.137109	0.00926864
ENSG00000101213	PTK6	2.7028	0.512216	0.189513	0.00927312
ENSG00000134259	NGF	2.70172	0.211174	0.0781629	0.00929925
ENSG00000265519	ENSG00000265519	2.69887	0.435918	0.161518	0.00936853
ENSG00000135750	KCNK1	2.69831	0.29968	0.111062	0.00896342
ENSG00000112559	MDFI	2.69759	0.905251	0.335577	0.00898045
ENSG00000106635	BCL7B	2.6966	0.346545	0.128512	0.00900425
ENSG00000198604	BAZ1A	2.69571	0.24686	0.0915752	0.00944597
ENSG00000213344	PCNPP3	2.69553	0.325193	0.120642	0.0094505
ENSG00000071462	BUD23	2.69459	0.342251	0.127014	0.00905251
ENSG00000067057	PFKP	2.69428	0.611332	0.2269	0.00947901
ENSG00000173166	RAPH1	2.69389	0.450608	0.167271	0.00949092
ENSG00000187051	RPS19BP1	2.69203	0.376746	0.139949	0.00911438
ENSG00000169469	SPRR1B	2.68939	0.258328	0.0960546	0.00960259
ENSG00000148339	SLC25A25	2.68722	0.558357	0.207783	0.00965693
ENSG00000112715	VEGFA	2.68667	0.620788	0.231063	0.00967073
ENSG00000167461	RAB8A	2.68662	0.441581	0.164363	0.0092464
ENSG00000249353	NPM1P27	2.68586	0.350402	0.130462	0.00926498
ENSG00000161692	DBF4B	2.68558	0.307799	0.114612	0.00927174
ENSG00000140682	TGFB1I1	2.68272	0.534649	0.199294	0.00977024
ENSG00000079277	MKNK1	2.68243	0.1431	0.0533472	0.00977762
ENSG00000213782	DDX47	2.68222	0.299996	0.111846	0.00935485
ENSG00000115652	UXS1	2.68206	0.484597	0.180681	0.00935894
ENSG00000074266	EED	2.68138	0.257363	0.0959815	0.00980434
ENSG00000169692	AGPAT2	2.6807	0.527803	0.19689	0.00939259
ENSG00000076554	TPD52	2.68066	0.427143	0.159343	0.00939378
ENSG00000162613	FUBP1	2.67964	0.398136	0.148578	0.00984877
ENSG00000154839	SKA1	2.67851	0.335697	0.12533	0.00987755
ENSG00000146670	CDCA5	2.67686	0.474589	0.177294	0.00992001
ENSG00000179913	B3GNT3	2.67579	0.374938	0.140123	0.00994752
ENSG00000023330	ALAS1	2.67509	0.47208	0.176473	0.00996567
ENSG00000112130	RNF8	2.67455	0.379826	0.142015	0.00954715
ENSG00000175792	RUVBL1	2.67226	0.365156	0.136647	0.0100388
ENSG00000115363	EVA1A	2.66978	0.326396	0.122256	0.0101035
ENSG00000128340	RAC2	2.66933	0.311179	0.116575	0.0101152
ENSG00000255221	CARD17	2.6688	0.385689	0.144518	0.0101291
ENSG00000100320	RBFOX2	2.66788	0.42269	0.158436	0.00971702
ENSG00000183963	SMTN	2.66685	0.71691	0.268823	0.0101803
ENSG00000071539	TRIP13	2.66597	0.403402	0.151315	0.0102037
ENSG00000163481	RNF25	2.66499	0.450038	0.16887	0.00979153
ENSG00000112877	CEP72	2.6641	0.380285	0.142745	0.0102532
ENSG00000104886	PLEKHJ1	2.66085	0.36954	0.138881	0.0098994
ENSG00000124731	TREM1	2.66038	0.247189	0.0929146	0.010352
ENSG00000104055	TGM5	2.66016	0.414769	0.155919	0.0103579
ENSG00000277957	SENP3-EIF4A1	2.66003	0.322515	0.121245	0.00992076
ENSG00000167747	C19orf48	2.65984	0.362667	0.136349	0.0103665
ENSG00000102390	PBDC1	2.65952	0.196741	0.073976	0.00993404
ENSG00000125089	SH3TC1	2.65866	0.72722	0.273529	0.0103982
ENSG00000146112	PPP1R18	2.65855	0.285945	0.107556	0.010401
ENSG00000204356	NELFE	2.65762	0.385333	0.144992	0.00998411
ENSG00000174109	C16orf91	2.65486	0.294984	0.111111	0.010057
ENSG00000163866	SMIM12	2.65334	0.307167	0.115766	0.0100973
ENSG00000132164	SLC6A11	2.6514	0.274107	0.103382	0.0105948
ENSG00000134453	RBM17	2.65048	0.524688	0.197959	0.0101736
ENSG00000100603	SNW1	2.64653	0.396536	0.149832	0.01028
ENSG00000146872	TLK2	2.64617	0.468678	0.177115	0.0107384
ENSG00000268001	CARD8-AS1	2.64427	0.246227	0.0931174	0.0107913
ENSG00000178585	CTNNBIP1	2.64357	0.4787	0.181081	0.0107846
ENSG00000105963	ADAP1	2.64284	0.500822	0.189502	0.0108313
ENSG00000197021	EOLA2	2.64095	0.239197	0.0905722	0.010432
ENSG00000166250	CLMP	2.63838	0.480846	0.18225	0.0109559
ENSG00000115216	NRBP1	2.63826	0.462113	0.175158	0.010506
ENSG00000100014	SPECC1L	2.63737	0.449597	0.170472	0.0109845
ENSG00000111364	DDX55	2.63523	0.418932	0.158974	0.01059
ENSG00000023171	GRAMD1B	2.63494	0.245882	0.0933158	0.0110533
ENSG00000056558	TRAF1	2.63338	0.272943	0.103648	0.0110978
ENSG00000129932	DOHH	2.63275	0.782018	0.297035	0.0106593
ENSG00000278053	DDX52	2.6291	0.448156	0.17046	0.0112203
ENSG00000122952	ZWINT	2.6288	0.269262	0.102428	0.0112291
ENSG00000135953	MFSD9	2.6287	0.490788	0.186703	0.0112318
ENSG00000168495	POLR3D	2.62858	0.469791	0.178724	0.0110561
ENSG00000107175	CREB3	2.62842	0.34918	0.132848	0.0107809
ENSG00000141485	SLC13A5	2.62822	0.453558	0.172572	0.0112456
ENSG00000157193	LRP8	2.62757	0.526542	0.200391	0.0112645
ENSG00000285565	ENSG00000285565	2.62746	0.616774	0.234742	0.0111668
ENSG00000133226	SRRM1	2.62731	0.383931	0.146131	0.0108123
ENSG00000088833	NSFL1C	2.62658	0.439024	0.167146	0.010833
ENSG00000204388	HSPA1B	2.62601	0.653835	0.248984	0.0113096
ENSG00000231566	LINC02595	2.62563	0.258134	0.0983131	0.0113207
ENSG00000105778	AVL9	2.62506	0.427424	0.162825	0.0113373
ENSG00000254901	BORCS8	2.62502	0.242081	0.0922206	0.0113385
ENSG00000122359	ANXA11	2.62496	0.38241	0.145682	0.0113402
ENSG00000152684	PELO	2.62354	0.272088	0.10371	0.0113816
ENSG00000064666	CNN2	2.62316	0.578405	0.220499	0.0109305
ENSG00000122566	HNRNPA2B1	2.62307	0.525077	0.200177	0.0111256
ENSG00000131153	GINS2	2.62298	0.216564	0.082564	0.0113978
ENSG00000049541	RFC2	2.6224	0.376714	0.143652	0.0114147
ENSG00000175866	BAIAP2	2.62191	0.494342	0.188543	0.0114292
ENSG00000055070	SZRD1	2.62119	0.309597	0.118113	0.0114502
ENSG00000204574	ABCF1	2.62107	0.501803	0.191449	0.0109904
ENSG00000159079	CFAP298	2.621	0.374684	0.142955	0.0109926
ENSG00000100941	PNN	2.61916	0.379877	0.145038	0.0110455
ENSG00000262664	OVCA2	2.61788	0.30976	0.118325	0.0110825
ENSG00000155660	PDIA4	2.61685	0.608223	0.232426	0.0113346
ENSG00000007520	TSR3	2.61629	0.461543	0.176411	0.0111287
ENSG00000204389	HSPA1A	2.61467	0.624435	0.23882	0.011176
ENSG00000115963	RND3	2.61212	0.396224	0.151687	0.0117191
ENSG00000111669	TPI1	2.61189	0.300717	0.115134	0.0112574
ENSG00000141448	GATA6	2.61164	0.377369	0.144495	0.0117335
ENSG00000282988	ENSG00000282988	2.61102	0.31397	0.120248	0.0117523
ENSG00000263155	MYZAP	2.61079	0.389635	0.14924	0.011759
ENSG00000179820	MYADM	2.60837	0.547917	0.210061	0.0118319
ENSG00000279423	ENSG00000279423	2.60817	0.899559	0.344901	0.0118382
ENSG00000120254	MTHFD1L	2.60623	0.380191	0.145878	0.0118968
ENSG00000184840	TMED9	2.60537	0.553198	0.21233	0.0119229
ENSG00000105617	LENG1	2.60531	0.326761	0.125421	0.0114525
ENSG00000100416	TRMU	2.60511	0.406741	0.156132	0.0114583
ENSG00000163938	GNL3	2.60422	0.371141	0.142515	0.0114851

## Sheet: Supp Table 3b
Genes upregulated in resting condition compared to RV-C15 stimulation at 12, 24 and 42 hours
GeneID	Genename	FoldChange	Std	P	tstat
ENSG00000175265	GOLGA8A	-1.77774	0.12511	2.04209e-08	-14.2094
ENSG00000146426	TIAM2	-1.10219	0.0990537	1.5182e-07	-11.1272
ENSG00000171163	ZNF692	-1.31485	0.125095	3.8213e-07	-10.5107
ENSG00000181513	ACBD4	-1.05725	0.108952	6.24912e-07	-9.70378
ENSG00000117616	RSRP1	-2.50895	0.270505	9.89716e-07	-9.27507
ENSG00000267002	NA	-1.6017	0.173676	1.04856e-06	-9.22232
ENSG00000141854	MISP3	-1.10473	0.12015	1.08099e-06	-9.19459
ENSG00000115459	ELMOD3	-1.0566	0.117749	1.38226e-06	-8.97326
ENSG00000231607	DLEU2	-1.61698	0.180762	1.42617e-06	-8.9454
ENSG00000233006	MIR3936HG	-1.53883	0.172929	1.50332e-06	-8.89864
ENSG00000196118	CCDC189	-1.09985	0.11061	1.54422e-06	-9.94346
ENSG00000230551	NA	-1.23826	0.139899	1.58633e-06	-8.85113
ENSG00000252481	SCARNA13	-1.7976	0.149155	1.60465e-06	-12.0519
ENSG00000166405	RIC3	-1.13745	0.129146	1.66701e-06	-8.80745
ENSG00000131697	NPHP4	-0.768688	0.0874564	1.70167e-06	-8.78938
ENSG00000175309	PHYKPL	-1.27338	0.139863	1.73043e-06	-9.10451
ENSG00000163060	TEKT4	-0.97173	0.104266	2.5363e-06	-9.31972
ENSG00000267270	PARD6G-AS1	-1.33452	0.156837	3.2823e-06	-8.50896
ENSG00000130433	CACNG6	-1.4076	0.16347	3.2824e-06	-8.61075
ENSG00000185101	ANO9	-0.906807	0.110585	3.392e-06	-8.2001
ENSG00000247809	NR2F2-AS1	-0.850143	0.090357	3.51855e-06	-9.40871
ENSG00000250510	GPR162	-1.6861	0.193646	3.78796e-06	-8.70715
ENSG00000125734	GPR108	-0.558863	0.0622209	4.06915e-06	-8.98192
ENSG00000121716	PILRB	-1.13886	0.116384	4.18514e-06	-9.78533
ENSG00000128159	TUBGCP6	-0.844643	0.107706	5.25386e-06	-7.84212
ENSG00000159214	CCDC24	-1.14016	0.142772	5.95899e-06	-7.9859
ENSG00000140264	SERF2	-0.484716	0.055558	6.70586e-06	-8.7245
ENSG00000271870	NA	-1.48685	0.194993	6.89881e-06	-7.62515
ENSG00000274104	NA	-1.38829	0.183025	7.25743e-06	-7.58527
ENSG00000173531	MST1	-1.30447	0.161169	7.50059e-06	-8.0938
ENSG00000178467	P4HTM	-1.10985	0.141748	7.66938e-06	-7.82978
ENSG00000177112	IRAG1-AS1	-1.17872	0.144653	8.23548e-06	-8.1486
ENSG00000250506	CDK3	-0.918488	0.122773	8.29078e-06	-7.48122
ENSG00000114857	NKTR	-1.57696	0.210817	8.30116e-06	-7.48024
ENSG00000276842	NA	-2.15064	0.294636	1.04962e-05	-7.29933
ENSG00000099958	DERL3	-0.947566	0.115349	1.10027e-05	-8.21475
ENSG00000167964	RAB26	-1.59614	0.219834	1.10419e-05	-7.26065
ENSG00000196295	GARS1-DT	-1.30484	0.17979	1.10861e-05	-7.25761
ENSG00000189350	TOGARAM2	-1.54769	0.214445	1.16921e-05	-7.21716
ENSG00000198356	GET3	-0.51693	0.0666381	1.21188e-05	-7.75728
ENSG00000215305	VPS16	-1.00769	0.140167	1.21315e-05	-7.18922
ENSG00000214176	PLEKHM1P1	-0.672261	0.0860176	1.27118e-05	-7.81538
ENSG00000140398	NEIL1	-0.994579	0.120436	1.28501e-05	-8.25816
ENSG00000260220	CCDC187	-1.2327	0.173033	1.32258e-05	-7.12409
ENSG00000156345	CDK20	-0.677218	0.0951076	1.32883e-05	-7.12055
ENSG00000276550	HERC2P2	-1.03857	0.146547	1.38972e-05	-7.08693
ENSG00000205464	ATP6AP1L	-0.879933	0.124204	1.39409e-05	-7.08458
ENSG00000234807	LINC01135	-1.28867	0.168426	1.41001e-05	-7.65126
ENSG00000242294	STAG3L5P	-1.22855	0.14791	1.45273e-05	-8.30608
ENSG00000129566	TEP1	-1.18527	0.168085	1.72925e-05	-7.05157
ENSG00000160570	DEDD2	-0.971763	0.129715	1.77693e-05	-7.49152
ENSG00000188878	FBF1	-0.994146	0.132871	1.822e-05	-7.48205
ENSG00000100288	CHKB	-0.595049	0.0865314	1.8453e-05	-6.87668
ENSG00000177427	MIEF2	-1.04764	0.152445	1.85647e-05	-6.87225
ENSG00000101473	ACOT8	-0.689771	0.0875655	1.89336e-05	-7.8772
ENSG00000196123	KIAA0895L	-0.856074	0.119569	1.95855e-05	-7.15969
ENSG00000159713	TPPP3	-1.32608	0.192328	1.98646e-05	-6.89486
ENSG00000185122	HSF1	-0.95058	0.139409	1.99749e-05	-6.81867
ENSG00000114735	HEMK1	-1.33238	0.195811	2.03699e-05	-6.80439
ENSG00000246090	NA	-1.45784	0.214337	2.04473e-05	-6.80162
ENSG00000067836	ROGDI	-1.07342	0.155282	2.06119e-05	-6.9127
ENSG00000163482	STK36	-1.71866	0.255513	2.26812e-05	-6.72634
ENSG00000106125	MINDY4	-1.27642	0.192299	2.56512e-05	-6.6377
ENSG00000259065	NA	-1.74823	0.264476	2.6656e-05	-6.61017
ENSG00000251562	MALAT1	-2.82117	0.429193	2.80728e-05	-6.5732
ENSG00000173209	AHSA2P	-1.79018	0.274783	3.04735e-05	-6.51488
ENSG00000283886	NA	-0.954846	0.118574	3.25541e-05	-8.05275
ENSG00000147854	UHRF2	-1.24164	0.192008	3.26274e-05	-6.46659
ENSG00000186198	SLC51B	-2.01442	0.311522	3.26365e-05	-6.46639
ENSG00000237423	LINC01522	-1.81615	0.281028	3.28162e-05	-6.46252
ENSG00000111254	AKAP3	-1.24685	0.179972	3.28197e-05	-6.92806
ENSG00000232412	NA	-1.52087	0.228267	3.66382e-05	-6.66269
ENSG00000106804	C5	-1.2943	0.20282	3.6828e-05	-6.38152
ENSG00000176715	ACSF3	-0.72417	0.110712	3.76268e-05	-6.54105
ENSG00000083838	ZNF446	-0.729019	0.101895	3.81541e-05	-7.15464
ENSG00000179406	LINC00174	-1.01697	0.160063	3.8332e-05	-6.35355
ENSG00000250305	TRMT9B	-1.09467	0.172496	3.87456e-05	-6.34607
ENSG00000181218	H2AW	-0.877621	0.134606	4.10797e-05	-6.51993
ENSG00000108773	KAT2A	-1.27655	0.202514	4.11896e-05	-6.30351
ENSG00000265688	MAFG-DT	-0.774087	0.123138	4.22233e-05	-6.28632
ENSG00000135976	ANKRD36	-1.25563	0.181951	4.38714e-05	-6.90095
ENSG00000226754	NA	-1.2808	0.205071	4.47805e-05	-6.24564
ENSG00000256116	NA	-1.53303	0.245484	4.4827e-05	-6.24493
ENSG00000245498	NA	-1.68683	0.270334	4.51603e-05	-6.23981
ENSG00000228889	UBAC2-AS1	-1.07158	0.171741	4.518e-05	-6.23951
ENSG00000148399	DPH7	-0.851079	0.136711	4.61145e-05	-6.2254
ENSG00000124523	SIRT5	-1.23369	0.199062	4.80194e-05	-6.19755
ENSG00000110172	CHORDC1	-1.05571	0.169174	4.96952e-05	-6.24039
ENSG00000253816	GUSBP14	-1.17083	0.189807	5.00923e-05	-6.16855
ENSG00000105479	ODAD1	-1.17148	0.16443	5.08182e-05	-7.12448
ENSG00000105875	WDR91	-1.0851	0.161977	5.10665e-05	-6.69911
ENSG00000204764	RANBP17	-0.869318	0.140363	5.17001e-05	-6.19337
ENSG00000132680	KHDC4	-1.30318	0.212026	5.17461e-05	-6.14632
ENSG00000260806	PAPOLA-DT	-1.73409	0.282712	5.27043e-05	-6.13378
ENSG00000280734	LINC01232	-1.36169	0.222129	5.29844e-05	-6.13016
ENSG00000212694	LINC01089	-1.45993	0.238765	5.42157e-05	-6.11449
ENSG00000233725	NRAD1	-1.27627	0.197102	5.4272e-05	-6.47518
ENSG00000229807	XIST	-3.09815	0.46415	5.42968e-05	-6.67488
ENSG00000238741	SCARNA7	-1.83865	0.301168	5.49704e-05	-6.10507
ENSG00000156976	EIF4A2	-1.88354	0.309419	5.64218e-05	-6.08734
ENSG00000099326	MZF1	-0.986697	0.162239	5.6889e-05	-6.08173
ENSG00000249859	PVT1	-0.918243	0.149686	5.70231e-05	-6.13445
ENSG00000104419	NDRG1	-2.78472	0.459597	5.88222e-05	-6.05906
ENSG00000236476	NA	-1.22837	0.204242	6.28468e-05	-6.01429
ENSG00000167207	NOD2	-0.658597	0.106929	6.38087e-05	-6.15922
ENSG00000149927	DOC2A	-1.08498	0.166271	6.81787e-05	-6.52534
ENSG00000132535	DLG4	-1.09913	0.170372	6.84356e-05	-6.45135
ENSG00000162004	CCDC78	-1.13762	0.185968	6.98768e-05	-6.11728
ENSG00000135723	FHOD1	-1.26995	0.213957	7.06555e-05	-5.93554
ENSG00000135537	AFG1L	-0.861245	0.135112	7.17372e-05	-6.37431
ENSG00000237296	SMG1P1	-1.58313	0.260654	7.17952e-05	-6.07367
ENSG00000167733	HSD11B1L	-0.943717	0.159349	7.20651e-05	-5.92231
ENSG00000231057	NA	-1.70463	0.227234	7.24126e-05	-7.50166
ENSG00000243716	NPIPB5	-1.84073	0.301503	7.32596e-05	-6.10519
ENSG00000287117	NA	-0.912273	0.135773	7.46147e-05	-6.7191
ENSG00000132485	ZRANB2	-1.20446	0.204178	7.46194e-05	-5.89904
ENSG00000172349	IL16	-0.910236	0.154591	7.58598e-05	-5.88804
ENSG00000197119	SLC25A29	-1.1218	0.182126	7.5994e-05	-6.15947
ENSG00000272870	SAP30-DT	-1.35915	0.231081	7.65838e-05	-5.88171
ENSG00000135473	PAN2	-1.30172	0.21016	7.729e-05	-6.19394
ENSG00000151338	MIPOL1	-1.89577	0.323286	7.86411e-05	-5.86406
ENSG00000184465	WDR27	-1.47748	0.252479	8.00932e-05	-5.8519
ENSG00000114026	OGG1	-1.28951	0.220513	8.05961e-05	-5.84774
ENSG00000161513	FDXR	-0.614704	0.105295	8.17984e-05	-5.83791
ENSG00000177990	DPY19L2	-1.64779	0.28241	8.21921e-05	-5.83472
ENSG00000213930	GALT	-0.885305	0.147464	8.28761e-05	-6.00352
ENSG00000180509	KCNE1	-1.19842	0.185848	8.37775e-05	-6.44838
ENSG00000138823	MTTP	-1.17442	0.146552	8.54342e-05	-8.01366
ENSG00000245025	NA	-0.712875	0.115174	8.63912e-05	-6.18957
ENSG00000104872	PIH1D1	-0.742288	0.118377	8.65797e-05	-6.27052
ENSG00000204389	HSPA1A	-1.15246	0.182769	8.85817e-05	-6.30554
ENSG00000237298	TTN-AS1	-0.939984	0.162483	8.85897e-05	-5.78512
ENSG00000183401	CCDC159	-1.12878	0.194441	8.93804e-05	-5.80528
ENSG00000204177	BMS1P1	-0.932682	0.14586	8.94958e-05	-6.39438
ENSG00000119688	ABCD4	-1.20315	0.204724	8.99725e-05	-5.87693
ENSG00000134255	CEPT1	-1.08079	0.187312	9.06454e-05	-5.76999
ENSG00000114204	SERPINI2	-1.80531	0.314076	9.37217e-05	-5.74801
ENSG00000261069	NA	-1.27914	0.214466	9.44333e-05	-5.9643
ENSG00000090238	YPEL3	-1.44645	0.252781	9.74824e-05	-5.72217
ENSG00000175711	B3GNTL1	-1.18879	0.19489	9.90199e-05	-6.0998
ENSG00000231533	NA	-1.21237	0.212823	0.00010136	-5.6966
ENSG00000259768	NA	-1.17069	0.205639	0.000101931	-5.69293
ENSG00000128294	TPST2	-0.52943	0.0930152	0.000102097	-5.69187
ENSG00000166140	ZFYVE19	-0.710231	0.125223	0.000105292	-5.67172
ENSG00000025434	NR1H3	-0.795692	0.140688	0.000107906	-5.65572
ENSG00000268362	NA	-1.34919	0.239326	0.000110972	-5.63748
ENSG00000258056	CD63-AS1	-1.07044	0.189962	0.000111389	-5.63504
ENSG00000109501	WFS1	-1.41599	0.244328	0.000111696	-5.79546
ENSG00000164050	PLXNB1	-0.981541	0.170854	0.000112623	-5.74492
ENSG00000203865	ATP1A1-AS1	-1.28347	0.209464	0.000114	-6.12739
ENSG00000139974	SLC38A6	-1.73286	0.30839	0.000114158	-5.61907
ENSG00000187905	LRRC74B	-1.77099	0.314518	0.000116046	-5.6308
ENSG00000249279	LINC02057	-1.0895	0.194574	0.000117665	-5.59943
ENSG00000158062	UBXN11	-0.822081	0.135565	0.000118856	-6.06409
ENSG00000129028	THAP10	-0.911806	0.152557	0.00011983	-5.97684
ENSG00000110455	ACCS	-1.06603	0.190789	0.000119856	-5.58747
ENSG00000176222	ZNF404	-1.24542	0.222969	0.0001202	-5.58562
ENSG00000160298	C21orf58	-1.53982	0.276836	0.000124631	-5.5622
ENSG00000254531	FLJ20021	-0.739303	0.129119	0.000127248	-5.72573
ENSG00000284649	NA	-1.71593	0.298264	0.000127385	-5.75305
ENSG00000243176	NA	-0.985797	0.178611	0.000133216	-5.51925
ENSG00000179178	TMEM125	-0.703176	0.117479	0.000134101	-5.98555
ENSG00000140400	MAN2C1	-1.17163	0.212454	0.00013415	-5.51475
ENSG00000006611	USH1C	-0.958685	0.147563	0.000136938	-6.49677
ENSG00000134072	CAMK1	-1.37164	0.249321	0.000136942	-5.50151
ENSG00000105792	CFAP69	-1.36041	0.247399	0.000137506	-5.49887
ENSG00000221978	CCNL2	-1.088	0.196788	0.000139719	-5.52875
ENSG00000245532	NEAT1	-2.7325	0.497931	0.00013992	-5.4877
ENSG00000205583	STAG3L1	-0.618271	0.112375	0.000141549	-5.50184
ENSG00000158163	DZIP1L	-1.72462	0.314984	0.000142659	-5.47527
ENSG00000165171	METTL27	-1.08262	0.187987	0.000143478	-5.75903
ENSG00000241288	LINC02614	-0.975086	0.168136	0.000143581	-5.79939
ENSG00000276289	KCNE1B	-1.14984	0.170994	0.000144651	-6.72445
ENSG00000274487	NPEPPSP1	-0.740638	0.1355	0.000144745	-5.46597
ENSG00000162616	DNAJB4	-1.03377	0.173948	0.000144908	-5.94299
ENSG00000177465	ACOT4	-0.693767	0.127389	0.00014932	-5.44607
ENSG00000243069	ARHGEF26-AS1	-1.88501	0.346377	0.000150256	-5.44208
ENSG00000231527	FAM27C	-1.28198	0.235723	0.000151098	-5.43851
ENSG00000213918	DNASE1	-1.07408	0.19519	0.000152905	-5.50273
ENSG00000171608	PIK3CD	-0.80951	0.136416	0.00015428	-5.93414
ENSG00000163531	NFASC	-0.908902	0.167577	0.000154629	-5.42377
ENSG00000153914	SREK1	-1.27324	0.235043	0.000156271	-5.41704
ENSG00000254670	RASSF10-DT	-0.832575	0.136836	0.000156752	-6.08447
ENSG00000138468	SENP7	-1.36443	0.252	0.00015692	-5.4144
ENSG00000111199	TRPV4	-0.9552	0.171532	0.000157254	-5.56863
ENSG00000203711	LINC02901	-1.20635	0.204675	0.000159209	-5.89395
ENSG00000165568	AKR1E2	-0.772877	0.118367	0.000161652	-6.52947
ENSG00000004838	ZMYND10	-1.15156	0.213815	0.000164137	-5.38579
ENSG00000049246	PER3	-1.18287	0.219861	0.000165615	-5.38009
ENSG00000278932	NA	-1.26029	0.234535	0.000167328	-5.37356
ENSG00000148219	ASTN2	-1.49308	0.278613	0.00017122	-5.35898
ENSG00000286156	BMS1P23	-1.2096	0.225806	0.000171806	-5.35682
ENSG00000226026	NA	-1.46787	0.274063	0.000172035	-5.35597
ENSG00000233382	NKAPP1	-0.805096	0.150389	0.000172724	-5.35344
ENSG00000213963	NA	-1.5116	0.282472	0.000173306	-5.35131
ENSG00000267795	SMIM22	-0.736482	0.13776	0.000175713	-5.34612
ENSG00000267080	ASB16-AS1	-1.0209	0.191176	0.000176396	-5.34012
ENSG00000260565	ERVK13-1	-1.18713	0.210647	0.000177939	-5.63566
ENSG00000146521	LINC01558	-1.10272	0.206821	0.000178749	-5.33174
ENSG00000172732	MUS81	-1.05515	0.182979	0.000179013	-5.76649
ENSG00000230943	LINC02541	-2.05239	0.385123	0.000179478	-5.32917
ENSG00000164941	INTS8	-1.35656	0.254676	0.000180207	-5.32661
ENSG00000238105	GOLGA2P5	-1.0714	0.193711	0.000182348	-5.53093
ENSG00000275765	NA	-0.998627	0.187926	0.000183859	-5.31394
ENSG00000124587	PEX6	-1.96746	0.370404	0.000185891	-5.31166
ENSG00000114841	DNAH1	-1.42943	0.258169	0.000187955	-5.5368
ENSG00000172716	SLFN11	-0.903385	0.156824	0.00018952	-5.7605
ENSG00000279813	NA	-1.74362	0.329429	0.000190115	-5.29285
ENSG00000272030	NA	-1.44525	0.267986	0.000190579	-5.39301
ENSG00000102287	GABRE	-1.53136	0.284928	0.000191055	-5.37455
ENSG00000185905	C16orf54	-0.985042	0.183342	0.000192323	-5.3727
ENSG00000149300	C11orf52	-1.0428	0.181081	0.00019976	-5.75875
ENSG00000117697	NSL1	-0.632608	0.116274	0.00020065	-5.44066
ENSG00000176809	LRRC37A3	-0.966712	0.183833	0.000200748	-5.25863
ENSG00000183655	KLHL25	-0.378855	0.0720613	0.00020114	-5.2574
ENSG00000230590	FTX	-1.60208	0.305418	0.000204986	-5.24552
ENSG00000224843	LINC00240	-1.2718	0.242504	0.000205346	-5.24442
ENSG00000146856	AGBL3	-1.20681	0.230127	0.000205455	-5.24409
ENSG00000253438	PCAT1	-0.986972	0.184584	0.00020568	-5.34701
ENSG00000184385	UMODL1-AS1	-1.75634	0.335033	0.000206039	-5.24231
ENSG00000100554	ATP6V1D	-1.25709	0.239992	0.000207452	-5.23803
ENSG00000254815	LMNTD2-AS1	-1.0854	0.207583	0.000210545	-5.22876
ENSG00000158006	PAFAH2	-1.09483	0.207777	0.000213203	-5.26926
ENSG00000159714	ZDHHC1	-1.21037	0.226648	0.000214399	-5.3403
ENSG00000166012	TAF1D	-0.888637	0.170581	0.000217141	-5.20946
ENSG00000197912	SPG7	-0.861049	0.165316	0.000217481	-5.20849
ENSG00000168517	HEXIM2	-0.865749	0.163532	0.000217804	-5.29408
ENSG00000182700	IGIP	-1.35062	0.259862	0.000221359	-5.19745
ENSG00000153822	KCNJ16	-2.9352	0.565778	0.000224772	-5.1879
ENSG00000262001	DLGAP1-AS2	-0.665133	0.128235	0.000225161	-5.18682
ENSG00000137868	STRA6	-0.784085	0.137315	0.000229863	-5.7101
ENSG00000196090	PTPRT	-2.41742	0.461632	0.000230212	-5.23668
ENSG00000270157	NA	-0.694131	0.119437	0.000235835	-5.81168
ENSG00000257108	NHLRC4	-0.733859	0.132584	0.000237686	-5.53507
ENSG00000254101	LINC02055	-1.20408	0.233813	0.000238971	-5.14977
ENSG00000174943	KCTD13	-0.68376	0.122226	0.000239552	-5.59421
ENSG00000288663	NA	-0.986164	0.185944	0.000240053	-5.30355
ENSG00000213995	NAXD	-0.760272	0.147782	0.000240991	-5.14454
ENSG00000245849	RAD51-AS1	-1.08829	0.212075	0.000246051	-5.13164
ENSG00000163703	CRELD1	-1.06868	0.188895	0.000246479	-5.65755
ENSG00000206077	ZDHHC11B	-0.986976	0.182348	0.000248486	-5.41258
ENSG00000162542	TMCO4	-0.784155	0.146522	0.000248771	-5.35179
ENSG00000160948	VPS28	-0.507808	0.0922837	0.000250256	-5.50268
ENSG00000203799	CCDC162P	-1.17386	0.229303	0.000251015	-5.11925
ENSG00000175182	FAM131A	-0.658587	0.122228	0.000253319	-5.38821
ENSG00000189050	RNFT1	-1.04772	0.204953	0.000253973	-5.112
ENSG00000132517	SLC52A1	-1.01558	0.198298	0.000255515	-5.12149
ENSG00000215252	GOLGA8B	-1.46046	0.250915	0.000255548	-5.82055
ENSG00000170629	DPY19L2P2	-1.10683	0.216732	0.000256073	-5.1069
ENSG00000167646	DNAAF3	-1.09527	0.214648	0.000257855	-5.10261
ENSG00000232104	RFX3-AS1	-0.981291	0.192632	0.000261415	-5.09413
ENSG00000165359	INTS6L	-0.779058	0.153184	0.000264974	-5.08577
ENSG00000126790	L3HYPDH	-1.37167	0.228438	0.000267281	-6.00457
ENSG00000215374	FAM66B	-0.636406	0.0973862	0.00026829	-6.53486
ENSG00000160271	RALGDS	-0.829955	0.16345	0.000268446	-5.07773
ENSG00000288398	NA	-1.02643	0.202165	0.00026868	-5.07719
ENSG00000168000	BSCL2	-0.73255	0.144471	0.000271577	-5.07057
ENSG00000171045	TSNARE1	-0.520899	0.0975171	0.000272174	-5.34161
ENSG00000236104	ZBTB22	-0.725402	0.143127	0.000272613	-5.06823
ENSG00000158201	ABHD3	-0.755431	0.149222	0.000275169	-5.06247
ENSG00000156804	FBXO32	-1.23281	0.243665	0.000276524	-5.05944
ENSG00000241769	LINC00893	-1.47624	0.29188	0.000277303	-5.05771
ENSG00000182196	ARL6IP4	-0.302954	0.0544212	0.000280594	-5.56685
ENSG00000239665	NA	-1.19658	0.237192	0.000283191	-5.04477
ENSG00000071539	TRIP13	-1.70903	0.339781	0.000290166	-5.02981
ENSG00000105397	TYK2	-0.740203	0.145484	0.000292373	-5.08787
ENSG00000115073	ACTR1B	-0.60481	0.11504	0.000293595	-5.2574
ENSG00000180891	CUEDC1	-0.559129	0.104902	0.000294873	-5.32999
ENSG00000015133	CCDC88C	-0.865405	0.169494	0.000303789	-5.1058
ENSG00000270179	NA	-1.29717	0.259956	0.000309629	-4.98998
ENSG00000249898	MCPH1-AS1	-0.821791	0.164919	0.000313177	-4.983
ENSG00000237441	RGL2	-0.974786	0.195745	0.000314783	-4.97987
ENSG00000224445	LINC01708	-0.904986	0.181744	0.000314999	-4.97945
ENSG00000114388	NPRL2	-0.786602	0.158149	0.00031792	-4.97381
ENSG00000162927	PUS10	-0.959329	0.193359	0.000324451	-4.96138
ENSG00000223941	LINC01014	-1.72757	0.348296	0.000325154	-4.96006
ENSG00000120458	MSANTD2	-0.553584	0.11029	0.000330622	-5.01935
ENSG00000135441	BLOC1S1	-0.711854	0.143898	0.000332224	-4.94693
ENSG00000136918	WDR38	-1.02056	0.204763	0.000336179	-4.98412
ENSG00000171798	KNDC1	-1.20118	0.243186	0.000336392	-4.93933
ENSG00000101104	PABPC1L	-1.0167	0.20596	0.000338022	-4.93638
ENSG00000110011	DNAJC4	-0.828742	0.168138	0.000342186	-4.92892
ENSG00000036448	MYOM2	-1.31434	0.252076	0.000344882	-5.21407
ENSG00000117507	FMO6P	-2.15994	0.438953	0.000346865	-4.92066
ENSG00000040933	INPP4A	-0.654846	0.133241	0.000350256	-4.91474
ENSG00000173275	ZNF449	-0.763549	0.155371	0.000350478	-4.91435
ENSG00000173588	CEP83	-1.66887	0.339792	0.000352151	-4.91146
ENSG00000283293	RN7SK	-1.41502	0.288207	0.000353146	-4.90974
ENSG00000064490	RFXANK	-0.565862	0.106466	0.000354369	-5.31498
ENSG00000236751	LINC01186	-0.887736	0.180941	0.000355204	-4.90621
ENSG00000159423	ALDH4A1	-0.475814	0.0954529	0.000357043	-4.9848
ENSG00000104904	OAZ1	-0.727857	0.144517	0.000360567	-5.03648
ENSG00000171421	MRPL36	-0.554763	0.103153	0.000360721	-5.37806
ENSG00000204262	COL5A2	-0.569139	0.115294	0.00037234	-4.9364
ENSG00000204271	SPIN3	-0.701488	0.143818	0.000372352	-4.87759
ENSG00000272655	POLR2J4	-1.36889	0.223035	0.000374981	-6.13755
ENSG00000149527	PLCH2	-0.807517	0.166023	0.000380862	-4.8639
ENSG00000236618	PITPNA-AS1	-1.19362	0.245496	0.000382005	-4.86209
ENSG00000256995	NA	-1.40669	0.272507	0.000382625	-5.16204
ENSG00000259972	NA	-0.976122	0.200813	0.000382792	-4.86084
ENSG00000247363	NUP107-DT	-1.02956	0.211844	0.000383342	-4.85997
ENSG00000241058	NSUN6	-0.750049	0.154351	0.000383714	-4.85939
ENSG00000247400	DNAJC3-DT	-1.16205	0.239219	0.00038481	-4.85766
ENSG00000236144	TMEM147-AS1	-0.723196	0.148882	0.0003849	-4.85752
ENSG00000137266	SLC22A23	-1.27957	0.263509	0.000385948	-4.85587
ENSG00000182872	RBM10	-0.616633	0.121081	0.000386043	-5.09272
ENSG00000142082	SIRT3	-0.914287	0.18836	0.000387183	-4.85394
ENSG00000064042	LIMCH1	-1.17739	0.234973	0.000391102	-5.01074
ENSG00000183513	COA5	-1.28716	0.265684	0.000393142	-4.84471
ENSG00000128524	ATP6V1F	-0.385799	0.075451	0.000395751	-5.11324
ENSG00000262165	C17orf114	-1.26689	0.261777	0.000396503	-4.83956
ENSG00000185129	PURA	-1.17197	0.242342	0.000398844	-4.83601
ENSG00000198743	SLC5A3	-1.90422	0.393813	0.000399291	-4.83533
ENSG00000135541	AHI1	-1.17639	0.243495	0.000401985	-4.83127
ENSG00000166228	PCBD1	-1.30459	0.270125	0.000403101	-4.8296
ENSG00000186710	CFAP73	-0.408796	0.0792023	0.000403258	-5.16142
ENSG00000229320	KRT8P12	-1.24427	0.25765	0.000403292	-4.82931
ENSG00000130304	SLC27A1	-0.607318	0.125062	0.000404367	-4.85613
ENSG00000257261	NA	-1.47751	0.306067	0.000404565	-4.82741
ENSG00000259087	NA	-2.26257	0.469265	0.000408709	-4.82152
ENSG00000183604	SMG1P5	-0.919919	0.191025	0.000412489	-4.81571
ENSG00000185024	BRF1	-1.10634	0.229759	0.000412828	-4.81521
ENSG00000167766	ZNF83	-1.33028	0.276268	0.00041286	-4.81517
ENSG00000105982	RNF32	-1.59639	0.331716	0.00041468	-4.81252
ENSG00000225434	LINC01504	-0.956501	0.16805	0.000416783	-5.69177
ENSG00000283378	CNTNAP3C	-0.753196	0.157023	0.000425695	-4.79673
ENSG00000235522	NA	-0.660389	0.12906	0.000432906	-5.1169
ENSG00000146350	TBC1D32	-0.928064	0.177131	0.00043527	-5.23941
ENSG00000092140	G2E3	-1.40648	0.294734	0.000443548	-4.77203
ENSG00000100201	DDX17	-1.61417	0.338295	0.000443944	-4.77149
ENSG00000183666	GUSBP1	-0.728178	0.152696	0.000445941	-4.7688
ENSG00000171840	NINJ2	-0.983154	0.190333	0.00045133	-5.16545
ENSG00000223745	CCDC18-AS1	-1.58259	0.315811	0.000454542	-5.01118
ENSG00000124116	WFDC3	-1.09204	0.218414	0.00045563	-4.99986
ENSG00000185324	CDK10	-1.14595	0.240961	0.00045576	-4.75573
ENSG00000164975	SNAPC3	-1.02095	0.214781	0.000457508	-4.75343
ENSG00000185495	SEPTIN7P13	-0.936974	0.197138	0.000457921	-4.75289
ENSG00000157881	PANK4	-0.787544	0.165699	0.000457939	-4.75287
ENSG00000223705	NSUN5P1	-0.785311	0.165295	0.0004594	-4.75096
ENSG00000133265	HSPBP1	-0.669591	0.133734	0.000462249	-5.00689
ENSG00000095397	WHRN	-0.789927	0.161342	0.000463058	-4.89599
ENSG00000152076	CCDC74B	-1.07237	0.226062	0.000465009	-4.74369
ENSG00000058453	CROCC	-1.16933	0.229172	0.000465435	-5.10243
ENSG00000116754	SRSF11	-0.99798	0.210683	0.000470328	-4.73688
ENSG00000213722	DDAH2	-0.959925	0.197768	0.000470891	-4.85379
ENSG00000179299	NSUN7	-1.58557	0.335017	0.000473539	-4.7328
ENSG00000182712	CMC4	-0.824992	0.174376	0.000474873	-4.73112
ENSG00000178904	DPY19L3	-1.41813	0.299819	0.000475786	-4.72997
ENSG00000272502	NA	-0.869907	0.184072	0.000479033	-4.7259
ENSG00000046647	GEMIN8	-1.07715	0.223966	0.000482317	-4.80942
ENSG00000259865	NA	-1.17167	0.248311	0.000484943	-4.71857
ENSG00000141837	CACNA1A	-1.27645	0.271147	0.000493934	-4.7076
ENSG00000100228	RAB36	-1.10953	0.235813	0.000495968	-4.70514
ENSG00000100027	YPEL1	-0.869041	0.176753	0.000496012	-4.9167
ENSG00000106526	ACTR3C	-0.998079	0.212504	0.000502992	-4.69675
ENSG00000232415	ELN-AS1	-1.3819	0.294365	0.00050489	-4.6945
ENSG00000267322	SNHG22	-1.49172	0.318112	0.000509328	-4.68929
ENSG00000146733	PSPH	-1.55051	0.330677	0.000509666	-4.68889
ENSG00000122435	TRMT13	-1.03087	0.219988	0.000512134	-4.68601
ENSG00000172426	RSPH9	-0.843815	0.170795	0.000513014	-4.94051
ENSG00000156931	VPS8	-1.16486	0.248737	0.00051466	-4.68308
ENSG00000254473	UBQLN1-AS1	-1.18483	0.253157	0.000517121	-4.68024
ENSG00000106133	NSUN5P2	-0.750958	0.159813	0.000521067	-4.69898
ENSG00000215039	CD27-AS1	-1.11028	0.237559	0.000522829	-4.6737
ENSG00000244187	TMEM141	-0.301885	0.0598937	0.000527756	-5.04035
ENSG00000185189	NRBP2	-0.719979	0.154239	0.000527915	-4.66794
ENSG00000204323	SMIM5	-0.477805	0.0972675	0.000528414	-4.91228
ENSG00000095059	DHPS	-0.821617	0.176174	0.000531715	-4.66367
ENSG00000073050	XRCC1	-0.822427	0.176709	0.000540309	-4.65413
ENSG00000265374	LINC01908	-1.74753	0.37555	0.000541105	-4.65326
ENSG00000196268	ZNF493	-1.43099	0.307557	0.000541559	-4.65276
ENSG00000107672	NSMCE4A	-0.78517	0.168957	0.000546701	-4.64715
ENSG00000116151	MORN1	-0.800511	0.161129	0.000549489	-4.96813
ENSG00000198039	ZNF273	-1.76337	0.379709	0.00054961	-4.64399
ENSG00000135164	DMTF1	-1.04411	0.224991	0.000552668	-4.6407
ENSG00000198759	EGFL6	-1.68116	0.354035	0.000553621	-4.74855
ENSG00000106733	NMRK1	-1.03174	0.220161	0.00055671	-4.6863
ENSG00000240344	PPIL3	-0.916075	0.197601	0.000557066	-4.63599
ENSG00000069424	KCNAB2	-0.492002	0.0998207	0.000558548	-4.92886
ENSG00000204991	SPIRE2	-0.861687	0.185942	0.000558772	-4.63418
ENSG00000166169	POLL	-0.772752	0.166755	0.000558899	-4.63405
ENSG00000164066	INTU	-1.39643	0.30173	0.000564543	-4.62809
ENSG00000196155	PLEKHG4	-0.708551	0.15331	0.000570672	-4.62168
ENSG00000112679	DUSP22	-0.544943	0.109967	0.000572262	-4.95552
ENSG00000180481	GLIPR1L2	-0.867903	0.155756	0.000574215	-5.57219
ENSG00000139405	RITA1	-0.843583	0.182726	0.000575547	-4.61664
ENSG00000067445	TRO	-0.863636	0.187162	0.000577743	-4.61439
ENSG00000197405	C5AR1	-0.803471	0.174154	0.000578544	-4.61357
ENSG00000269743	SLC25A53	-1.32791	0.288165	0.000583866	-4.60814
ENSG00000166997	CNPY4	-1.34768	0.292499	0.000584543	-4.60746
ENSG00000167074	TEF	-1.15085	0.249806	0.000585004	-4.60699
ENSG00000275494	NA	-0.745551	0.156308	0.000603408	-4.76975
ENSG00000109339	MAPK10	-1.29397	0.282147	0.000605986	-4.58615
ENSG00000205111	CDKL4	-0.813772	0.17747	0.00060676	-4.58539
ENSG00000005379	TSPOAP1	-1.15283	0.251703	0.000612216	-4.58011
ENSG00000212719	LINC02693	-1.02561	0.224185	0.000617706	-4.57483
ENSG00000265752	NA	-1.7138	0.374781	0.000619825	-4.57281
ENSG00000007516	BAIAP3	-1.05888	0.21956	0.00062066	-4.82275
ENSG00000283103	NA	-1.04758	0.229241	0.000623034	-4.56976
ENSG00000169314	C22orf15	-1.65363	0.362065	0.000625729	-4.56722
ENSG00000261716	H2BC20P	-1.35813	0.297503	0.000627972	-4.56511
ENSG00000234684	SDCBP2-AS1	-1.15047	0.252021	0.000628087	-4.565
ENSG00000119333	DYNC2I2	-0.688908	0.146898	0.000631234	-4.68971
ENSG00000138375	SMARCAL1	-0.694673	0.152463	0.000637374	-4.55634
ENSG00000123933	MXD4	-1.15173	0.252799	0.000637838	-4.55591
ENSG00000204666	NA	-1.50373	0.33007	0.000637956	-4.5558
ENSG00000168096	ANKS3	-0.672306	0.142569	0.000642618	-4.71566
ENSG00000155093	PTPRN2	-0.909935	0.198997	0.000645372	-4.57262
ENSG00000070761	CFAP20	-0.999803	0.219813	0.000646005	-4.54842
ENSG00000125814	NAPB	-1.05973	0.233203	0.00065061	-4.54423
ENSG00000136059	VILL	-0.781631	0.17205	0.000651914	-4.54305
ENSG00000168350	DEGS2	-1.33065	0.292978	0.000653295	-4.54181
ENSG00000166436	TRIM66	-0.975991	0.214799	0.00065338	-4.54375
ENSG00000137207	YIPF3	-0.623564	0.1355	0.000654281	-4.60195
ENSG00000163913	IFT122	-1.04155	0.229441	0.00065583	-4.53953
ENSG00000105258	POLR2I	-0.672777	0.145671	0.00066428	-4.61845
ENSG00000120694	HSPH1	-1.50952	0.333245	0.000666824	-4.52975
ENSG00000008323	PLEKHG6	-0.77118	0.167994	0.000667376	-4.59052
ENSG00000163611	SPICE1	-1.13293	0.250238	0.000669466	-4.52742
ENSG00000229689	NA	-0.950805	0.210025	0.000669832	-4.5271
ENSG00000147439	BIN3	-0.44834	0.092662	0.00067099	-4.83844
ENSG00000088543	C3orf18	-1.1176	0.247065	0.000673952	-4.5235
ENSG00000161558	TMEM143	-0.769787	0.170286	0.000677333	-4.52055
ENSG00000113108	APBB3	-0.698882	0.154625	0.000678159	-4.51984
ENSG00000130244	FAM98C	-0.770444	0.163522	0.00068121	-4.71156
ENSG00000263072	ZNF213-AS1	-0.785922	0.16727	0.0006813	-4.69851
ENSG00000162600	OMA1	-1.27225	0.281878	0.000685559	-4.51346
ENSG00000145725	PPIP5K2	-1.10434	0.244794	0.000688088	-4.5113
ENSG00000188818	ZDHHC11	-1.23867	0.274716	0.000690904	-4.5089
ENSG00000068903	SIRT2	-0.965132	0.214082	0.000691684	-4.50824
ENSG00000187535	IFT140	-1.48906	0.330522	0.000695315	-4.50517
ENSG00000173838	MARCHF10	-1.77635	0.394481	0.000697892	-4.503
ENSG00000177694	NAALADL2	-1.55872	0.346624	0.000705226	-4.49686
ENSG00000103264	FBXO31	-0.837835	0.186443	0.000708945	-4.49378
ENSG00000233170	NA	-1.26737	0.282038	0.000709153	-4.49361
ENSG00000116191	RALGPS2	-1.08652	0.241803	0.000709382	-4.49342
ENSG00000160310	PRMT2	-0.755565	0.168736	0.000728539	-4.4778
ENSG00000145029	NICN1	-1.1233	0.250885	0.000729118	-4.47734
ENSG00000051009	FHIP1B	-0.489901	0.104179	0.000731328	-4.70248
ENSG00000177239	MAN1B1	-0.468078	0.0990291	0.000733715	-4.72668
ENSG00000182749	PAQR7	-1.48076	0.331003	0.000733838	-4.47356
ENSG00000214135	NA	-1.0766	0.240744	0.000735851	-4.47195
ENSG00000159588	CCDC17	-0.922918	0.20655	0.000740505	-4.46827
ENSG00000224383	PRR29	-0.973757	0.211519	0.000742161	-4.60364
ENSG00000184481	FOXO4	-0.710741	0.159139	0.000743156	-4.46617
ENSG00000228393	LINC01004	-1.08874	0.23623	0.000748228	-4.60883
ENSG00000224152	NA	-0.818693	0.183521	0.000749718	-4.46103
ENSG00000181378	CFAP65	-1.46509	0.328724	0.000755038	-4.4569
ENSG00000110274	CEP164	-0.880755	0.193649	0.000757251	-4.5482
ENSG00000206567	NA	-1.18972	0.267114	0.000758851	-4.45395
ENSG00000245317	NA	-1.1339	0.254612	0.00075952	-4.45344
ENSG00000174456	C12orf76	-1.08342	0.243283	0.000759663	-4.45333
ENSG00000152760	DYNLT5	-1.64706	0.369936	0.000761023	-4.45228
ENSG00000140403	DNAJA4	-1.72391	0.387229	0.000761498	-4.45192
ENSG00000260136	NA	-1.01819	0.221977	0.000764252	-4.58688
ENSG00000197978	GOLGA6L9	-1.2149	0.257786	0.000764397	-4.71282
ENSG00000184381	PLA2G6	-1.36062	0.305912	0.000766948	-4.44775
ENSG00000239779	WBP1	-1.26653	0.28478	0.000767398	-4.44741
ENSG00000198237	GUSBP13	-0.770244	0.138573	0.000769446	-5.55839
ENSG00000068745	IP6K2	-0.899815	0.202414	0.000770011	-4.44542
ENSG00000163328	GPR155	-0.936951	0.203999	0.000772071	-4.59293
ENSG00000092529	CAPN3	-0.67427	0.151822	0.000775637	-4.44117
ENSG00000129654	FOXJ1	-0.596275	0.12641	0.00077832	-4.717
ENSG00000203993	ARRDC1-AS1	-0.812102	0.180932	0.000778378	-4.48845
ENSG00000134900	TPP2	-1.3232	0.298119	0.000779171	-4.43852
ENSG00000258584	FAM181A-AS1	-1.45324	0.327647	0.000783359	-4.43539
ENSG00000265298	NA	-0.474804	0.107207	0.000792209	-4.42884
ENSG00000213904	LIPE-AS1	-1.37671	0.310867	0.000792521	-4.42861
ENSG00000147852	VLDLR	-0.780016	0.176233	0.000796	-4.42605
ENSG00000100360	IFT27	-1.04451	0.23604	0.000797254	-4.42513
ENSG00000106400	ZNHIT1	-0.400332	0.0858402	0.000798426	-4.66368
ENSG00000214562	NUTM2D	-0.673023	0.152134	0.000798981	-4.42387
ENSG00000215067	ALOX12-AS1	-1.08371	0.244992	0.000799548	-4.42346
ENSG00000243970	PPIEL	-0.647889	0.146472	0.000799757	-4.42331
ENSG00000175318	GRAMD2A	-1.11363	0.248297	0.000800268	-4.48506
ENSG00000100379	KCTD17	-0.839398	0.189973	0.00080638	-4.4185
ENSG00000088448	ANKRD10	-1.02144	0.231257	0.000808594	-4.4169
ENSG00000167393	PPP2R3B	-1.02976	0.227196	0.000809812	-4.5325
ENSG00000167113	COQ4	-0.527401	0.116995	0.000810371	-4.50789
ENSG00000164117	FBXO8	-0.9899	0.224198	0.000810826	-4.4153
ENSG00000186094	AGBL4	-1.13249	0.256501	0.000811034	-4.41515
ENSG00000177599	ZNF491	-0.689671	0.156251	0.000812823	-4.41386
ENSG00000146453	PNLDC1	-0.852616	0.175109	0.00081572	-4.86906
ENSG00000116679	IVNS1ABP	-1.32382	0.300291	0.000820392	-4.40847
ENSG00000215068	NA	-1.28086	0.290783	0.000825451	-4.40489
ENSG00000087157	PGS1	-0.493224	0.106163	0.000825766	-4.6459
ENSG00000053371	AKR7A2	-1.038	0.23569	0.000826602	-4.40408
ENSG00000176783	RUFY1	-1.13342	0.257549	0.000831254	-4.40081
ENSG00000169964	TMEM42	-1.25947	0.286343	0.000834639	-4.39844
ENSG00000052841	TTC17	-1.07166	0.244038	0.00084483	-4.39139
ENSG00000132549	VPS13B	-1.51673	0.345403	0.000845137	-4.39117
ENSG00000104957	YJU2B	-0.830324	0.182916	0.000845819	-4.53938
ENSG00000183833	CFAP91	-1.3515	0.307861	0.000846873	-4.38998
ENSG00000141580	WDR45B	-0.738255	0.164198	0.000849243	-4.49612
ENSG00000188185	LINC00265	-1.1209	0.255566	0.000852786	-4.38594
ENSG00000188175	HEPACAM2	-0.956102	0.218117	0.000856457	-4.38344
ENSG00000124839	RAB17	-0.759455	0.171037	0.000858282	-4.44028
ENSG00000138834	MAPK8IP3	-0.990633	0.226111	0.000859796	-4.38118
ENSG00000140993	TIGD7	-0.902201	0.205959	0.000860809	-4.3805
ENSG00000010361	FUZ	-1.39918	0.31958	0.000864213	-4.3782
ENSG00000180881	CAPS2	-1.52931	0.349322	0.000864605	-4.37794
ENSG00000289056	NA	-0.485552	0.103031	0.000865367	-4.7127
ENSG00000119760	SUPT7L	-0.982551	0.224549	0.000868004	-4.37566
ENSG00000150433	TMEM218	-1.36141	0.311169	0.000868761	-4.37515
ENSG00000119632	IFI27L2	-0.358403	0.0769666	0.000870461	-4.65661
ENSG00000102871	TRADD	-0.90243	0.206432	0.000874164	-4.37155
ENSG00000104883	PEX11G	-0.607784	0.137897	0.000880727	-4.40751
ENSG00000090661	CERS4	-1.59939	0.366509	0.000885843	-4.36385
ENSG00000150873	C2orf50	-0.976398	0.209544	0.000888033	-4.65962
ENSG00000078487	ZCWPW1	-1.1786	0.270356	0.000892604	-4.35944
ENSG00000230937	MIR205HG	-1.11736	0.256048	0.000893931	-4.36387
ENSG00000251136	RIPK2-DT	-0.749793	0.165059	0.00089444	-4.54257
ENSG00000140326	CDAN1	-0.788568	0.181091	0.000900202	-4.35453
ENSG00000136449	MYCBPAP	-1.98233	0.455716	0.000907373	-4.34993
ENSG00000144834	TAGLN3	-2.03315	0.467462	0.000908281	-4.34935
ENSG00000166402	TUB	-1.17617	0.270499	0.000910179	-4.34814
ENSG00000168734	PKIG	-0.849432	0.195538	0.000916566	-4.34409
ENSG00000106714	CNTNAP3	-1.47005	0.338515	0.00091884	-4.34265
ENSG00000125746	EML2	-0.665213	0.149797	0.000919448	-4.44075
ENSG00000177994	C2orf73	-1.51826	0.3045	0.000922196	-4.98609
ENSG00000168675	LDLRAD4	-1.34681	0.310864	0.000935124	-4.33248
ENSG00000232862	NA	-1.35995	0.314027	0.000938026	-4.33069
ENSG00000244005	NFS1	-0.890542	0.205674	0.000939344	-4.32987
ENSG00000181619	GPR135	-0.865144	0.200003	0.000946224	-4.32565
ENSG00000164627	KIF6	-1.18605	0.274323	0.000949656	-4.32356
ENSG00000113240	CLK4	-1.23053	0.285008	0.000959616	-4.31753
ENSG00000184208	C22orf46	-0.700326	0.162372	0.000966987	-4.3131
ENSG00000028839	TBPL1	-0.857685	0.198984	0.000971668	-4.31031
ENSG00000140481	CCDC33	-1.71115	0.397047	0.00097271	-4.30969
ENSG00000169752	NRG4	-1.439	0.333966	0.000974193	-4.30881
ENSG00000091947	TMEM101	-0.630932	0.146453	0.00097542	-4.30809
ENSG00000099991	CABIN1	-1.15099	0.267503	0.000984541	-4.30271
ENSG00000243749	TMEM35B	-0.576047	0.133887	0.000984948	-4.30247
ENSG00000094914	AAAS	-0.927437	0.215679	0.000989038	-4.30008
ENSG00000231721	LINC-PINT	-1.45903	0.339392	0.000991004	-4.29894
ENSG00000198520	ARMH1	-1.06201	0.22918	0.000997352	-4.63396
ENSG00000233098	CCDC144NL-AS1	-1.29243	0.297549	0.000997689	-4.3436
ENSG00000077254	USP33	-0.858143	0.1998	0.000997756	-4.29502
ENSG00000234678	ELF3-AS1	-0.552571	0.112902	0.00100188	-4.89424
ENSG00000179869	ABCA13	-2.04069	0.475407	0.0010021	-4.29251
ENSG00000242588	NA	-0.676596	0.151528	0.00100323	-4.46514
ENSG00000112782	CLIC5	-0.784843	0.182947	0.00100646	-4.29001
ENSG00000010610	CD4	-1.38458	0.322757	0.00100672	-4.28985
ENSG00000132635	PCED1A	-1.15819	0.26483	0.00101301	-4.37332
ENSG00000103196	CRISPLD2	-0.885143	0.206512	0.00101318	-4.28617
ENSG00000182636	NDN	-0.838817	0.187291	0.00101675	-4.47869
ENSG00000142959	BEST4	-1.1552	0.225353	0.00102091	-5.12617
ENSG00000174738	NR1D2	-1.16979	0.273256	0.00102243	-4.28093
ENSG00000120662	MTRF1	-0.882836	0.206431	0.00103001	-4.27667
ENSG00000103051	COG4	-0.936578	0.219085	0.0010331	-4.27494
ENSG00000129951	PLPPR3	-0.879442	0.20342	0.0010342	-4.32329
ENSG00000287003	NA	-1.53294	0.358792	0.00103749	-4.2725
ENSG00000170315	UBB	-0.778868	0.182365	0.00104035	-4.27092
ENSG00000121775	TMEM39B	-0.520878	0.122077	0.00104781	-4.2668
ENSG00000186866	POFUT2	-1.20453	0.282332	0.00104862	-4.26636
ENSG00000214106	PAXIP1-AS2	-0.832128	0.195064	0.0010494	-4.26593
ENSG00000171703	TCEA2	-0.899819	0.211186	0.00105882	-4.26079
ENSG00000160055	TMEM234	-0.883141	0.199961	0.00105996	-4.41656
ENSG00000237037	NDUFA6-DT	-0.918372	0.215733	0.00106586	-4.25697
ENSG00000168300	PCMTD1	-0.982084	0.230826	0.00107017	-4.25465
ENSG00000100100	PIK3IP1	-1.15352	0.271128	0.0010704	-4.25453
ENSG00000172890	NADSYN1	-0.654928	0.150187	0.00107203	-4.36074
ENSG00000032444	PNPLA6	-1.00785	0.231119	0.00107248	-4.36076
ENSG00000198089	SFI1	-1.0304	0.232323	0.00107302	-4.4352
ENSG00000069667	RORA	-0.758232	0.178553	0.00108535	-4.24655
ENSG00000126456	IRF3	-0.595647	0.132346	0.00108784	-4.50068
ENSG00000132716	DCAF8	-1.05207	0.248046	0.00109508	-4.24142
ENSG00000213676	ATF6B	-0.701508	0.16364	0.00109636	-4.28689
ENSG00000247095	MIR210HG	-1.34846	0.318212	0.00110234	-4.23763
ENSG00000196365	LONP1	-0.733144	0.164572	0.00110589	-4.45484
ENSG00000161010	MRNIP	-1.24583	0.294133	0.00110619	-4.23562
ENSG00000039650	PNKP	-1.09466	0.237201	0.00110633	-4.61491
ENSG00000166333	ILK	-0.756971	0.178763	0.00110976	-4.23451
ENSG00000242808	SOX2-OT	-1.50599	0.35592	0.0011146	-4.23128
ENSG00000188352	FOCAD	-1.68982	0.399379	0.00111488	-4.23113
ENSG00000178057	NDUFAF3	-0.674049	0.157747	0.00111699	-4.27297
ENSG00000167280	ENGASE	-0.900544	0.212963	0.00111972	-4.22864
ENSG00000215790	SLC35E2A	-1.49309	0.353132	0.0011207	-4.22814
ENSG00000163536	SERPINI1	-0.767101	0.138094	0.00112225	-5.55494
ENSG00000233155	HMGA1P8	-1.5371	0.363686	0.00112402	-4.22644
ENSG00000154917	RAB6B	-1.08305	0.24829	0.00112523	-4.36202
ENSG00000163945	UVSSA	-0.668104	0.157375	0.00113092	-4.24531
ENSG00000277310	NA	-1.54815	0.366705	0.00113315	-4.2218
ENSG00000254911	SCARNA9	-2.00863	0.475789	0.00113338	-4.22168
ENSG00000285219	HULC	-1.18995	0.282174	0.00114251	-4.21708
ENSG00000067369	TP53BP1	-1.64191	0.38938	0.00114321	-4.21673
ENSG00000105053	VRK3	-0.904713	0.214559	0.00114345	-4.21661
ENSG00000216775	NA	-1.51263	0.359076	0.00115152	-4.21258
ENSG00000106948	AKNA	-0.743847	0.168057	0.00115509	-4.42615
ENSG00000249348	UGDH-AS1	-1.36423	0.324208	0.00116101	-4.20787
ENSG00000263647	BPTFP1	-1.10405	0.26238	0.00116109	-4.20783
ENSG00000160401	CFAP157	-0.952958	0.208094	0.00116918	-4.57947
ENSG00000152582	SPEF2	-1.65292	0.393291	0.00117136	-4.20278
ENSG00000173451	THAP2	-0.811976	0.193542	0.00118667	-4.19535
ENSG00000180769	WDFY3-AS2	-0.692513	0.165393	0.00120396	-4.18707
ENSG00000178922	HYI	-0.797756	0.190786	0.00121592	-4.18141
ENSG00000221886	ZBED8	-1.07725	0.257884	0.00122476	-4.17727
ENSG00000154864	PIEZO2	-1.18326	0.283424	0.00122989	-4.17488
ENSG00000287825	NA	-1.36249	0.326493	0.00123369	-4.17311
ENSG00000186352	ANKRD37	-1.42715	0.342359	0.00124355	-4.16857
ENSG00000177042	TMEM80	-1.2979	0.311547	0.00124917	-4.16599
ENSG00000164440	TXLNB	-1.70807	0.410245	0.00125453	-4.16354
ENSG00000125780	TGM3	-1.11374	0.268025	0.00127265	-4.15535
ENSG00000188523	CFAP77	-1.05789	0.254694	0.00127664	-4.15356
ENSG00000134186	PRPF38B	-0.718854	0.173136	0.00128023	-4.15196
ENSG00000154237	LRRK1	-0.886851	0.213895	0.00129323	-4.1462
ENSG00000233901	LINC01503	-0.775586	0.17771	0.00129805	-4.36434
ENSG00000188596	CFAP54	-1.66466	0.401756	0.00129943	-4.14347
ENSG00000167920	KRT10-AS1	-1.40582	0.339374	0.00130191	-4.14238
ENSG00000232995	RGS5	-1.18103	0.28527	0.00130728	-4.14003
ENSG00000123384	LRP1	-1.55642	0.376281	0.00131584	-4.13631
ENSG00000148120	AOPEP	-1.13123	0.273625	0.00132068	-4.13422
ENSG00000184903	IMMP2L	-1.22048	0.254899	0.00132105	-4.78811
ENSG00000005187	ACSM3	-0.734239	0.177695	0.00132579	-4.13202
ENSG00000106459	NRF1	-0.812218	0.196617	0.00132824	-4.13097
ENSG00000106397	PLOD3	-0.719427	0.166121	0.00132846	-4.33075
ENSG00000139631	CSAD	-1.00147	0.242461	0.00132952	-4.13042
ENSG00000196696	PDXDC2P-NPIPB14P	-0.595286	0.130285	0.00133039	-4.56909
ENSG00000160471	COX6B2	-0.613525	0.148623	0.00133499	-4.12808
ENSG00000228315	GUSBP11	-0.74417	0.180544	0.00135378	-4.12183
ENSG00000044090	CUL7	-1.15788	0.281391	0.00136643	-4.11482
ENSG00000154265	ABCA5	-1.60651	0.390884	0.00137824	-4.10993
ENSG00000137171	KLC4	-1.05714	0.257322	0.00138235	-4.10823
ENSG00000160953	PWWP3A	-1.11844	0.272322	0.00138525	-4.10704
ENSG00000259775	NA	-0.490576	0.11947	0.00138711	-4.10627
ENSG00000003509	NDUFAF7	-0.744801	0.181404	0.00138836	-4.10576
ENSG00000161149	TUBA3FP	-0.53003	0.12915	0.00139272	-4.10398
ENSG00000196187	TMEM63A	-0.857517	0.19529	0.00139491	-4.39098
ENSG00000142046	TMEM91	-1.10497	0.269335	0.0013961	-4.1026
ENSG00000189195	BTBD8	-1.19617	0.291922	0.00140849	-4.09758
ENSG00000266714	MYO15B	-1.20178	0.293598	0.00141921	-4.09327
ENSG00000267575	NA	-1.21565	0.297062	0.00142175	-4.09225
ENSG00000123154	WDR83	-0.513563	0.123241	0.00142207	-4.16714
ENSG00000144589	STK11IP	-0.924915	0.224348	0.00142548	-4.12268
ENSG00000198719	DLL1	-0.804998	0.196828	0.00142775	-4.08986
ENSG00000141012	GALNS	-1.14752	0.280675	0.00143134	-4.08843
ENSG00000284968	NA	-0.728496	0.178253	0.00143531	-4.08686
ENSG00000149476	TKFC	-0.582924	0.138456	0.00144523	-4.21017
ENSG00000172932	ANKRD13D	-0.721916	0.176378	0.00144674	-4.09301
ENSG00000176225	RTTN	-1.03868	0.254519	0.0014503	-4.08096
ENSG00000251307	CCNO-DT	-1.16365	0.285366	0.00145851	-4.07775
ENSG00000100417	PMM1	-1.54304	0.378784	0.00146902	-4.07368
ENSG00000108465	CDK5RAP3	-0.650112	0.15964	0.00147241	-4.07237
ENSG00000256073	URB1-AS1	-0.983952	0.232569	0.0014762	-4.2308
ENSG00000164418	GRIK2	-1.22675	0.301383	0.00147758	-4.07038
ENSG00000228727	SAPCD1	-1.14938	0.282382	0.00147776	-4.07031
ENSG00000114988	LMAN2L	-0.908436	0.22323	0.00147988	-4.0695
ENSG00000131044	TTLL9	-1.13912	0.280486	0.00150156	-4.06125
ENSG00000182287	AP1S2	-0.635745	0.156539	0.00150157	-4.06125
ENSG00000175707	KDF1	-0.526724	0.129006	0.00150214	-4.08295
ENSG00000206113	CFAP99	-0.716717	0.171497	0.00150266	-4.17919
ENSG00000168434	COG7	-0.790982	0.194896	0.00150889	-4.05849
ENSG00000102606	ARHGEF7	-0.893811	0.22024	0.00150925	-4.05835
ENSG00000241489	NA	-1.09744	0.270437	0.0015101	-4.05803
ENSG00000142528	ZNF473	-0.911425	0.224617	0.00151103	-4.05769
ENSG00000204348	DXO	-0.633426	0.15137	0.00151663	-4.18462
ENSG00000132561	MATN2	-1.16527	0.287433	0.00152074	-4.05406
ENSG00000157429	ZNF19	-1.48996	0.339278	0.00152236	-4.39156
ENSG00000155530	LRGUK	-0.945377	0.233309	0.00152619	-4.05203
ENSG00000267855	NDUFA7	-0.245347	0.0563153	0.00152896	-4.35666
ENSG00000144182	LIPT1	-0.748824	0.184863	0.00152979	-4.05069
ENSG00000197889	MEIG1	-1.83306	0.452532	0.00152983	-4.05068
ENSG00000280010	NA	-1.32415	0.327076	0.00153588	-4.04844
ENSG00000267278	MAP3K14-AS1	-0.473642	0.117018	0.00153815	-4.04761
ENSG00000240875	LINC00886	-1.28882	0.312518	0.00154174	-4.12399
ENSG00000276291	FRG1HP	-1.04135	0.257364	0.00154198	-4.0462
ENSG00000255160	NA	-1.51353	0.374322	0.00154965	-4.04339
ENSG00000123607	TTC21B	-1.67294	0.41387	0.00155296	-4.04218
ENSG00000157388	CACNA1D	-1.10364	0.273134	0.0015571	-4.04067
ENSG00000102181	CD99L2	-0.6936	0.163025	0.0015577	-4.25455
ENSG00000106261	ZKSCAN1	-1.41415	0.350113	0.00156133	-4.03914
ENSG00000100802	C14orf93	-0.888458	0.219966	0.00156152	-4.03907
ENSG00000103740	ACSBG1	-1.40142	0.347046	0.00156409	-4.03814
ENSG00000288846	NA	-1.38421	0.342918	0.00156841	-4.03658
ENSG00000143258	USP21	-1.09227	0.2706	0.00156872	-4.03646
ENSG00000064607	SUGP2	-0.990192	0.245783	0.0015903	-4.02873
ENSG00000159086	PAXBP1	-0.957986	0.2378	0.00159084	-4.02854
ENSG00000165115	KIF27	-1.44553	0.358998	0.00159641	-4.02657
ENSG00000170954	ZNF415	-0.996788	0.247705	0.0016034	-4.02409
ENSG00000164885	CDK5	-0.933716	0.232097	0.00160662	-4.02296
ENSG00000117569	PTBP2	-0.811231	0.201714	0.0016102	-4.0217
ENSG00000213465	ARL2	-0.404023	0.096617	0.0016109	-4.1817
ENSG00000178802	MPI	-0.99271	0.246886	0.00161241	-4.02093
ENSG00000163291	PAQR3	-1.04066	0.258874	0.00161515	-4.01996
ENSG00000236088	COX10-AS1	-0.883869	0.219898	0.0016166	-4.01946
ENSG00000198270	TMEM116	-1.03113	0.244671	0.00161929	-4.21436
ENSG00000159433	STARD9	-0.75225	0.187241	0.00162205	-4.01756
ENSG00000108469	RECQL5	-0.834356	0.206565	0.00162686	-4.0392
ENSG00000058056	USP13	-1.55268	0.386642	0.00162707	-4.01581
ENSG00000104983	CCDC61	-0.742053	0.182986	0.00163184	-4.05524
ENSG00000119906	SLF2	-0.921618	0.229641	0.00163433	-4.01329
ENSG00000131435	PDLIM4	-1.085	0.270581	0.00164417	-4.0099
ENSG00000233016	SNHG7	-0.860502	0.199325	0.00164566	-4.31707
ENSG00000177830	CHID1	-0.588014	0.143986	0.0016533	-4.08383
ENSG00000132424	PNISR	-1.08001	0.269631	0.00165702	-4.0055
ENSG00000121653	MAPK8IP1	-0.904537	0.223654	0.00166352	-4.04436
ENSG00000225431	LINC01671	-0.594243	0.14844	0.00166365	-4.00325
ENSG00000154529	CNTNAP3B	-1.23615	0.300253	0.00166504	-4.11704
ENSG00000113971	NPHP3	-1.13852	0.284527	0.00166891	-4.00147
ENSG00000139163	ETNK1	-1.02765	0.256981	0.0016764	-3.99894
ENSG00000185305	ARL15	-0.546899	0.136813	0.00168093	-3.99742
ENSG00000131127	ZNF141	-0.686313	0.171783	0.00168745	-3.99523
ENSG00000033170	FUT8	-1.06508	0.259628	0.00168816	-4.10234
ENSG00000145348	TBCK	-1.11563	0.279363	0.00169272	-3.99347
ENSG00000137504	CREBZF	-0.981737	0.24591	0.00169636	-3.99226
ENSG00000198198	SZT2	-0.999068	0.250265	0.00169703	-3.99203
ENSG00000280739	EIF1B-AS1	-1.35995	0.340764	0.00170052	-3.99088
ENSG00000133962	CATSPERB	-0.508773	0.127631	0.00171448	-3.98627
ENSG00000175183	CSRP2	-1.04272	0.261619	0.00171639	-3.98564
ENSG00000168010	ATG16L2	-0.996324	0.250425	0.00174031	-3.97853
ENSG00000221829	FANCG	-0.916345	0.218391	0.0017529	-4.19589
ENSG00000110844	PRPF40B	-0.782863	0.197011	0.00175315	-3.97369
ENSG00000261235	NA	-0.897872	0.225983	0.0017547	-3.97319
ENSG00000169684	CHRNA5	-0.582872	0.14679	0.00176222	-3.97078
ENSG00000135333	EPHA7	-0.886355	0.223408	0.00177272	-3.96744
ENSG00000183628	DGCR6	-1.49321	0.376438	0.00177512	-3.96667
ENSG00000186166	CENATAC	-0.566826	0.142914	0.00177664	-3.96619
ENSG00000137098	SPAG8	-1.35591	0.34208	0.00178441	-3.96373
ENSG00000185345	PRKN	-0.718702	0.181336	0.00178555	-3.96337
ENSG00000106025	TSPAN12	-1.24567	0.314632	0.00179901	-3.95915
ENSG00000165121	NA	-0.739941	0.186929	0.00180138	-3.95841
ENSG00000260552	COSMOC	-0.928914	0.184912	0.00180271	-5.02354
ENSG00000115317	HTRA2	-0.868815	0.219357	0.00180555	-3.96074
ENSG00000164088	PPM1M	-1.21583	0.307381	0.00181089	-3.95544
ENSG00000198003	ODAD3	-1.25316	0.316977	0.00181722	-3.95348
ENSG00000114745	GORASP1	-0.620405	0.156671	0.00182736	-3.95994
ENSG00000116857	TMEM9	-1.11756	0.282919	0.00182819	-3.95009
ENSG00000116497	S100PBP	-0.966628	0.244591	0.00183289	-3.95202
ENSG00000012048	BRCA1	-0.87728	0.222249	0.00183735	-3.94728
ENSG00000165416	SUGT1	-0.874979	0.221737	0.00184144	-3.94603
ENSG00000010322	NISCH	-0.991163	0.25122	0.00184348	-3.94541
ENSG00000179862	CITED4	-0.563547	0.140074	0.00184936	-4.02321
ENSG00000154447	SH3RF1	-0.778011	0.197297	0.00185025	-3.94335
ENSG00000166323	C11orf65	-1.17009	0.296992	0.00186195	-3.9398
ENSG00000100842	EFS	-0.654407	0.166156	0.00186626	-3.9385
ENSG00000165181	SHOC1	-0.620938	0.157741	0.00187311	-3.93644
ENSG00000222046	DCDC2B	-1.38633	0.352234	0.00187513	-3.93584
ENSG00000185946	RNPC3	-1.02642	0.260819	0.00187671	-3.93536
ENSG00000267390	KDSR-DT	-1.13535	0.288589	0.00188083	-3.93413
ENSG00000100307	CBX7	-1.21983	0.310128	0.00188352	-3.93333
ENSG00000119509	INVS	-0.928031	0.236037	0.00188892	-3.93172
ENSG00000011243	AKAP8L	-1.03679	0.26371	0.0018895	-3.93154
ENSG00000275678	NA	-1.72409	0.438792	0.00189747	-3.92918
ENSG00000100625	SIX4	-1.28002	0.325989	0.00190632	-3.92657
ENSG00000151023	ENKUR	-1.5183	0.38668	0.00190654	-3.9265
ENSG00000004478	FKBP4	-1.08168	0.275482	0.00190654	-3.9265
ENSG00000143951	WDPCP	-1.34375	0.342232	0.00190674	-3.92644
ENSG00000259802	NA	-0.748026	0.19061	0.00191378	-3.92437
ENSG00000111728	ST8SIA1	-1.10283	0.281054	0.00191537	-3.92391
ENSG00000123815	COQ8B	-0.492137	0.119936	0.00192006	-4.10334
ENSG00000010310	GIPR	-1.16843	0.297884	0.00192041	-3.92243
ENSG00000157036	EXOG	-0.721995	0.184113	0.00192364	-3.92149
ENSG00000090971	NAT14	-1.03583	0.264148	0.00192397	-3.92139
ENSG00000179397	CATSPERE	-0.899098	0.22932	0.00192631	-3.92071
ENSG00000104490	NCALD	-1.07086	0.27324	0.00193176	-3.91912
ENSG00000109182	CWH43	-1.69593	0.42927	0.0019321	-3.95074
ENSG00000077092	RARB	-1.06357	0.271404	0.00193298	-3.91877
ENSG00000164808	SPIDR	-0.553585	0.141297	0.00193599	-3.91789
ENSG00000289223	NA	-1.20999	0.308855	0.00193677	-3.91767
ENSG00000204950	LRRC10B	-1.00201	0.255833	0.00194028	-3.91665
ENSG00000157869	RAB28	-0.925152	0.236322	0.00194673	-3.91479
ENSG00000183718	TRIM52	-1.0212	0.260939	0.00195098	-3.91357
ENSG00000165695	AK8	-1.52342	0.38975	0.00196789	-3.90872
ENSG00000174748	RPL15	-0.667827	0.170871	0.00196913	-3.90837
ENSG00000172361	CFAP53	-2.06253	0.527882	0.00197333	-3.90717
ENSG00000148935	GAS2	-0.921859	0.235428	0.00197857	-3.91567
ENSG00000105607	GCDH	-0.525002	0.131796	0.00198994	-3.98346
ENSG00000183020	AP2A2	-1.1559	0.296224	0.00199114	-3.90213
ENSG00000186231	KLHL32	-1.4016	0.35919	0.00199125	-3.9021
ENSG00000185480	PARPBP	-0.666768	0.171062	0.00200652	-3.89782
ENSG00000180712	LINC02363	-0.943702	0.242112	0.00200661	-3.89779
ENSG00000170892	TSEN34	-0.607267	0.151668	0.00200812	-4.00391
ENSG00000137161	CNPY3	-0.89522	0.229855	0.00201764	-3.89472
ENSG00000054611	TBC1D22A	-0.499167	0.128021	0.00202969	-3.89911
ENSG00000133104	SPART	-0.711677	0.18296	0.00203542	-3.8898
ENSG00000126226	PCID2	-0.724421	0.185313	0.00203617	-3.90918
ENSG00000189319	FAM53B	-0.720619	0.185246	0.00204148	-3.89007
ENSG00000169762	TAPT1	-0.992858	0.255727	0.00206213	-3.8825
ENSG00000233527	ZNF529-AS1	-1.0046	0.251201	0.00206403	-3.99917
ENSG00000213145	CRIP1	-1.06781	0.275108	0.00206614	-3.88141
ENSG00000166526	ZNF3	-1.11537	0.287416	0.0020689	-3.88067
ENSG00000124574	ABCC10	-1.00835	0.259957	0.00207538	-3.87891
ENSG00000214198	TTC41P	-0.997016	0.257046	0.00207603	-3.87874
ENSG00000223813	NA	-1.09474	0.28228	0.002078	-3.87821
ENSG00000186204	CYP4F12	-0.845426	0.200997	0.00207803	-4.20615
ENSG00000178980	SELENOW	-1.02579	0.264674	0.00208737	-3.87569
ENSG00000170509	HSD17B13	-2.74063	0.70751	0.00209505	-3.87363
ENSG00000260265	LINC02562	-1.4939	0.385723	0.00209748	-3.87298
ENSG00000104093	DMXL2	-1.42752	0.368636	0.0020995	-3.87244
ENSG00000269427	NA	-0.855202	0.220858	0.00210047	-3.87219
ENSG00000171497	PPID	-1.29563	0.334599	0.00210049	-3.87218
ENSG00000149499	EML3	-0.756742	0.190468	0.002105	-3.97307
ENSG00000157353	FCSK	-0.619409	0.157037	0.0021196	-3.94435
ENSG00000105072	C19orf44	-0.981565	0.253897	0.00212386	-3.86599
ENSG00000163453	IGFBP7	-1.01533	0.260244	0.00212785	-3.90145
ENSG00000102096	PIM2	-0.483469	0.119469	0.00213834	-4.04682
ENSG00000182185	RAD51B	-1.04628	0.27097	0.00214195	-3.86124
ENSG00000173113	TRMT112	-0.777143	0.201355	0.00214842	-3.85956
ENSG00000180902	D2HGDH	-0.991436	0.256921	0.00215091	-3.85891
ENSG00000132300	PTCD3	-0.875127	0.226849	0.00215535	-3.85776
ENSG00000054392	HHAT	-1.14998	0.298103	0.00215575	-3.85765
ENSG00000228474	OST4	-0.606114	0.156911	0.00215752	-3.86279
ENSG00000169242	EFNA1	-0.701514	0.181911	0.00216077	-3.85635
ENSG00000244041	LINC01011	-0.480539	0.112793	0.00217165	-4.26035
ENSG00000115392	FANCL	-0.843013	0.218899	0.00218094	-3.85116
ENSG00000083807	SLC27A5	-0.815444	0.211782	0.00218393	-3.85039
ENSG00000165819	METTL3	-0.947628	0.246191	0.00218878	-3.84915
ENSG00000239306	RBM14	-1.00915	0.262184	0.00218925	-3.84903
ENSG00000135314	KHDC1	-0.884156	0.229727	0.00219044	-3.84873
ENSG00000196712	NF1	-1.32244	0.343607	0.00219051	-3.84871
ENSG00000099999	RNF215	-0.530142	0.136621	0.00220529	-3.88039
ENSG00000170324	FRMPD2	-1.49662	0.389283	0.00220688	-3.84455
ENSG00000132849	PATJ	-1.19118	0.309869	0.00220848	-3.84415
ENSG00000287104	NA	-0.622415	0.161952	0.00221221	-3.8432
ENSG00000116096	SPR	-1.21908	0.311913	0.00223393	-3.9084
ENSG00000140543	DET1	-0.830911	0.216688	0.00224657	-3.83459
ENSG00000242779	ZNF702P	-1.05729	0.27578	0.00224975	-3.83381
ENSG00000145020	AMT	-1.28361	0.334906	0.00225397	-3.83276
ENSG00000196482	ESRRG	-1.01393	0.264622	0.00225851	-3.83164
ENSG00000266256	LINC00683	-1.34797	0.351873	0.00226168	-3.83085
ENSG00000230337	EXOSC10-AS1	-1.58041	0.407802	0.00226563	-3.87543
ENSG00000167904	TMEM68	-1.53991	0.402551	0.0022839	-3.82539
ENSG00000143889	HNRNPLL	-0.732141	0.185089	0.00228721	-3.95562
ENSG00000111879	FAM184A	-1.28905	0.337097	0.0022897	-3.82398
ENSG00000175573	C11orf68	-0.539399	0.141181	0.00230357	-3.82061
ENSG00000109083	IFT20	-0.907591	0.237643	0.0023097	-3.81913
ENSG00000172771	EFCAB12	-1.02616	0.268702	0.00231038	-3.81896
ENSG00000170959	DCDC1	-1.37639	0.360495	0.00231414	-3.81806
ENSG00000064687	ABCA7	-0.602772	0.15697	0.00231821	-3.84004
ENSG00000215041	NEURL4	-0.880833	0.226548	0.00232222	-3.88807
ENSG00000141376	BCAS3	-1.21314	0.318097	0.00233218	-3.81373
ENSG00000181392	SYNE4	-0.762501	0.199965	0.00233453	-3.81316
ENSG00000151240	DIP2C	-0.297846	0.0728334	0.0023373	-4.08941
ENSG00000134905	CARS2	-1.01628	0.266705	0.00234565	-3.81052
ENSG00000108474	PIGL	-0.970969	0.254846	0.00234773	-3.81002
ENSG00000197121	PGAP1	-0.954221	0.250464	0.00234863	-3.80981
ENSG00000008226	DLEC1	-1.34891	0.354279	0.00235853	-3.80746
ENSG00000151778	SERP2	-0.903444	0.237406	0.00236693	-3.80548
ENSG00000135365	PHF21A	-1.04605	0.274938	0.0023704	-3.80466
ENSG00000260643	NA	-1.0185	0.2677	0.00237051	-3.80464
ENSG00000163126	ANKRD23	-0.66962	0.172398	0.0023708	-3.88416
ENSG00000121417	ZNF211	-1.20654	0.317424	0.00238587	-3.80104
ENSG00000198690	FAN1	-1.12083	0.295052	0.00239569	-3.79875
ENSG00000174485	DENND4A	-0.728706	0.191905	0.0024023	-3.79722
ENSG00000256594	NA	-0.537679	0.129612	0.00241245	-4.14838
ENSG00000124006	OBSL1	-0.751223	0.194606	0.00241264	-3.86023
ENSG00000204856	FAM216A	-0.975831	0.257332	0.00242439	-3.79212
ENSG00000182973	CNOT10	-0.968182	0.255338	0.00242591	-3.79177
ENSG00000187554	TLR5	-1.51164	0.398894	0.00243551	-3.78957
ENSG00000204859	ZBTB48	-0.678828	0.173888	0.00244011	-3.90383
ENSG00000165555	NOXRED1	-1.24669	0.329571	0.00246546	-3.78277
ENSG00000185860	CCDC190	-1.47798	0.39072	0.00246568	-3.78272
ENSG00000215386	MIR99AHG	-1.61091	0.425915	0.00246784	-3.78223
ENSG00000241764	CBLL1-AS1	-0.913143	0.241541	0.00247557	-3.78049
ENSG00000255248	MIR100HG	-0.435431	0.115183	0.00247628	-3.78033
ENSG00000278484	NA	-1.74302	0.461619	0.00249614	-3.77588
ENSG00000182359	KBTBD3	-1.08581	0.287577	0.00249681	-3.77574
ENSG00000164199	ADGRV1	-1.44766	0.383286	0.00249882	-3.77697
ENSG00000080824	HSP90AA1	-1.40222	0.371604	0.00250718	-3.77343
ENSG00000253807	LINC01170	-1.2276	0.325366	0.00250922	-3.77298
ENSG00000067606	PRKCZ	-0.855748	0.226848	0.00251207	-3.77235
ENSG00000138686	BBS7	-0.843623	0.223813	0.00252576	-3.76932
ENSG00000110013	SIAE	-1.25711	0.333519	0.00252623	-3.76922
ENSG00000259171	NA	-1.06871	0.283543	0.00252657	-3.76914
ENSG00000055147	FAM114A2	-0.988218	0.262276	0.00253241	-3.76786
ENSG00000054654	SYNE2	-1.78638	0.474256	0.00253771	-3.7667
ENSG00000103168	TAF1C	-0.773173	0.194424	0.00253853	-3.97673
ENSG00000215187	FAM166B	-1.27774	0.339245	0.00253895	-3.76643
ENSG00000172613	RAD9A	-0.699256	0.183082	0.00253969	-3.81936
ENSG00000204623	ZNRD1ASP	-0.920448	0.238796	0.00254712	-3.85454
ENSG00000129173	E2F8	-1.26869	0.337007	0.00254741	-3.76458
ENSG00000103852	TTC23	-0.605076	0.160934	0.00256956	-3.75977
ENSG00000138443	ABI2	-1.42447	0.378906	0.00257109	-3.75943
ENSG00000225138	SLC9A3-AS1	-1.02412	0.272449	0.00257345	-3.75892
ENSG00000164989	CCDC171	-0.994763	0.264672	0.00257555	-3.75847
ENSG00000164241	C5orf63	-1.07923	0.287238	0.00258118	-3.75726
ENSG00000125454	SLC25A19	-0.772916	0.205924	0.00259911	-3.75341
ENSG00000288620	NA	-1.36544	0.348238	0.0026127	-3.92098
ENSG00000115661	STK16	-0.754025	0.201082	0.00261589	-3.74984
ENSG00000260708	TBC1D22A-DT	-0.623658	0.158856	0.00261877	-3.92593
ENSG00000179071	CCDC89	-1.36734	0.365133	0.00263992	-3.74476
ENSG00000080823	MOK	-1.25061	0.333993	0.00264149	-3.74443
ENSG00000233834	NA	-1.33125	0.355631	0.00264664	-3.74335
ENSG00000140479	PCSK6	-0.959191	0.249099	0.00264766	-3.85064
ENSG00000157191	NECAP2	-0.495735	0.128945	0.00266025	-3.84456
ENSG00000163040	CCDC74A	-0.91288	0.244096	0.00266342	-3.73984
ENSG00000156603	MED19	-0.436173	0.116649	0.00266654	-3.73919
ENSG00000131759	RARA	-1.10798	0.296319	0.0026667	-3.73916
ENSG00000197208	SLC22A4	-1.10391	0.295251	0.00266803	-3.73888
ENSG00000003436	TFPI	-0.905756	0.242367	0.00267644	-3.73713
ENSG00000166455	C16orf46	-1.0068	0.269469	0.00268075	-3.73624
ENSG00000270765	GAS2L2	-0.961186	0.257332	0.00268579	-3.73519
ENSG00000140474	ULK3	-0.535658	0.143418	0.00268695	-3.73496
ENSG00000196440	ARMCX4	-1.17869	0.315586	0.00268716	-3.73491
ENSG00000173208	ABCD2	-0.922287	0.246954	0.00268841	-3.73466
ENSG00000163539	CLASP2	-0.925804	0.247934	0.00269119	-3.73408
ENSG00000175170	FAM182B	-1.09152	0.292321	0.00269161	-3.73399
ENSG00000167685	ZNF444	-0.544253	0.144425	0.00269864	-3.76841
ENSG00000235872	NA	-0.773142	0.207219	0.00270599	-3.73104
ENSG00000245958	SEPTIN7P14	-0.906809	0.243046	0.00270608	-3.73102
ENSG00000132613	MTSS2	-0.81305	0.217939	0.00270796	-3.73063
ENSG00000211584	SLC48A1	-0.661748	0.177449	0.00271488	-3.72922
ENSG00000118997	DNAH7	-1.78592	0.479014	0.0027193	-3.72831
ENSG00000167554	ZNF610	-0.998289	0.267759	0.00271931	-3.72831
ENSG00000205544	TMEM256	-0.817724	0.219375	0.00272321	-3.72752
ENSG00000214595	EML6	-1.11883	0.30018	0.00272474	-3.72721
ENSG00000139546	TARBP2	-0.822734	0.22063	0.00272661	-3.72902
ENSG00000014919	COX15	-0.860377	0.230865	0.00272694	-3.72676
ENSG00000265778	ZNF516-AS1	-1.0951	0.293588	0.00272881	-3.73006
ENSG00000198088	NUP62CL	-1.08544	0.291321	0.00273106	-3.72592
ENSG00000186376	ZNF75D	-0.851363	0.228587	0.00273829	-3.72445
ENSG00000286162	NA	-1.08527	0.2914	0.00273888	-3.72434
ENSG00000196975	ANXA4	-0.98859	0.265456	0.00273997	-3.72411
ENSG00000139211	AMIGO2	-0.79089	0.212311	0.0027409	-3.72514
ENSG00000232442	MHENCR	-1.11721	0.300104	0.00274681	-3.72273
ENSG00000204172	AGAP9	-0.361468	0.0971465	0.00275614	-3.72085
ENSG00000154914	USP43	-0.323711	0.0819451	0.0027574	-3.95034
ENSG00000218510	LINC00339	-1.13983	0.306532	0.00276798	-3.71848
ENSG00000157045	NTAN1	-1.12558	0.302958	0.00278384	-3.71531
ENSG00000188529	SRSF10	-0.693259	0.186604	0.00278467	-3.71514
ENSG00000270096	NA	-1.06362	0.286361	0.00278911	-3.71426
ENSG00000139971	ARMH4	-1.46216	0.39369	0.00279052	-3.71398
ENSG00000250903	GMDS-DT	-1.05222	0.283435	0.00279863	-3.71237
ENSG00000224597	SVIL-AS1	-1.08822	0.293137	0.0027989	-3.71232
ENSG00000280987	MATR3	-1.02251	0.275443	0.00279924	-3.71225
ENSG00000259426	KIF23-AS1	-1.77323	0.478095	0.00281593	-3.70896
ENSG00000118960	HS1BP3	-0.794957	0.214343	0.00281665	-3.70881
ENSG00000152926	ZNF117	-0.961105	0.259147	0.00281714	-3.70872
ENSG00000198612	COPS8	-0.737278	0.198812	0.00281868	-3.70841
ENSG00000176293	ZNF135	-0.939868	0.25353	0.00282521	-3.70713
ENSG00000150175	FRMPD2B	-1.30394	0.351758	0.00282631	-3.70692
ENSG00000165506	DNAAF2	-1.08427	0.292558	0.00283013	-3.70617
ENSG00000197603	CPLANE1	-1.608	0.434007	0.00283606	-3.70501
ENSG00000214026	MRPL23	-0.521246	0.133248	0.00283622	-3.91185
ENSG00000152127	MGAT5	-1.20931	0.326435	0.00283821	-3.70459
ENSG00000174226	SNX31	-1.04416	0.245458	0.00284445	-4.2539
ENSG00000197062	ZSCAN26	-1.03943	0.280796	0.00285291	-3.70173
ENSG00000149328	GLB1L2	-1.16827	0.315671	0.00285704	-3.70093
ENSG00000115998	C2orf42	-0.793885	0.214519	0.00285784	-3.70077
ENSG00000217442	SYCE3	-1.05194	0.28277	0.0028879	-3.72013
ENSG00000288849	NA	-0.460447	0.124118	0.0028927	-3.70975
ENSG00000230606	NA	-1.14463	0.303277	0.00289646	-3.7742
ENSG00000249481	SPATS1	-1.86773	0.505767	0.00289897	-3.69286
ENSG00000163683	SMIM14	-0.721433	0.18409	0.0029007	-3.91892
ENSG00000158169	FANCC	-0.707496	0.191609	0.0029014	-3.6924
ENSG00000260908	NA	-1.90052	0.515039	0.00291368	-3.69006
ENSG00000110876	SELPLG	-0.840966	0.228002	0.00292232	-3.68842
ENSG00000187079	TEAD1	-1.30147	0.353001	0.00293052	-3.68687
ENSG00000276997	NA	-1.18767	0.322144	0.00293108	-3.68676
ENSG00000189223	PAX8-AS1	-0.834222	0.208575	0.00293321	-3.99962
ENSG00000144935	TRPC1	-0.854956	0.231985	0.0029383	-3.6854
ENSG00000160838	LRRC71	-0.960398	0.260601	0.00293876	-3.68531
ENSG00000167608	TMC4	-0.523097	0.132942	0.0029555	-3.93479
ENSG00000152154	TMEM178A	-2.13549	0.580133	0.00296155	-3.68104
ENSG00000171368	TPPP	-1.04057	0.282811	0.00297052	-3.67937
ENSG00000260259	LINC02166	-1.05736	0.287514	0.00297999	-3.67761
ENSG00000180376	CCDC66	-1.09897	0.298908	0.00298532	-3.67662
ENSG00000186529	CYP4F3	-0.734882	0.199142	0.0029859	-3.69024
ENSG00000021645	NRXN3	-1.00035	0.242161	0.00300968	-4.13091
ENSG00000175455	CCDC14	-0.981934	0.267545	0.00302037	-3.67016
ENSG00000259673	IQCH-AS1	-0.814687	0.222004	0.00302296	-3.66969
ENSG00000263766	KPNB1-DT	-0.740337	0.197177	0.00303031	-3.75468
ENSG00000260083	MIR762HG	-0.742755	0.202484	0.00303102	-3.66822
ENSG00000239704	CDRT4	-1.09532	0.298638	0.00303383	-3.66771
ENSG00000185875	THNSL1	-1.19653	0.326347	0.00304082	-3.66643
ENSG00000203706	SERTAD4-AS1	-1.32223	0.359989	0.00305764	-3.67296
ENSG00000079841	RIMS1	-0.859079	0.23392	0.00306712	-3.67254
ENSG00000134245	WNT2B	-1.05623	0.28846	0.00306743	-3.66162
ENSG00000167103	PIP5KL1	-0.649818	0.175091	0.00307413	-3.71133
ENSG00000170231	FABP6	-1.25896	0.344045	0.0030804	-3.65929
ENSG00000270820	USP34-DT	-0.969305	0.254601	0.00308273	-3.80716
ENSG00000231887	PRH1	-1.03473	0.282883	0.00308868	-3.6578
ENSG00000130702	LAMA5	-0.913719	0.249808	0.00308933	-3.65769
ENSG00000059588	TARBP1	-0.504788	0.132725	0.00308988	-3.80326
ENSG00000122507	BBS9	-1.28063	0.350243	0.0030965	-3.6564
ENSG00000071894	CPSF1	-0.816664	0.22335	0.00310129	-3.65643
ENSG00000197580	BCO2	-2.15363	0.589163	0.00310214	-3.6554
ENSG00000147576	ADHFE1	-0.980676	0.268652	0.00313057	-3.65036
ENSG00000093100	NA	-0.937328	0.25695	0.00314452	-3.64791
ENSG00000168286	THAP11	-0.773484	0.212049	0.00314585	-3.64767
ENSG00000198130	HIBCH	-1.26029	0.345626	0.00315318	-3.64639
ENSG00000003756	RBM5	-0.927464	0.254118	0.00315873	-3.64974
ENSG00000167767	KRT80	-0.851778	0.233732	0.00316538	-3.64426
ENSG00000158793	NIT1	-0.675935	0.181559	0.00316793	-3.72295
ENSG00000110171	TRIM3	-1.22737	0.336887	0.00317106	-3.64326
ENSG00000075275	CELSR1	-1.28099	0.351696	0.00317647	-3.64232
ENSG00000241316	SUCLG2-AS1	-0.605245	0.166195	0.00317967	-3.64177
ENSG00000245281	NA	-0.769496	0.21137	0.0031869	-3.64052
ENSG00000164543	STK17A	-0.712074	0.195607	0.00318795	-3.64033
ENSG00000172687	ZNF738	-0.821739	0.225796	0.00319394	-3.6393
ENSG00000156239	N6AMT1	-0.916035	0.251825	0.00320386	-3.63758
ENSG00000234373	SNX18P7	-0.753613	0.205392	0.00320986	-3.66914
ENSG00000278338	VWA8-AS1	-1.0006	0.275215	0.00321479	-3.63571
ENSG00000198707	CEP290	-1.24653	0.342886	0.00321658	-3.6354
ENSG00000157423	HYDIN	-1.74351	0.479625	0.00321803	-3.63515
ENSG00000256340	ABCC6P1	-1.01916	0.280486	0.00322731	-3.63356
ENSG00000174871	CNIH2	-1.261	0.347222	0.00323826	-3.63169
ENSG00000279064	NA	-1.40437	0.386707	0.00323871	-3.63162
ENSG00000099797	TECR	-0.57226	0.157506	0.00324084	-3.63327
ENSG00000227671	ZNF731P	-1.01398	0.279368	0.00325094	-3.62954

## Sheet: Supp Table 3c
Genes upregulated at 12h post-stimulation with RV-C15 (Compared to all other time points)
GeneID	Genename	FoldChange	Std	P	tstat
ENSG00000109906	ZBTB16	1.55972	0.0683986	2.26828e-10	22.8034
ENSG00000289480	NA	0.994547	0.0822265	6.32087e-08	12.0952
ENSG00000177469	CAVIN1	1.20649	0.0999735	6.47267e-08	12.0681
ENSG00000115112	TFCP2L1	2.26463	0.212179	2.34275e-07	10.6732
ENSG00000138061	CYP1B1	2.1949	0.208994	2.76989e-07	10.5023
ENSG00000285427	SOD2-OT1	0.635889	0.0651554	5.89331e-07	9.75958
ENSG00000118263	KLF7	0.812449	0.0855606	7.79618e-07	9.49559
ENSG00000279386	NA	0.700523	0.0822011	9.47775e-06	8.52205
ENSG00000165271	NOL6	0.64878	0.0788898	1.70749e-05	8.22388
ENSG00000118898	PPL	0.797978	0.099198	4.09625e-06	8.0443
ENSG00000068438	FTSJ1	0.529689	0.0669946	1.67487e-05	7.90644
ENSG00000110921	MVK	0.732103	0.0942981	1.91004e-05	7.7637
ENSG00000128510	CPA4	1.43274	0.188632	7.16429e-06	7.59542
ENSG00000236107	SCN1A-AS1	0.562082	0.0746592	7.80152e-06	7.52863
ENSG00000100994	PYGB	0.947979	0.126261	3.97391e-05	7.50811
ENSG00000157514	TSC22D3	1.46597	0.199128	1.98157e-05	7.36196
ENSG00000168209	DDIT4	1.12181	0.155017	2.89698e-05	7.23668
ENSG00000289126	NA	1.2171	0.16877	1.17784e-05	7.21159
ENSG00000160293	VAV2	0.652375	0.0917347	8.60841e-05	7.11154
ENSG00000179241	LDLRAD3	0.833884	0.118166	3.87601e-05	7.05689
ENSG00000111319	SCNN1A	0.819086	0.117366	1.60651e-05	6.9789
ENSG00000008853	RHOBTB2	0.857212	0.123035	1.632e-05	6.96724
ENSG00000130826	DKC1	0.732352	0.105434	1.67942e-05	6.94605
ENSG00000289268	NA	0.688758	0.0993305	1.70704e-05	6.93401
ENSG00000136732	GYPC	0.504494	0.0728636	8.57138e-05	6.92382
ENSG00000088002	SULT2B1	1.02667	0.150524	0.000109039	6.82059
ENSG00000171224	FAM241B	0.344095	0.0513494	0.000146823	6.70106
ENSG00000101335	MYL9	0.971106	0.14593	0.000112156	6.65458
ENSG00000274605	PCCA-DT	0.691354	0.104051	0.000124596	6.64439
ENSG00000073060	SCARB1	0.775883	0.118249	3.56746e-05	6.56144
ENSG00000057294	PKP2	0.944715	0.144865	3.01977e-05	6.52132
ENSG00000166886	NAB2	0.590864	0.0906484	0.000136647	6.5182
ENSG00000111696	NT5DC3	0.582901	0.089922	8.95352e-05	6.4823
ENSG00000278948	NA	0.833806	0.129855	3.48092e-05	6.42103
ENSG00000132359	RAP1GAP2	0.539312	0.0841075	4.56499e-05	6.41218
ENSG00000104228	TRIM35	0.616163	0.0966627	0.000112174	6.37436
ENSG00000280254	NA	0.602668	0.0948681	6.43444e-05	6.3527
ENSG00000196218	RYR1	0.775949	0.122373	9.08335e-05	6.34086
ENSG00000149485	FADS1	1.35003	0.214011	4.09099e-05	6.30824
ENSG00000083635	NUFIP1	0.65049	0.103814	4.34844e-05	6.26594
ENSG00000124713	GNMT	0.798156	0.131599	0.000170735	6.06507
ENSG00000163053	SLC16A14	1.04281	0.17215	0.000133982	6.05757
ENSG00000261167	NA	0.81425	0.134943	6.1037e-05	6.03403
ENSG00000090530	P3H2	0.826321	0.1385	0.000182978	5.96622
ENSG00000188013	MEIS3P2	0.593371	0.0997174	0.000217613	5.95052
ENSG00000232973	CYP1B1-AS1	0.795689	0.134528	0.000181865	5.91467
ENSG00000141349	G6PC3	0.362662	0.0619912	0.000285858	5.85022
ENSG00000106683	LIMK1	0.489923	0.0844789	0.000418403	5.79936
ENSG00000179094	PER1	0.838355	0.146356	9.65894e-05	5.72821
ENSG00000081721	DUSP12	0.445963	0.0779915	0.00010763	5.71809
ENSG00000164116	GUCY1A1	0.89528	0.157279	0.000102028	5.6923
ENSG00000125459	MSTO1	0.748143	0.131515	0.000241301	5.68864
ENSG00000109084	TMEM97	0.878755	0.155419	0.000108175	5.6541
ENSG00000139629	GALNT6	0.843142	0.150579	0.000349796	5.59934
ENSG00000180447	GAS1	0.843303	0.150959	0.000199593	5.58631
ENSG00000004660	CAMKK1	0.54945	0.0984862	0.000174043	5.57895
ENSG00000165801	ARHGEF40	0.683878	0.123489	0.000440488	5.53798
ENSG00000154122	ANKH	1.16222	0.210359	0.000132043	5.52494
ENSG00000174469	CNTNAP2	0.799855	0.145445	0.0001374	5.49937
ENSG00000111700	SLCO1B3	1.13786	0.207648	0.000342016	5.47974
ENSG00000140416	TPM1	0.650897	0.118866	0.000451391	5.47589
ENSG00000081760	AACS	0.593829	0.108502	0.00014317	5.47298
ENSG00000091129	NRCAM	0.893917	0.164259	0.000150247	5.44212
ENSG00000198804	NA	0.738185	0.13589	0.000370936	5.43221
ENSG00000131050	BPIFA2	0.750365	0.138615	0.000461209	5.41331
ENSG00000168309	FAM107A	1.30731	0.242626	0.000495472	5.38817
ENSG00000119138	KLF9	1.01461	0.188592	0.000165667	5.3799
ENSG00000119408	NEK6	0.804553	0.149971	0.000404695	5.36473
ENSG00000156802	ATAD2	1.04641	0.195354	0.000171895	5.35649
ENSG00000162512	SDC3	0.688074	0.129316	0.000596397	5.32089
ENSG00000165389	SPTSSA	0.853901	0.161085	0.000187687	5.30095
ENSG00000174669	SLC29A2	0.635329	0.120471	0.000431804	5.2737
ENSG00000128050	PAICS	0.748716	0.14212	0.000197709	5.26821
ENSG00000147955	SIGMAR1	0.583031	0.111245	0.000485527	5.24096
ENSG00000101445	PPP1R16B	1.09657	0.209486	0.000438371	5.23459
ENSG00000111371	SLC38A1	0.858137	0.164078	0.00021011	5.23005
ENSG00000123213	NLN	0.934773	0.179535	0.000218122	5.20665
ENSG00000168490	PHYHIP	0.565499	0.108876	0.000695222	5.19398
ENSG00000104549	SQLE	0.867988	0.167118	0.000222635	5.19386
ENSG00000150455	TIRAP	0.625965	0.120812	0.000514999	5.18131
ENSG00000198886	NA	1.18908	0.229612	0.000507914	5.17863
ENSG00000123416	TUBA1B	0.575867	0.111821	0.000238913	5.14992
ENSG00000248383	PCDHAC1	0.73154	0.142341	0.000394379	5.13935
ENSG00000237973	MTCO1P12	0.629437	0.122942	0.000520936	5.1198
ENSG00000197451	HNRNPAB	0.692439	0.136304	0.000267421	5.08009
ENSG00000267565	NA	0.827248	0.163119	0.000844834	5.07145
ENSG00000085415	SEH1L	0.638122	0.126173	0.000277397	5.0575
ENSG00000101442	ACTR5	0.596047	0.117898	0.000278242	5.05563
ENSG00000105974	CAV1	1.18951	0.236259	0.000585487	5.03476
ENSG00000099204	ABLIM1	1.01399	0.20199	0.000294844	5.01998
ENSG00000164038	SLC9B2	0.680459	0.135872	0.000316443	5.0081
ENSG00000147065	MSN	0.697037	0.139388	0.000738791	5.00069
ENSG00000113161	HMGCR	0.796124	0.159706	0.000312197	4.98492
ENSG00000100345	MYH9	1.20224	0.243492	0.00033741	4.93749
ENSG00000102312	PORCN	0.521455	0.10572	0.000340226	4.93242
ENSG00000269343	ZNF587B	0.861037	0.175862	0.000361164	4.8961
ENSG00000136943	CTSV	1.46134	0.2989	0.000365377	4.88906
ENSG00000115946	PNO1	0.461599	0.0946527	0.000939915	4.87676
ENSG00000250644	NA	0.910935	0.187179	0.000730808	4.86665
ENSG00000131019	ULBP3	0.711733	0.148421	0.000426659	4.79537
ENSG00000079459	FDFT1	0.75444	0.157485	0.000430088	4.79055
ENSG00000204196	RPL12P16	0.709582	0.148245	0.000432964	4.78654
ENSG00000182704	TSKU	0.937254	0.196339	0.000442352	4.77365
ENSG00000143476	DTL	0.826701	0.173399	0.000446817	4.76762
ENSG00000135763	URB2	0.473224	0.0992932	0.000448082	4.76592
ENSG00000112578	BYSL	0.499969	0.105036	0.000861768	4.75996
ENSG00000156515	HK1	0.75882	0.159427	0.000452769	4.75968
ENSG00000099622	CIRBP	0.756711	0.159649	0.000468	4.73985
ENSG00000212907	NA	1.09088	0.230741	0.000905862	4.72772
ENSG00000144677	CTDSPL	0.866784	0.183565	0.000482213	4.72195
ENSG00000137094	DNAJB5	0.440024	0.0935301	0.00135765	4.70463
ENSG00000111845	PAK1IP1	0.55072	0.117118	0.000498358	4.70227
ENSG00000106003	LFNG	1.18617	0.252465	0.00114366	4.69835
ENSG00000171462	DLK2	0.609994	0.129935	0.00157813	4.69461
ENSG00000133083	DCLK1	1.29884	0.277864	0.000522242	4.67437
ENSG00000130402	ACTN4	0.587087	0.125788	0.000528515	4.66726
ENSG00000070614	NDST1	0.738038	0.158218	0.000530807	4.66469
ENSG00000127824	TUBA4A	1.0047	0.215564	0.000534286	4.6608
ENSG00000091127	PUS7	0.73694	0.158733	0.000550871	4.64263
ENSG00000165804	ZNF219	0.596108	0.128401	0.00142145	4.64254
ENSG00000258824	NA	0.918709	0.198204	0.000557849	4.63516
ENSG00000091513	TF	1.28995	0.278577	0.00110997	4.6305
ENSG00000053372	MRTO4	0.501348	0.108331	0.000564701	4.62792
ENSG00000161547	SRSF2	0.665213	0.144459	0.000587128	4.60484
ENSG00000260257	NA	1.0125	0.219978	0.000589213	4.60275
ENSG00000138031	ADCY3	1.0065	0.218889	0.000593738	4.59822
ENSG00000166908	PIP4K2C	0.703158	0.153836	0.000621916	4.57082
ENSG00000147155	EBP	0.683878	0.15023	0.000641873	4.5522
ENSG00000141076	UTP4	0.705823	0.155147	0.000644951	4.54938
ENSG00000121207	LRAT	0.357117	0.0785662	0.0011943	4.54543
ENSG00000160712	IL6R	0.693919	0.152811	0.000654176	4.54102
ENSG00000113719	ERGIC1	0.567034	0.124996	0.00104099	4.53642
ENSG00000067225	PKM	0.601202	0.132911	0.00146097	4.52333
ENSG00000105928	GSDME	0.607595	0.134377	0.000676145	4.52159
ENSG00000105281	SLC1A5	0.757703	0.167604	0.000677059	4.52079
ENSG00000148296	SURF6	0.612505	0.135655	0.0015007	4.51518
ENSG00000231752	EMBP1	0.531934	0.118034	0.00133223	4.50663
ENSG00000065485	PDIA5	0.508906	0.112927	0.00178866	4.50648
ENSG00000134824	FADS2	0.922684	0.205059	0.00121893	4.49959
ENSG00000272617	NA	0.635233	0.141221	0.000703681	4.49815
ENSG00000123600	METTL8	0.559094	0.124499	0.000712611	4.49075
ENSG00000273156	NA	0.761936	0.169981	0.000722757	4.48247
ENSG00000125944	HNRNPR	0.74018	0.165292	0.000728263	4.47802
ENSG00000198727	NA	1.11439	0.248953	0.00126968	4.47629
ENSG00000130299	GTPBP3	0.485207	0.108636	0.00119715	4.46635
ENSG00000067064	IDI1	0.745799	0.167083	0.000746366	4.46365
ENSG00000282221	NA	0.723229	0.162332	0.00149478	4.45524
ENSG00000127418	FGFRL1	0.628732	0.141401	0.00164777	4.44646
ENSG00000170955	CAVIN3	0.585258	0.131673	0.00171579	4.44479
ENSG00000061918	GUCY1B1	0.588253	0.132481	0.000776822	4.44028
ENSG00000167930	FAM234A	0.323103	0.072909	0.00181472	4.43159
ENSG00000214485	RPL7P1	0.795802	0.179729	0.00123855	4.42779
ENSG00000284776	NA	0.720334	0.162804	0.000977007	4.42456
ENSG00000106348	IMPDH1	0.893357	0.202171	0.00080594	4.41882
ENSG00000072071	ADGRL1	0.63441	0.144098	0.00151901	4.40262
ENSG00000274818	NA	0.884867	0.20124	0.000836624	4.39706
ENSG00000198440	ZNF583	0.570435	0.129863	0.000843065	4.3926
ENSG00000169174	PCSK9	0.719204	0.163835	0.000847131	4.3898
ENSG00000205903	ZNF316	0.702064	0.160176	0.000856985	4.38308
ENSG00000164051	CCDC51	0.506257	0.115763	0.000871666	4.37322
ENSG00000198786	NA	1.16158	0.265944	0.00151183	4.36777
ENSG00000196230	TUBB	0.813943	0.186609	0.000889064	4.36175
ENSG00000134324	LPIN1	0.554558	0.127185	0.00185985	4.36026
ENSG00000171867	PRNP	0.594678	0.136456	0.000894777	4.35803
ENSG00000095319	NUP188	0.753715	0.173037	0.000898239	4.35579
ENSG00000137124	ALDH1B1	0.682507	0.156692	0.00089835	4.35572
ENSG00000157933	SKI	0.737497	0.169569	0.000908437	4.34925
ENSG00000122912	SLC25A16	0.766443	0.176451	0.000917238	4.34366
ENSG00000141873	SLC39A3	0.326007	0.0750705	0.00226992	4.34267
ENSG00000144120	TMEM177	0.433074	0.0998722	0.00248404	4.33628
ENSG00000103942	HOMER2	1.19009	0.275351	0.000952105	4.32207
ENSG00000152256	PDK1	0.713027	0.165079	0.00198973	4.31931
ENSG00000122378	PRXL2A	0.584987	0.135514	0.000960835	4.31679
ENSG00000178568	ERBB4	0.894494	0.207457	0.00106697	4.31171
ENSG00000117682	DHDDS	0.483817	0.112258	0.00188032	4.30986
ENSG00000164338	UTP15	0.644553	0.149625	0.000975919	4.30779
ENSG00000273760	NA	0.538491	0.125102	0.00187777	4.30441
ENSG00000169926	KLF13	0.6449	0.150089	0.00099469	4.29679
ENSG00000126821	SGPP1	0.369406	0.0860144	0.00099831	4.2947
ENSG00000005100	DHX33	0.572899	0.133704	0.00101554	4.28483
ENSG00000109534	GAR1	0.565318	0.132481	0.00104718	4.26715
ENSG00000125375	DMAC2L	0.529078	0.124057	0.00105145	4.26481
ENSG00000078269	SYNJ2	0.510974	0.119835	0.00233899	4.26398
ENSG00000171723	GPHN	0.88745	0.208205	0.00105588	4.26239
ENSG00000174839	DENND6A	0.628765	0.147624	0.00106169	4.25923
ENSG00000148297	MED22	0.422534	0.0992265	0.00229531	4.25828
ENSG00000243232	PCDHAC2	0.930301	0.218611	0.00106857	4.25551
ENSG00000198695	NA	0.796917	0.18734	0.00178848	4.25386
ENSG00000248527	MTATP6P1	1.33196	0.313952	0.00143956	4.24258
ENSG00000033050	ABCF2	0.444904	0.105023	0.00110501	4.23623
ENSG00000167721	TSR1	0.586918	0.138645	0.00111079	4.23324
ENSG00000122863	CHST3	0.797913	0.188646	0.00136199	4.22969
ENSG00000148840	PPRC1	0.541021	0.128249	0.00113966	4.21851
ENSG00000123965	PMS2P5	0.679677	0.161267	0.00198586	4.21462
ENSG00000232573	RPL3P4	0.89201	0.211807	0.00115384	4.21142
ENSG00000197461	PDGFA	0.984215	0.233819	0.0011581	4.20931
ENSG00000048740	CELF2	0.860415	0.204581	0.00186534	4.20574
ENSG00000100003	SEC14L2	0.735536	0.175037	0.00117262	4.20217
ENSG00000092470	WDR76	0.755615	0.179889	0.00117613	4.20045
ENSG00000166197	NOLC1	0.627082	0.149874	0.00121027	4.18407
ENSG00000173530	TNFRSF10D	0.843459	0.202223	0.00242616	4.17094
ENSG00000261068	NA	0.674387	0.161864	0.00124831	4.16638
ENSG00000144040	SFXN5	0.679067	0.163023	0.0012503	4.16547
ENSG00000198899	NA	1.00398	0.241218	0.00207753	4.16213
ENSG00000008324	SS18L2	0.489292	0.11758	0.00125934	4.16135
ENSG00000128059	PPAT	0.606912	0.145909	0.0012634	4.15952
ENSG00000248161	NA	1.01995	0.245235	0.00126436	4.15909
ENSG00000096060	FKBP5	1.59458	0.383589	0.00183084	4.15699
ENSG00000167114	SLC27A4	0.4781	0.11503	0.00216817	4.15631
ENSG00000165704	HPRT1	0.714867	0.172047	0.00127328	4.15507
ENSG00000145912	NHP2	0.218454	0.052581	0.00264534	4.15462
ENSG00000103855	CD276	0.555695	0.13398	0.00279367	4.14759
ENSG00000110107	PRPF19	0.591746	0.142782	0.00129732	4.14439
ENSG00000212978	NA	0.530511	0.128205	0.00215213	4.13799
ENSG00000172986	GXYLT2	1.15745	0.280618	0.00134308	4.12463
ENSG00000273173	SNURF	0.784893	0.191266	0.00308965	4.10368
ENSG00000135521	LTV1	0.593965	0.145125	0.0014204	4.09279
ENSG00000111057	KRT18	0.676123	0.165202	0.00212041	4.09269
ENSG00000147100	SLC16A2	0.802784	0.196234	0.001425	4.09095
ENSG00000112561	TFEB	0.484259	0.118384	0.00142592	4.09059
ENSG00000223509	NA	1.01444	0.248035	0.00142763	4.08991
ENSG00000090020	SLC9A1	0.692145	0.169491	0.00233866	4.08366
ENSG00000155506	LARP1	0.874197	0.214597	0.00146907	4.07366
ENSG00000171865	RNASEH1	0.51808	0.127228	0.00147323	4.07206
ENSG00000163513	TGFBR2	0.945823	0.232583	0.00148746	4.0666
ENSG00000234614	C2CD4D-AS1	0.859473	0.211376	0.00228912	4.06609
ENSG00000139428	MMAB	0.332318	0.0818542	0.00315751	4.05987
ENSG00000104728	ARHGEF10	0.659956	0.162768	0.00317449	4.05458
ENSG00000060656	PTPRU	0.523292	0.129141	0.00249833	4.0521
ENSG00000170515	PA2G4	0.517877	0.127941	0.00153769	4.04778
ENSG00000231991	ANXA2P2	0.581126	0.143583	0.00153895	4.04731
ENSG00000100075	SLC25A1	0.452328	0.111874	0.00276	4.04318
ENSG00000154229	PRKCA	0.812755	0.20121	0.00156081	4.03933
ENSG00000087495	PHACTR3	1.27414	0.315595	0.0024297	4.03725
ENSG00000126549	STATH	0.456913	0.113417	0.00273412	4.02861
ENSG00000106263	EIF3B	0.621689	0.1544	0.00159663	4.02648
ENSG00000112118	MCM3	0.835838	0.207651	0.00160027	4.0252
ENSG00000269378	ITGB1P1	0.685792	0.170601	0.00341169	4.01985
ENSG00000123836	PFKFB2	0.789449	0.196611	0.00162856	4.01529
ENSG00000124541	RRP36	0.589882	0.147022	0.00163752	4.01219
ENSG00000106305	AIMP2	0.493705	0.12312	0.0034048	4.00996
ENSG00000019549	SNAI2	0.898552	0.224111	0.00164564	4.0094
ENSG00000183508	TENT5C	1.07239	0.267728	0.00278547	4.00553
ENSG00000196924	FLNA	0.983715	0.245658	0.00337021	4.00441
ENSG00000247626	MARS2	0.479045	0.119848	0.00168187	3.9971
ENSG00000114115	RBP1	0.635201	0.159274	0.00365343	3.9881
ENSG00000147383	NSDHL	0.634035	0.159294	0.00173275	3.98029
ENSG00000110108	TMEM109	0.495283	0.124473	0.00173655	3.97905
ENSG00000173905	GOLIM4	0.591036	0.148561	0.00173858	3.97839
ENSG00000172893	DHCR7	1.08579	0.273104	0.00174682	3.97573
ENSG00000243056	EIF4EBP3	0.820212	0.206415	0.00175345	3.9736
ENSG00000130713	EXOSC2	0.551561	0.13885	0.00175736	3.97234
ENSG00000141401	IMPA2	0.620257	0.156382	0.00395179	3.9663
ENSG00000278133	NA	0.943202	0.237951	0.00216335	3.96384
ENSG00000196378	ZNF34	0.550836	0.138981	0.0017855	3.96339
ENSG00000124784	RIOK1	0.413447	0.104383	0.00179355	3.96086
ENSG00000140987	ZSCAN32	0.705803	0.178533	0.00181767	3.95334
ENSG00000152795	HNRNPDL	0.730882	0.18493	0.00268639	3.95222
ENSG00000128191	DGCR8	0.68743	0.173984	0.00182488	3.95111
ENSG00000213064	SFT2D2	0.815162	0.206882	0.00186052	3.94023
ENSG00000115758	ODC1	0.719901	0.182789	0.00204909	3.93842
ENSG00000162552	WNT4	0.689574	0.175098	0.00313085	3.93822
ENSG00000240731	NA	0.91192	0.23208	0.00301426	3.92934
ENSG00000157870	PRXL2B	0.521083	0.132637	0.00189925	3.92865
ENSG00000088888	MAVS	0.861451	0.219421	0.00190815	3.92603
ENSG00000168268	NT5DC2	1.35695	0.3458	0.00191474	3.92409
ENSG00000256269	HMBS	0.366419	0.0934425	0.00416922	3.92133
ENSG00000112039	FANCE	0.740105	0.188919	0.00193707	3.91758
ENSG00000105323	HNRNPUL1	0.890343	0.227408	0.00194538	3.91518
ENSG00000136158	SPRY2	0.761638	0.194538	0.0019456	3.91512
ENSG00000184205	TSPYL2	0.751162	0.192252	0.00368733	3.90717
ENSG00000215190	LINC00680	0.308481	0.0789845	0.00197892	3.90559
ENSG00000181104	F2R	1.2786	0.327571	0.00299776	3.90327
ENSG00000234964	FABP5P7	0.730631	0.18725	0.00370274	3.9019
ENSG00000142669	SH3BGRL3	0.350612	0.08992	0.00200174	3.89916
ENSG00000156535	CD109	0.992359	0.254644	0.0020093	3.89704
ENSG00000143845	ETNK2	0.635784	0.163172	0.00201161	3.8964
ENSG00000289234	NA	0.539866	0.13858	0.00201414	3.89569
ENSG00000180730	SHISA2	0.876857	0.225715	0.00260465	3.8848
ENSG00000274211	SOCS7	0.843178	0.217177	0.0020623	3.88245
ENSG00000139514	SLC7A1	0.670605	0.172744	0.00206367	3.88208
ENSG00000084774	CAD	1.14269	0.294524	0.00207216	3.87978
ENSG00000109929	SC5D	0.503861	0.129873	0.00207263	3.87965
ENSG00000166130	IKBIP	0.793008	0.204954	0.00247356	3.86921
ENSG00000272990	NA	1.21164	0.313394	0.00212307	3.8662
ENSG00000151835	SACS	0.631701	0.163512	0.00213402	3.86332
ENSG00000170468	RIOX1	0.534198	0.138295	0.0021362	3.86275
ENSG00000221968	FADS3	0.408283	0.105744	0.00214269	3.86105
ENSG00000212747	RTL8B	0.62357	0.161608	0.00215231	3.85855
ENSG00000183779	ZNF703	0.602019	0.156184	0.00216775	3.85455
ENSG00000122966	CIT	0.994352	0.258287	0.00218625	3.8498
ENSG00000155850	SLC26A2	1.30427	0.339396	0.0037292	3.84292
ENSG00000071564	TCF3	0.541075	0.140975	0.00510412	3.83808
ENSG00000277161	PIGW	0.661667	0.17256	0.00224728	3.83442
ENSG00000214960	CRPPA	0.375763	0.098055	0.00225636	3.83217
ENSG00000074800	ENO1	0.486504	0.127014	0.00396239	3.83033
ENSG00000137747	TMPRSS13	0.526518	0.13757	0.00509742	3.82728
ENSG00000269044	NA	1.17322	0.307205	0.00231018	3.81901
ENSG00000176273	SLC35G1	0.560617	0.146893	0.0039552	3.81651
ENSG00000285128	NA	1.08087	0.283584	0.00295078	3.81147
ENSG00000105127	AKAP8	0.507536	0.133367	0.00236664	3.80555
ENSG00000173926	MARCHF3	0.350294	0.0920843	0.00237297	3.80406
ENSG00000226479	TMEM185B	0.705318	0.185441	0.0023755	3.80347
ENSG00000026508	CD44	0.678921	0.178595	0.00238412	3.80145
ENSG00000081277	PKP1	0.649065	0.170779	0.00399813	3.8006
ENSG00000263731	NA	0.811452	0.213832	0.00241269	3.79481
ENSG00000134987	WDR36	0.602336	0.158766	0.00241678	3.79387
ENSG00000114738	MAPKAPK3	0.367317	0.0968458	0.0028206	3.7928
ENSG00000176387	HSD11B2	0.575033	0.151673	0.00242813	3.79126
ENSG00000181938	GINS3	0.538715	0.142171	0.00243708	3.78921
ENSG00000138758	SEPTIN11	0.878106	0.232507	0.00249259	3.77668
ENSG00000170653	ATF7	0.693649	0.183829	0.00250756	3.77335
ENSG00000156471	PTDSS1	0.770511	0.204235	0.00251063	3.77266
ENSG00000196110	ZNF699	0.441913	0.117145	0.00251207	3.77235
ENSG00000173227	SYT12	0.822889	0.218187	0.00251596	3.77148
ENSG00000179051	RCC2	0.570282	0.151348	0.00253171	3.76801
ENSG00000074416	MGLL	0.831153	0.220996	0.00256412	3.76094
ENSG00000049540	ELN	0.606144	0.161211	0.00410841	3.75995
ENSG00000182095	TNRC18	0.703231	0.187105	0.00405227	3.75848
ENSG00000104341	LAPTM4B	0.818195	0.217956	0.00259659	3.75395
ENSG00000239264	TXNDC5	0.584974	0.156055	0.00262216	3.74851
ENSG00000102870	ZNF629	0.630962	0.168361	0.00262613	3.74767
ENSG00000073008	PVR	0.356969	0.0952806	0.00466291	3.7465
ENSG00000198712	NA	0.860651	0.229785	0.00379551	3.74547
ENSG00000273899	NOL12	0.324411	0.0866413	0.00264213	3.74429
ENSG00000172379	ARNT2	0.415644	0.11108	0.00469575	3.74185
ENSG00000175591	P2RY2	0.718245	0.191985	0.00265712	3.74115
ENSG00000120942	UBIAD1	0.462696	0.123781	0.00267213	3.73803
ENSG00000266053	NDUFV2-AS1	0.657578	0.17613	0.00462902	3.73349
ENSG00000184254	ALDH1A3	0.711218	0.190848	0.00461168	3.72662
ENSG00000127837	AAMP	0.371665	0.0997603	0.00467218	3.72558
ENSG00000162433	AK4	0.8469	0.227721	0.00276523	3.71903
ENSG00000176974	SHMT1	0.790483	0.212772	0.00278459	3.71516
ENSG00000087269	NOP14	0.554664	0.149403	0.00279783	3.71253
ENSG00000137699	TRIM29	0.536755	0.144582	0.00279819	3.71246
ENSG00000102934	PLLP	0.750387	0.202479	0.00283097	3.706
ENSG00000131148	EMC8	0.579462	0.156872	0.00474155	3.69387
ENSG00000110651	CD81	0.484426	0.131329	0.00313728	3.68865
ENSG00000143179	UCK2	0.471822	0.127921	0.00292244	3.6884
ENSG00000152518	ZFP36L2	0.773901	0.209919	0.00293163	3.68666
ENSG00000103184	SEC14L5	0.652324	0.176989	0.0029369	3.68566
ENSG00000177733	HNRNPA0	0.604015	0.16413	0.0029665	3.68012
ENSG00000121057	AKAP1	0.663701	0.180374	0.00296935	3.67958
ENSG00000114867	EIF4G1	0.633084	0.172095	0.00420731	3.67868
ENSG00000100234	TIMP3	1.25223	0.34048	0.00297875	3.67784
ENSG00000107164	FUBP3	0.632044	0.171925	0.0029872	3.67627
ENSG00000183684	ALYREF	0.333535	0.0908008	0.00582825	3.67326
ENSG00000246695	RASSF8-AS1	0.719099	0.195829	0.00300994	3.67208
ENSG00000235501	CNN3-DT	0.684863	0.187107	0.00516756	3.66026
ENSG00000160208	RRP1B	0.533564	0.146179	0.0031322	3.65007
ENSG00000122783	CYREN	0.490843	0.134703	0.00541478	3.64389
ENSG00000279253	NA	0.789826	0.216915	0.00318306	3.64118
ENSG00000271601	LIX1L	0.57826	0.158889	0.00362464	3.63941
ENSG00000143842	SOX13	0.558621	0.153588	0.0032065	3.63713
ENSG00000213551	DNAJC9	0.534038	0.146889	0.00321505	3.63566
ENSG00000250479	CHCHD10	0.388845	0.107057	0.00713436	3.63214
ENSG00000198301	SDAD1	0.569498	0.156838	0.00324168	3.63111
ENSG00000182512	GLRX5	0.517759	0.142622	0.00324656	3.63028
ENSG00000119335	SET	0.639329	0.176336	0.00327406	3.62563
ENSG00000164292	RHOBTB3	0.71098	0.196342	0.00330091	3.62112
ENSG00000198467	TPM2	0.739791	0.204391	0.00545205	3.61949
ENSG00000214193	SH3D21	0.583906	0.161343	0.00331341	3.61904
ENSG00000232838	PET117	0.577053	0.15974	0.00335325	3.61245
ENSG00000289102	NA	0.630297	0.174682	0.00337893	3.60825
ENSG00000228253	NA	1.14011	0.316105	0.00480536	3.60674
ENSG00000156795	NTAQ1	0.651491	0.180693	0.00527825	3.6055
ENSG00000095539	SEMA4G	0.721833	0.200547	0.00343417	3.59931
ENSG00000103888	CEMIP	0.420783	0.116968	0.00344602	3.59742
ENSG00000060339	CCAR1	0.621015	0.172824	0.00347165	3.59334
ENSG00000086696	HSD17B2	0.552907	0.15417	0.00590034	3.58634
ENSG00000240682	ISY1	0.629097	0.17546	0.00352201	3.58541
ENSG00000100221	JOSD1	0.447	0.124682	0.00602214	3.58513
ENSG00000137492	THAP12	0.747222	0.208779	0.0035632	3.57901
ENSG00000116353	MECR	0.469704	0.131243	0.00356393	3.5789
ENSG00000119599	DCAF4	0.778442	0.217552	0.00356854	3.57819
ENSG00000033011	ALG1	0.488198	0.136452	0.00357101	3.57781
ENSG00000124228	DDX27	0.541128	0.151421	0.00359794	3.57367
ENSG00000205336	ADGRG1	0.828372	0.232014	0.00361971	3.57036
ENSG00000139132	FGD4	0.792594	0.222124	0.00363363	3.56825
ENSG00000196313	POM121	0.652816	0.183019	0.00364232	3.56693
ENSG00000126524	SBDS	0.46481	0.130401	0.00365869	3.56447
ENSG00000183741	CBX6	0.389435	0.109261	0.0065702	3.56427
ENSG00000185896	LAMP1	0.477186	0.133957	0.00736857	3.56222
ENSG00000149554	CHEK1	0.58883	0.165299	0.00367371	3.56221
ENSG00000048140	TSPAN17	0.194442	0.0546498	0.00630237	3.55797
ENSG00000140905	GCSH	0.857465	0.241035	0.00370586	3.55743
ENSG00000182307	C8orf33	0.523775	0.147263	0.0037106	3.55672
ENSG00000110721	CHKA	0.893474	0.251286	0.00371818	3.5556
ENSG00000231995	NA	0.674527	0.189808	0.00510334	3.55374
ENSG00000184220	CMSS1	0.599148	0.168916	0.00377676	3.54701
ENSG00000130768	SMPDL3B	0.455502	0.128509	0.00687899	3.54452
ENSG00000166173	LARP6	0.676656	0.190972	0.00380291	3.54322
ENSG00000154545	MAGED4	0.897812	0.253477	0.0038115	3.54198
ENSG00000245910	SNHG6	0.411884	0.11649	0.00590958	3.53577
ENSG00000280634	THRIL	1.14004	0.322436	0.00385528	3.53571
ENSG00000227057	WDR46	0.375268	0.106247	0.00651897	3.53205
ENSG00000178464	RPL10P16	0.418396	0.118463	0.00569462	3.53186
ENSG00000155792	DEPTOR	1.20426	0.341227	0.00582556	3.5292
ENSG00000010539	ZNF200	0.347493	0.0985132	0.00414951	3.52737
ENSG00000107984	DKK1	0.648195	0.183862	0.00609076	3.52544
ENSG00000187838	PLSCR3	0.549156	0.155839	0.00669352	3.52386
ENSG00000166788	SAAL1	0.487707	0.138427	0.0064772	3.5232
ENSG00000135486	HNRNPA1	0.732705	0.208568	0.00401808	3.51302
ENSG00000142686	C1orf216	0.499789	0.142454	0.00417455	3.50844
ENSG00000214160	ALG3	0.413566	0.117957	0.00807976	3.50606
ENSG00000125458	NT5C	0.344439	0.0982595	0.00780286	3.5054
ENSG00000079739	PGM1	0.691337	0.197267	0.00686894	3.50458
ENSG00000167625	ZNF526	0.454792	0.129796	0.006848	3.50388
ENSG00000186480	INSIG1	0.538552	0.153756	0.00629617	3.50263
ENSG00000087111	PIGS	0.460557	0.131606	0.00411837	3.49951
ENSG00000099901	RANBP1	0.367166	0.104973	0.00574828	3.49772
ENSG00000198369	SPRED2	0.558371	0.159757	0.00415152	3.49511
ENSG00000141458	NPC1	0.633286	0.1812	0.00647957	3.49494
ENSG00000063587	ZNF275	0.518644	0.148442	0.00416054	3.49392
ENSG00000108604	SMARCD2	0.585717	0.167679	0.00416684	3.49309
ENSG00000144645	OSBPL10	0.497267	0.142367	0.00616028	3.49286
ENSG00000179820	MYADM	0.534049	0.152926	0.00702116	3.49221
ENSG00000089159	PXN	0.710616	0.203811	0.00421625	3.48664
ENSG00000012223	LTF	1.25427	0.360316	0.00695763	3.48103
ENSG00000176619	LMNB2	0.392307	0.11281	0.00672076	3.47759
ENSG00000155254	MARVELD1	0.743499	0.213806	0.00428759	3.47745
ENSG00000152782	PANK1	0.989089	0.28463	0.00430686	3.475
ENSG00000140937	CDH11	0.925533	0.266535	0.00624742	3.47246
ENSG00000168872	DDX19A	0.578552	0.166634	0.00433062	3.47199
ENSG00000074370	ATP2A3	0.566072	0.163096	0.00434003	3.4708
ENSG00000088387	DOCK9	0.680029	0.196179	0.00437536	3.46636
ENSG00000266936	NA	0.850355	0.245365	0.00438083	3.46568
ENSG00000115207	GTF3C2	0.692741	0.19997	0.00439242	3.46423
ENSG00000197256	KANK2	0.636263	0.183745	0.00440434	3.46275
ENSG00000084070	SMAP2	0.685281	0.197961	0.00441278	3.4617
ENSG00000100350	FOXRED2	0.581165	0.168053	0.00444085	3.45823
ENSG00000163399	ATP1A1	0.748332	0.216502	0.00445522	3.45647
ENSG00000232160	RAP2C-AS1	0.461801	0.133638	0.00446218	3.45561
ENSG00000179041	RRS1	0.43528	0.125998	0.00589684	3.45465
ENSG00000266967	AARSD1	0.348106	0.100818	0.00448503	3.45282
ENSG00000056277	ZNF280C	0.485795	0.1407	0.00448594	3.45271
ENSG00000120137	PANK3	0.766402	0.222129	0.00450609	3.45026
ENSG00000006007	GDE1	0.645306	0.187234	0.00453705	3.44651
ENSG00000162408	NOL9	0.732141	0.21245	0.00453977	3.44619
ENSG00000116133	DHCR24	0.463086	0.134403	0.00852171	3.4455
ENSG00000092201	SUPT16H	0.709506	0.206039	0.00456175	3.44355
ENSG00000029725	RABEP1	0.637003	0.185065	0.00457421	3.44206
ENSG00000183853	KIRREL1	0.494643	0.143789	0.0060979	3.44007
ENSG00000179295	PTPN11	0.616836	0.179388	0.00460364	3.43855
ENSG00000134333	LDHA	0.724539	0.210819	0.00663344	3.43677
ENSG00000132967	HMGB1P5	0.63725	0.18544	0.00462168	3.43641
ENSG00000133119	RFC3	0.593837	0.173446	0.0047301	3.42375
ENSG00000108312	UBTF	0.773363	0.225925	0.00473572	3.4231
ENSG00000025039	RRAGD	1.13725	0.332404	0.00475146	3.42129
ENSG00000196371	FUT4	0.36814	0.107641	0.00476195	3.42008
ENSG00000116120	FARSB	0.557607	0.163103	0.0047736	3.41875
ENSG00000130956	HABP4	0.66721	0.195357	0.00480353	3.41534
ENSG00000185163	DDX51	0.407701	0.119463	0.00903123	3.41279
ENSG00000160785	SLC25A44	0.607925	0.178261	0.004848	3.41031
ENSG00000143590	EFNA3	0.373753	0.109602	0.00484974	3.41011
ENSG00000166619	BLCAP	0.517035	0.151639	0.00485384	3.40965
ENSG00000198938	NA	0.676295	0.198414	0.00675257	3.4085
ENSG00000117643	MAN1C1	0.532543	0.156597	0.00577235	3.40072
ENSG00000129235	TXNDC17	0.465615	0.13692	0.00493464	3.40064
ENSG00000047056	WDR37	0.530041	0.155869	0.00493534	3.40056
ENSG00000100605	ITPK1	0.546982	0.161143	0.00499148	3.39439
ENSG00000275700	AATF	0.456791	0.134621	0.00500267	3.39317
ENSG00000180694	TMEM64	0.619581	0.182631	0.00500851	3.39254
ENSG00000089486	CDIP1	0.490167	0.144687	0.0050525	3.38777
ENSG00000174371	EXO1	0.47372	0.139955	0.00508	3.38481
ENSG00000152454	ZNF256	0.59074	0.17464	0.00510054	3.38261
ENSG00000135446	CDK4	0.594063	0.1759	0.00515066	3.37728
ENSG00000163597	SNHG16	0.670065	0.198469	0.00516107	3.37618
ENSG00000279192	PWAR5	0.756267	0.224244	0.00519583	3.37252
ENSG00000170876	TMEM43	0.546235	0.162024	0.00520728	3.37132
ENSG00000149531	FRG1BP	0.74606	0.221308	0.0078555	3.37113
ENSG00000132470	ITGB4	0.752858	0.223558	0.010116	3.36761
ENSG00000138074	SLC5A6	0.564044	0.167538	0.0052519	3.36667
ENSG00000033327	GAB2	0.725716	0.21556	0.00525209	3.36665
ENSG00000138678	GPAT3	0.599648	0.178196	0.00741958	3.36511
ENSG00000260917	NA	0.676107	0.201028	0.00528495	3.36325
ENSG00000148719	DNAJB12	0.38945	0.11582	0.00845682	3.36255
ENSG00000037897	METTL1	0.453362	0.134846	0.00763432	3.36208
ENSG00000171219	CDC42BPG	0.42125	0.125338	0.0098977	3.36092
ENSG00000137338	PGBD1	0.395352	0.117726	0.00533367	3.35825
ENSG00000198142	SOWAHC	0.467612	0.139273	0.00534085	3.35752
ENSG00000197362	ZNF786	0.367144	0.109351	0.00927647	3.35747
ENSG00000242265	PEG10	1.25941	0.375197	0.00534923	3.35667
ENSG00000257594	GALNT4	0.6564	0.195555	0.00534984	3.35661
ENSG00000117020	AKT3	0.47643	0.141946	0.00895438	3.35643
ENSG00000174306	ZHX3	0.684802	0.204225	0.00538362	3.35318
ENSG00000240859	NA	0.60995	0.182098	0.00541937	3.34957
ENSG00000065978	YBX1	0.490761	0.146591	0.00543685	3.34782
ENSG00000005436	GCFC2	0.636924	0.190459	0.00547354	3.34416
ENSG00000109062	SLC9A3R1	0.378462	0.113183	0.0101297	3.34382
ENSG00000092964	DPYSL2	0.77489	0.231961	0.00550946	3.3406
ENSG00000123095	BHLHE41	0.949132	0.284358	0.00553781	3.33781
ENSG00000186591	UBE2H	0.842925	0.252555	0.00554007	3.33758
ENSG00000139645	ANKRD52	0.776346	0.232613	0.00554096	3.3375
ENSG00000117983	MUC5B	1.01269	0.303453	0.0084162	3.33722
ENSG00000231424	NA	0.470308	0.140934	0.00554528	3.33707
ENSG00000184445	KNTC1	0.829981	0.249033	0.00558891	3.33281
ENSG00000142733	MAP3K6	0.336536	0.101095	0.00562894	3.32892
ENSG00000132423	COQ3	0.493907	0.148536	0.00732587	3.32517
ENSG00000142871	CCN1	0.423462	0.127379	0.00866014	3.32444
ENSG00000213699	SLC35F6	0.423266	0.127347	0.00568304	3.32372
ENSG00000129317	PUS7L	0.513494	0.154595	0.00570589	3.32154
ENSG00000099194	SCD	1.037	0.312254	0.00571144	3.32101
ENSG00000176108	CHMP6	0.338326	0.101926	0.00853589	3.31934
ENSG00000126953	TIMM8A	0.614842	0.18534	0.00574968	3.31738
ENSG00000187446	CHP1	0.458341	0.138318	0.00776369	3.31367
ENSG00000111726	CMAS	0.586381	0.177009	0.00579923	3.31272
ENSG00000165732	DDX21	0.637495	0.192461	0.00580322	3.31234
ENSG00000168175	MAPK1IP1L	0.514498	0.155339	0.00580595	3.31209
ENSG00000289295	NA	0.645653	0.194944	0.00580696	3.31199
ENSG00000182831	C16orf72	0.840353	0.25392	0.00583342	3.30952
ENSG00000183579	ZNRF3	0.3623	0.109501	0.00584278	3.30865
ENSG00000196419	XRCC6	0.518246	0.156658	0.00584829	3.30814
ENSG00000148468	FAM171A1	0.601972	0.182031	0.00878937	3.30697
ENSG00000101945	SUV39H1	0.327458	0.0990562	0.00587362	3.30579
ENSG00000125319	HROB	0.397929	0.120457	0.00589835	3.3035
ENSG00000141337	ARSG	0.438969	0.132915	0.00778423	3.30264
ENSG00000173726	TOMM20	0.638647	0.193387	0.00590992	3.30244
ENSG00000006194	ZNF263	0.649588	0.19688	0.00594289	3.29941
ENSG00000108298	RPL19	0.140867	0.0427215	0.00970536	3.29734
ENSG00000090861	AARS1	0.663748	0.201309	0.0059676	3.29716
ENSG00000184640	SEPTIN9	0.426353	0.129435	0.00837617	3.29395
ENSG00000261572	NA	0.495081	0.150305	0.00600419	3.29384
ENSG00000114491	UMPS	0.444317	0.134983	0.00602852	3.29164
ENSG00000131788	PIAS3	0.709093	0.215773	0.00608821	3.28629
ENSG00000267904	NA	0.665052	0.202375	0.00608888	3.28623
ENSG00000105202	FBL	0.548387	0.166928	0.00610073	3.28517
ENSG00000105220	GPI	0.478614	0.145765	0.00961068	3.28346
ENSG00000178585	CTNNBIP1	0.396333	0.120708	0.0109845	3.2834
ENSG00000184828	ZBTB7C	0.840367	0.255964	0.00612349	3.28315
ENSG00000168496	FEN1	0.550301	0.167652	0.00613202	3.28239
ENSG00000164182	NDUFAF2	0.572149	0.174341	0.006139	3.28178
ENSG00000035403	VCL	0.676427	0.206327	0.0061771	3.27842
ENSG00000052749	RRP12	0.613592	0.187282	0.00936053	3.2763
ENSG00000062485	CS	0.66976	0.204511	0.00621682	3.27494
ENSG00000275632	NA	0.589203	0.179933	0.0106375	3.27457
ENSG00000140526	ABHD2	1.02284	0.312494	0.00623737	3.27314
ENSG00000289626	NA	0.495205	0.151448	0.0103384	3.2698
ENSG00000135316	SYNCRIP	0.602772	0.184526	0.00631299	3.2666
ENSG00000260032	NORAD	0.700204	0.214402	0.00632185	3.26584
ENSG00000173456	RNF26	0.534198	0.163843	0.00638528	3.26042
ENSG00000104472	CHRAC1	0.434831	0.133375	0.00638782	3.26021
ENSG00000196312	MFSD14C	0.706807	0.216985	0.00642097	3.2574
ENSG00000114993	RTKN	0.376974	0.115835	0.00998063	3.25439
ENSG00000197296	FITM2	0.648745	0.199443	0.0064757	3.25279
ENSG00000160049	DFFA	0.521916	0.160561	0.00700807	3.25058
ENSG00000088367	EPB41L1	0.694972	0.213955	0.0065306	3.24821
ENSG00000149636	DSN1	0.425493	0.131063	0.00655156	3.24647
ENSG00000256612	CYP2B7P	1.01929	0.314098	0.00973855	3.24515
ENSG00000134508	CABLES1	0.529362	0.163128	0.00929209	3.24507
ENSG00000163378	EOGT	0.889147	0.274041	0.00657455	3.24457
ENSG00000101695	RNF125	0.498779	0.153841	0.00660389	3.24216
ENSG00000103222	ABCC1	0.904118	0.278962	0.00661785	3.24101
ENSG00000076003	MCM6	0.819893	0.25305	0.00662977	3.24004
ENSG00000126247	CAPNS1	0.31446	0.097079	0.0124859	3.23922
ENSG00000130208	APOC1	0.359972	0.111156	0.00806234	3.23844
ENSG00000047849	MAP4	0.869367	0.268658	0.00667986	3.23596
ENSG00000267023	LRRC37A16P	0.549251	0.169761	0.0066862	3.23544
ENSG00000206075	SERPINB5	0.654075	0.202394	0.00767361	3.23169
ENSG00000104635	SLC39A14	0.320245	0.0991477	0.0103267	3.22998
ENSG00000239672	NME1	0.490229	0.151802	0.00676107	3.2294
ENSG00000198763	NA	1.18716	0.367615	0.00777286	3.22936
ENSG00000270062	NA	0.600295	0.185933	0.00677164	3.22856
ENSG00000071127	WDR1	0.545604	0.169057	0.0098586	3.22733
ENSG00000143147	GPR161	0.824694	0.255715	0.0111871	3.22505
ENSG00000102119	EMD	0.500481	0.155217	0.00682372	3.2244
ENSG00000235363	SNRPGP10	1.7631	0.54712	0.00684747	3.22252
ENSG00000164002	EXO5	0.566842	0.175994	0.00686928	3.2208
ENSG00000089195	TRMT6	0.49321	0.15322	0.00689253	3.21896
ENSG00000120254	MTHFD1L	0.615012	0.191079	0.00947578	3.21862
ENSG00000111666	CHPT1	0.735063	0.228381	0.00689735	3.21859
ENSG00000136699	SMPD4	0.480751	0.149369	0.00689795	3.21854
ENSG00000174028	FAM3C2P	0.281044	0.0873284	0.0102256	3.21824
ENSG00000113460	BRIX1	0.367056	0.114121	0.00692571	3.21636
ENSG00000100033	PRODH	0.63727	0.198241	0.00694805	3.21462
ENSG00000115053	NCL	0.621253	0.193484	0.0069961	3.21088
ENSG00000168827	GFM1	0.64276	0.200234	0.00700681	3.21005
ENSG00000090615	GOLGA3	0.588189	0.183336	0.00995427	3.20826
ENSG00000078369	GNB1	0.472477	0.147312	0.0109317	3.20733
ENSG00000101367	MAPRE1	0.574874	0.179245	0.00704391	3.20719
ENSG00000166508	MCM7	0.581287	0.181319	0.007061	3.20588
ENSG00000187147	RNF220	0.45803	0.142925	0.0106645	3.20469
ENSG00000249319	NA	0.996167	0.311006	0.00709804	3.20304
ENSG00000198420	TCAF1	0.503398	0.15739	0.00715904	3.19841
ENSG00000170584	NUDCD2	0.543814	0.170186	0.00719867	3.19542
ENSG00000132612	VPS4A	0.466732	0.146095	0.00720808	3.19471
ENSG00000119979	DENND10	0.751792	0.235393	0.00722057	3.19377
ENSG00000124380	SNRNP27	0.240383	0.0753188	0.0106163	3.19154
ENSG00000129187	DCTD	0.369773	0.115885	0.00725955	3.19086
ENSG00000166170	BAG5	0.588325	0.184402	0.00726505	3.19045
ENSG00000111832	RWDD1	0.492659	0.154451	0.00727461	3.18974
ENSG00000107815	TWNK	0.459586	0.144142	0.00729231	3.18842
ENSG00000186081	KRT5	0.862492	0.270512	0.00976934	3.18837
ENSG00000063322	MED29	0.401308	0.125937	0.011054	3.18658
ENSG00000132970	WASF3	0.620479	0.194731	0.00799894	3.18633
ENSG00000163933	RFT1	0.32213	0.101122	0.01165	3.18557
ENSG00000162073	PAQR4	0.610362	0.19162	0.0104002	3.18527
ENSG00000254614	NA	0.776462	0.243922	0.00736244	3.18324
ENSG00000112365	ZBTB24	0.533475	0.167596	0.00736435	3.1831
ENSG00000166582	CENPV	1.06861	0.335785	0.0084415	3.18242
ENSG00000164045	CDC25A	0.550563	0.173006	0.00737464	3.18234
ENSG00000136045	PWP1	0.550139	0.172909	0.00738386	3.18166
ENSG00000218226	TATDN2P2	0.640971	0.201525	0.00739838	3.1806
ENSG00000165060	FXN	0.620615	0.195442	0.00746926	3.17544
ENSG00000198585	NUDT16	0.650191	0.204776	0.00747344	3.17514
ENSG00000111424	VDR	0.41295	0.13013	0.00982006	3.17338
ENSG00000100028	SNRPD3	0.615243	0.193894	0.00750183	3.17308
ENSG00000124120	TTPAL	0.523316	0.164991	0.00751992	3.17178
ENSG00000104738	MCM4	0.720163	0.227205	0.00754935	3.16967
ENSG00000133612	AGAP3	0.408204	0.128805	0.0121465	3.16916
ENSG00000196081	ZNF724	0.670612	0.211679	0.00757188	3.16805
ENSG00000174780	SRP72	0.488682	0.154461	0.00763189	3.16378
ENSG00000131791	PRKAB2	0.976402	0.308748	0.00765056	3.16246
ENSG00000172728	FUT10	0.724569	0.229134	0.00765412	3.16221
ENSG00000165733	BMS1	0.66187	0.209321	0.00765733	3.16198
ENSG00000101447	FAM83D	1.00243	0.317255	0.00969722	3.15971
ENSG00000090097	PCBP4	0.519426	0.164431	0.0141856	3.15894
ENSG00000144635	DYNC1LI1	0.531102	0.168184	0.00771579	3.15787
ENSG00000118655	DCLRE1B	0.387493	0.122766	0.0100148	3.15636
ENSG00000149084	HSD17B12	0.506715	0.160595	0.00775331	3.15524
ENSG00000101004	NINL	0.679244	0.215277	0.00775373	3.15521
ENSG00000102007	PLP2	0.374097	0.118607	0.00777005	3.15407
ENSG00000065923	SLC9A7	0.62278	0.197554	0.0104422	3.15245
ENSG00000198826	ARHGAP11A	0.615914	0.195644	0.00785567	3.14815
ENSG00000259330	INAFM2	0.800182	0.254493	0.00791293	3.14422
ENSG00000149115	TNKS1BP1	0.580707	0.184788	0.00793727	3.14256
ENSG00000244026	FAM86DP	0.632872	0.201635	0.00799397	3.13871
ENSG00000116560	SFPQ	0.753065	0.240036	0.00801474	3.1373
ENSG00000149480	MTA2	0.52164	0.166292	0.00802086	3.13689
ENSG00000214753	HNRNPUL2	0.754497	0.240623	0.00803998	3.1356
ENSG00000135549	PKIB	0.55731	0.177931	0.0105498	3.13217
ENSG00000041982	TNC	0.908646	0.290239	0.0127219	3.13069
ENSG00000138668	HNRNPD	0.779206	0.249001	0.00813393	3.12932
ENSG00000280789	PAGR1	0.569352	0.18198	0.00993037	3.12865
ENSG00000129625	REEP5	0.603385	0.19294	0.00816423	3.12731
ENSG00000130119	GNL3L	0.638582	0.204261	0.00817934	3.12631
ENSG00000260804	LINC01963	0.991618	0.317369	0.0104673	3.1245
ENSG00000040633	PHF23	0.390423	0.124991	0.0112841	3.1236
ENSG00000120705	ETF1	0.535019	0.171343	0.00823718	3.1225
ENSG00000147164	SNX12	0.382029	0.122354	0.00823984	3.12233
ENSG00000167186	COQ7	0.447301	0.143417	0.0143926	3.1189
ENSG00000197024	ZNF398	0.734411	0.236057	0.00841181	3.11116
ENSG00000181163	NPM1	0.489284	0.15731	0.00842499	3.11032
ENSG00000110063	DCPS	0.432797	0.139237	0.0150188	3.10834
ENSG00000015171	ZMYND11	0.704692	0.226906	0.00849798	3.10565
ENSG00000183840	GPR39	0.516697	0.166496	0.0128615	3.10336
ENSG00000156968	MPV17L	0.387511	0.124914	0.0127088	3.10221
ENSG00000092068	SLC7A8	0.60945	0.196485	0.00855939	3.10176
ENSG00000138131	LOXL4	0.942478	0.304005	0.0085841	3.10021
ENSG00000213585	VDAC1	0.561746	0.181323	0.00861858	3.09804
ENSG00000171316	CHD7	0.599649	0.193606	0.00863103	3.09726
ENSG00000024422	EHD2	0.61333	0.198024	0.00863118	3.09725
ENSG00000105514	RAB3D	0.735346	0.23748	0.00864397	3.09645
ENSG00000161013	MGAT4B	0.468699	0.1514	0.00865498	3.09576
ENSG00000188976	NOC2L	0.262358	0.0847766	0.0149074	3.09469
ENSG00000065970	FOXJ2	0.614683	0.198647	0.00867757	3.09435
ENSG00000135372	NAT10	0.765042	0.24725	0.00867994	3.09421
ENSG00000164167	LSM6	0.500055	0.161666	0.0086971	3.09314
ENSG00000152102	FAM168B	0.785711	0.254023	0.00869824	3.09307
ENSG00000165152	PGAP4	0.540193	0.174756	0.00872943	3.09114
ENSG00000151929	BAG3	0.454762	0.14717	0.0126439	3.09005
ENSG00000172458	IL17D	0.506712	0.164011	0.00875592	3.0895
ENSG00000090565	RAB11FIP3	0.475935	0.154113	0.0139298	3.08823
ENSG00000177432	NAP1L5	0.353834	0.1146	0.00878729	3.08757
ENSG00000120685	PROSER1	0.833502	0.269967	0.00878967	3.08742
ENSG00000159210	SNF8	0.304001	0.0984883	0.0129583	3.08667
ENSG00000072832	CRMP1	0.42401	0.137456	0.0120681	3.08469
ENSG00000156697	UTP14A	0.490272	0.159053	0.00887112	3.08244
ENSG00000107731	UNC5B	0.433835	0.14085	0.0127544	3.08013
ENSG00000160062	ZBTB8A	0.565345	0.183614	0.00892812	3.07898
ENSG00000198824	CHAMP1	0.736927	0.239483	0.00895829	3.07716
ENSG00000113013	HSPA9	0.519885	0.168965	0.00896285	3.07688
ENSG00000198911	SREBF2	0.605188	0.196844	0.00900316	3.07446
ENSG00000163590	PPM1L	1.13983	0.37079	0.00900995	3.07405
ENSG00000204394	VARS1	0.594549	0.193413	0.00901116	3.07398
ENSG00000141564	RPTOR	0.583944	0.190058	0.0100803	3.07245
ENSG00000107581	EIF3A	0.766343	0.249495	0.00905127	3.07158
ENSG00000099783	HNRNPM	0.558873	0.18212	0.00909965	3.0687
ENSG00000037474	NSUN2	0.450674	0.146864	0.0108136	3.06865
ENSG00000143569	UBAP2L	0.683003	0.222621	0.00911125	3.06801
ENSG00000001084	GCLC	0.996886	0.325043	0.00912945	3.06694
ENSG00000162444	RBP7	0.453892	0.148016	0.0140284	3.06651
ENSG00000106682	EIF4H	0.366717	0.119616	0.0128262	3.06579
ENSG00000136935	GOLGA1	0.52252	0.170436	0.00914899	3.06578
ENSG00000172831	CES2	0.429401	0.140085	0.00915735	3.06529
ENSG00000157349	DDX19B	0.692648	0.226164	0.00920313	3.0626
ENSG00000120896	SORBS3	0.529239	0.172821	0.0149534	3.06235
ENSG00000204152	TIMM23B	0.391583	0.12788	0.00921134	3.06212
ENSG00000136938	ANP32B	0.644322	0.210447	0.00921874	3.06168
ENSG00000082153	BZW1	0.476862	0.155786	0.00923036	3.061
ENSG00000135108	FBXO21	0.712559	0.232872	0.0092497	3.05987
ENSG00000111358	GTF2H3	0.535798	0.175114	0.00925239	3.05971
ENSG00000159176	CSRP1	0.399862	0.13072	0.014976	3.05893
ENSG00000196154	S100A4	0.638689	0.208845	0.0111612	3.05819
ENSG00000105738	SIPA1L3	1.04137	0.340765	0.00931672	3.05597
ENSG00000111669	TPI1	0.349614	0.114411	0.0113519	3.05577
ENSG00000174989	FBXW8	0.46494	0.152207	0.00933938	3.05466
ENSG00000125962	ARMCX5	0.511753	0.167581	0.00935499	3.05376
ENSG00000101343	CRNKL1	0.60995	0.19975	0.00935823	3.05357
ENSG00000051128	HOMER3	0.494528	0.161987	0.0140189	3.05288
ENSG00000105926	PALS2	0.315073	0.103286	0.0143533	3.05048
ENSG00000103550	KNOP1	0.680149	0.223055	0.00943357	3.04925
ENSG00000288066	NA	0.574688	0.188547	0.00945556	3.04799
ENSG00000091651	ORC6	0.448275	0.147085	0.00976091	3.04771
ENSG00000004864	SLC25A13	0.569689	0.186931	0.00946259	3.04759
ENSG00000163257	DCAF16	0.620364	0.203646	0.00948547	3.04628
ENSG00000148730	EIF4EBP2	0.971123	0.318824	0.00949127	3.04595
ENSG00000112759	SLC29A1	0.930146	0.305412	0.00949841	3.04555
ENSG00000149657	LSM14B	0.553174	0.181747	0.00953184	3.04365
ENSG00000182158	CREB3L2	0.760462	0.249938	0.00955048	3.0426
ENSG00000197763	TXNRD3	0.845752	0.278162	0.0095877	3.0405
ENSG00000111716	LDHB	0.63138	0.207659	0.00958817	3.04047
ENSG00000133134	BEX2	0.710425	0.233664	0.0112051	3.04037
ENSG00000165548	TMEM63C	0.845994	0.278404	0.0152874	3.03873
ENSG00000167670	CHAF1A	0.331072	0.109009	0.00964834	3.0371
ENSG00000140006	WDR89	0.496929	0.163622	0.00964905	3.03706
ENSG00000109066	TMEM104	0.284857	0.0938246	0.013797	3.03606
ENSG00000114353	GNAI2	0.405461	0.133586	0.011976	3.03521
ENSG00000183520	UTP11	0.390962	0.128827	0.0150917	3.03478
ENSG00000172031	EPHX4	0.613187	0.202328	0.0129228	3.03066
ENSG00000048405	ZNF800	0.597579	0.197266	0.00978852	3.02931
ENSG00000184517	ZFP1	0.719781	0.237641	0.00979674	3.02886
ENSG00000160818	GPATCH4	0.460137	0.151964	0.00981336	3.02794
ENSG00000183032	SLC25A21	0.782951	0.258667	0.0109763	3.02687
ENSG00000167183	PRR15L	0.934039	0.308692	0.0103112	3.0258
ENSG00000087448	KLHL42	0.583635	0.19289	0.00985342	3.02575
ENSG00000149948	HMGA2	0.446925	0.147761	0.00987361	3.02464
ENSG00000167202	TBC1D2B	0.941438	0.311517	0.00991999	3.02211
ENSG00000255154	HTD2	0.537748	0.177951	0.00992409	3.02189
ENSG00000117751	PPP1R8	0.327367	0.108336	0.0159779	3.02178
ENSG00000183196	CHST6	0.932021	0.308436	0.0099264	3.02177
ENSG00000183049	CAMK1D	0.751258	0.248922	0.00999493	3.01805
ENSG00000251076	NA	0.513747	0.170243	0.010001	3.01772
ENSG00000085721	RRN3	0.504154	0.167088	0.0100091	3.01729
ENSG00000143815	LBR	0.651793	0.216048	0.0100166	3.01688
ENSG00000259366	NA	0.696901	0.231062	0.0100316	3.01608
ENSG00000205060	SLC35B4	0.674532	0.223779	0.0124251	3.01428
ENSG00000224870	MRPL20-AS1	0.528948	0.175539	0.0100839	3.01327
ENSG00000204839	MROH6	0.679898	0.225636	0.0100843	3.01325
ENSG00000234456	MAGI2-AS3	0.825057	0.273829	0.0100884	3.01303
ENSG00000177731	FLII	0.678419	0.225349	0.0122555	3.01053
ENSG00000102144	PGK1	0.607586	0.20201	0.0122984	3.00771
ENSG00000204435	CSNK2B	0.334675	0.111376	0.0102414	3.00491
ENSG00000084463	WBP11	0.693885	0.230924	0.0102431	3.00482
ENSG00000135966	TGFBRAP1	0.499753	0.166366	0.0102601	3.00393
ENSG00000111676	ATN1	0.462319	0.153966	0.0140499	3.00274
ENSG00000170385	SLC30A1	0.743102	0.247563	0.0103033	3.00166
ENSG00000052802	MSMO1	0.4806	0.160137	0.0103124	3.00119
ENSG00000188211	NCR3LG1	0.652183	0.217355	0.0103246	3.00055
ENSG00000136193	SCRN1	0.609389	0.203139	0.0103377	2.99987
ENSG00000175556	LONRF3	0.408658	0.136226	0.0143804	2.99986
ENSG00000176022	B3GALT6	0.455684	0.151928	0.0117536	2.99935
ENSG00000103415	HMOX2	0.348484	0.116209	0.0103586	2.99877
ENSG00000102743	SLC25A15	0.776514	0.259079	0.0103886	2.99721
ENSG00000205726	ITSN1	0.518993	0.173186	0.010398	2.99673
ENSG00000154309	DISP1	0.715591	0.238802	0.0104008	2.99658
ENSG00000152661	GJA1	0.464842	0.155137	0.0154222	2.99634
ENSG00000235194	PPP1R3E	0.843099	0.281511	0.0104332	2.99491
ENSG00000262533	NA	1.76277	0.588773	0.0104511	2.99398
ENSG00000145675	PIK3R1	1.03735	0.34662	0.0104746	2.99277
ENSG00000068028	RASSF1	0.322936	0.108062	0.0169867	2.98843
ENSG00000288953	NA	0.51333	0.17189	0.0105993	2.98639
ENSG00000101452	DHX35	0.691692	0.231623	0.0106012	2.98629
ENSG00000091409	ITGA6	0.592001	0.198274	0.0114627	2.98577
ENSG00000197045	GMFB	0.377206	0.126358	0.0106225	2.98521
ENSG00000143862	ARL8A	0.465639	0.15605	0.0140323	2.9839
ENSG00000066926	FECH	0.497936	0.166968	0.0106814	2.98222
ENSG00000134077	THUMPD3	0.53724	0.18018	0.0106921	2.98168
ENSG00000273014	NA	0.93087	0.31222	0.0106967	2.98145
ENSG00000180739	S1PR5	0.540904	0.181597	0.0107534	2.9786
ENSG00000105341	DMAC2	0.340185	0.114282	0.011755	2.97672
ENSG00000047188	YTHDC2	0.673683	0.226369	0.0108047	2.97604
ENSG00000123643	SLC36A1	0.407532	0.136938	0.0108048	2.97603
ENSG00000115761	NOL10	0.567016	0.190545	0.0108104	2.97575
ENSG00000173085	COQ2	0.431346	0.144969	0.0108168	2.97543
ENSG00000179277	MEIS3P1	0.25699	0.0863767	0.0152417	2.97522
ENSG00000001630	CYP51A1	0.753063	0.253345	0.0108762	2.97248
ENSG00000184900	SUMO3	0.404285	0.136046	0.0108925	2.97167
ENSG00000078804	TP53INP2	0.779112	0.262449	0.0109544	2.96862
ENSG00000116128	BCL9	0.927396	0.312583	0.0109898	2.96688
ENSG00000118412	CASP8AP2	0.57379	0.19342	0.0109965	2.96655
ENSG00000198888	NA	1.20979	0.407865	0.0110045	2.96616
ENSG00000152484	USP12	0.564078	0.190206	0.0110156	2.96561
ENSG00000102174	PHEX	0.700639	0.236353	0.0110408	2.96438
ENSG00000224578	HNRNPA1P48	0.470819	0.15886	0.0110539	2.96374
ENSG00000100364	KIAA0930	0.212745	0.0717985	0.0110673	2.96309
ENSG00000141232	TOB1	0.613391	0.207021	0.0110704	2.96294
ENSG00000108588	CCDC47	0.590353	0.199275	0.0110794	2.9625
ENSG00000163811	WDR43	0.470501	0.158832	0.0110845	2.96225
ENSG00000157240	FZD1	0.437742	0.147788	0.0110905	2.96196
ENSG00000075035	WSCD2	0.39612	0.133752	0.0153454	2.96159
ENSG00000104998	IL27RA	0.408037	0.137792	0.0143252	2.96126
ENSG00000152503	TRIM36	0.344323	0.116287	0.0152478	2.96098
ENSG00000133422	MORC2	0.635079	0.214615	0.0111484	2.95915
ENSG00000170088	TMEM192	0.749881	0.253572	0.0111875	2.95727
ENSG00000182247	UBE2E2	0.725387	0.245391	0.0164468	2.95604
ENSG00000268205	NA	0.744614	0.251916	0.0112179	2.9558
ENSG00000178567	EPM2AIP1	0.820208	0.27761	0.0112444	2.95453
ENSG00000113649	TCERG1	0.653973	0.221413	0.0112632	2.95363
ENSG00000197838	CYP2A13	0.721358	0.244238	0.0156952	2.9535
ENSG00000125686	MED1	0.593402	0.200936	0.0112725	2.95319
ENSG00000211459	NA	0.786796	0.266517	0.0112944	2.95214
ENSG00000141759	TXNL4A	0.352534	0.119475	0.017632	2.9507
ENSG00000129351	ILF3	0.660262	0.223815	0.0113385	2.95004
ENSG00000126883	NUP214	0.890948	0.302066	0.0113494	2.94952
ENSG00000138119	MYOF	0.58785	0.199352	0.0113645	2.9488
ENSG00000162377	COA7	0.552742	0.187596	0.0114144	2.94644
ENSG00000141905	NFIC	0.798036	0.270903	0.0114272	2.94584
ENSG00000105146	AURKC	0.24247	0.0823104	0.0114281	2.9458
ENSG00000223496	EXOSC6	0.5836	0.198135	0.0153756	2.94546
ENSG00000173610	UGT2A1	1.62124	0.550695	0.0114665	2.94398
ENSG00000107104	KANK1	0.670106	0.227661	0.0114783	2.94343
ENSG00000107929	LARP4B	0.481165	0.163647	0.0121623	2.94026
ENSG00000160606	TLCD1	0.475789	0.161821	0.0115469	2.94022
ENSG00000162520	SYNC	0.712617	0.242615	0.0116111	2.93723
ENSG00000123094	RASSF8	0.763111	0.259879	0.0116289	2.9364
ENSG00000072110	ACTN1	0.869161	0.296126	0.015471	2.9351
ENSG00000113140	SPARC	0.611904	0.20852	0.0116699	2.93451
ENSG00000103067	ESRP2	0.563273	0.19199	0.0116838	2.93387
ENSG00000169045	HNRNPH1	0.676128	0.230549	0.0117094	2.93269
ENSG00000103356	EARS2	0.56672	0.193313	0.0117325	2.93162
ENSG00000174744	BRMS1	0.194001	0.0662005	0.0165944	2.93051
ENSG00000130764	LRRC47	0.659894	0.225198	0.0117619	2.93028
ENSG00000124802	EEF1E1	0.458397	0.156435	0.011762	2.93027
ENSG00000184178	SCFD2	0.501098	0.171085	0.0124295	2.92894
ENSG00000065183	WDR3	0.699701	0.238983	0.0118155	2.92783
ENSG00000174206	KICS2	0.52779	0.180384	0.0118572	2.92593
ENSG00000110328	GALNT18	0.564058	0.192785	0.0136739	2.92583
ENSG00000182782	HCAR2	0.746137	0.255021	0.0137308	2.92579
ENSG00000121297	TSHZ3	0.449043	0.153536	0.0149416	2.92468
ENSG00000136819	C9orf78	0.46802	0.160193	0.0119528	2.9216
ENSG00000228794	LINC01128	0.611619	0.209361	0.0119582	2.92136
ENSG00000137285	TUBB2B	0.209488	0.0717113	0.0179891	2.92127
ENSG00000198042	MAK16	0.409123	0.14013	0.0119975	2.91959
ENSG00000181472	ZBTB2	0.518001	0.177537	0.0120396	2.9177
ENSG00000131196	NFATC1	0.603252	0.206828	0.0120623	2.91668
ENSG00000167996	FTH1	0.505255	0.173238	0.0120654	2.91655
ENSG00000153574	RPIA	0.600626	0.205989	0.0120817	2.91582
ENSG00000106799	TGFBR1	0.808984	0.277474	0.0120883	2.91553
ENSG00000175727	MLXIP	0.784992	0.269273	0.0120949	2.91523
ENSG00000159445	THEM4	0.604419	0.207437	0.0121281	2.91375
ENSG00000149547	EI24	0.448207	0.153877	0.0121504	2.91276
ENSG00000254343	NA	0.637219	0.218775	0.0121524	2.91268
ENSG00000011295	TTC19	0.602279	0.206807	0.0121613	2.91228
ENSG00000088205	DDX18	0.571535	0.196346	0.0121935	2.91085
ENSG00000242485	MRPL20	0.345758	0.11887	0.0158746	2.90871
ENSG00000156970	BUB1B	0.522916	0.179779	0.0122431	2.90867
ENSG00000114503	NCBP2	0.50465	0.173515	0.0122494	2.90839
ENSG00000142453	CARM1	0.41284	0.141952	0.0197563	2.90832
ENSG00000235173	HGH1	0.262545	0.0902889	0.0176417	2.90783
ENSG00000182134	TDRKH	0.668161	0.229787	0.0122641	2.90774
ENSG00000148843	PDCD11	0.621002	0.213668	0.012295	2.90639
ENSG00000149357	LAMTOR1	0.330084	0.113611	0.0188905	2.9054
ENSG00000125249	RAP2A	0.62894	0.216493	0.0123238	2.90513
ENSG00000174842	GLMN	0.430348	0.148138	0.0123257	2.90504
ENSG00000106780	MEGF9	0.808178	0.278352	0.0123624	2.90344
ENSG00000132386	SERPINF1	0.513463	0.17689	0.020062	2.90272
ENSG00000154359	LONRF1	0.562251	0.193916	0.0128438	2.89946
ENSG00000157014	TATDN2	0.559665	0.193121	0.0124879	2.898
ENSG00000166896	ATP23	0.958284	0.330974	0.0125496	2.89534
ENSG00000151576	QTRT2	0.503585	0.173976	0.0125679	2.89456
ENSG00000266208	NA	0.411997	0.142351	0.0207312	2.89423
ENSG00000187123	LYPD6	0.661821	0.228725	0.012592	2.89352
ENSG00000070770	CSNK2A2	0.663602	0.229383	0.0126047	2.89298
ENSG00000077942	FBLN1	0.236731	0.0818457	0.0184173	2.89241
ENSG00000103342	GSPT1	0.562856	0.194608	0.0126216	2.89226
ENSG00000139718	SETD1B	0.399068	0.13798	0.0126272	2.89222
ENSG00000185220	PGBD2	0.522952	0.180888	0.0126506	2.89102
ENSG00000013583	HEBP1	0.614499	0.212563	0.0127884	2.8909
ENSG00000163083	INHBB	1.14218	0.395116	0.0126568	2.89076
ENSG00000103226	NOMO3	0.702935	0.243171	0.0177548	2.8907
ENSG00000198853	RUSC2	0.440763	0.15254	0.0160844	2.88949
ENSG00000116221	MRPL37	0.361845	0.125258	0.0127029	2.8888
ENSG00000113282	CLINT1	0.43247	0.14971	0.0127049	2.88871
ENSG00000122644	ARL4A	0.600476	0.207886	0.0127104	2.88848
ENSG00000187164	SHTN1	0.757682	0.262398	0.0127328	2.88753
ENSG00000136710	CCDC115	0.56329	0.195185	0.0127709	2.88592
ENSG00000167861	HID1	0.491578	0.170359	0.0168897	2.88554
ENSG00000104812	GYS1	0.648075	0.224753	0.0128286	2.8835
ENSG00000108064	TFAM	0.5338	0.185133	0.0128324	2.88334
ENSG00000270039	NA	0.647989	0.224815	0.0128568	2.88231
ENSG00000112640	PPP2R5D	0.634849	0.220314	0.0128748	2.88156
ENSG00000187193	MT1X	0.499684	0.173424	0.0179585	2.88129
ENSG00000261189	NA	0.424483	0.147327	0.0128828	2.88122
ENSG00000264364	DYNLL2	0.555934	0.192968	0.0128888	2.88097
ENSG00000163938	GNL3	0.398815	0.138442	0.0128942	2.88075
ENSG00000167110	GOLGA2	0.747305	0.259504	0.0129183	2.87974
ENSG00000168615	ADAM9	0.498835	0.173266	0.0129358	2.87901
ENSG00000135063	FAM189A2	0.448455	0.15583	0.0187035	2.87784
ENSG00000102034	ELF4	0.478885	0.166476	0.0129938	2.8766
ENSG00000125848	FLRT3	0.69826	0.242738	0.0176432	2.8766
ENSG00000102054	RBBP7	0.654712	0.22765	0.0130093	2.87596
ENSG00000108443	RPS6KB1	0.458648	0.159519	0.0130276	2.8752
ENSG00000270175	NA	0.53626	0.186551	0.0130421	2.8746
ENSG00000276600	RAB7B	0.704704	0.245241	0.0142324	2.87352
ENSG00000260418	NA	0.766694	0.266855	0.0130792	2.87307
ENSG00000124571	XPO5	0.568323	0.197811	0.0130796	2.87306
ENSG00000044115	CTNNA1	0.543634	0.189222	0.0130808	2.873
ENSG00000088812	ATRN	0.757758	0.263863	0.0131105	2.87178
ENSG00000067533	RRP15	0.584666	0.203628	0.0131235	2.87125
ENSG00000255717	SNHG1	0.437729	0.152512	0.013151	2.87012
ENSG00000164933	SLC25A32	0.328655	0.114538	0.0131685	2.8694
ENSG00000057149	SERPINB3	0.484538	0.168912	0.0191285	2.86858
ENSG00000196562	SULF2	0.865604	0.301847	0.0132105	2.86769
ENSG00000134590	RTL8C	0.564394	0.196934	0.0180646	2.8659
ENSG00000170421	KRT8	0.662639	0.231429	0.0165708	2.86325
ENSG00000089280	FUS	0.755742	0.263988	0.0133312	2.86279
ENSG00000134318	ROCK2	0.718001	0.250931	0.013367	2.86134
ENSG00000078319	PMS2P1	0.547961	0.191549	0.0133835	2.86068
ENSG00000205765	C5orf51	0.664628	0.232455	0.0134212	2.85916
ENSG00000188234	AGAP4	0.448897	0.157074	0.0134533	2.85787
ENSG00000163950	SLBP	0.606063	0.212085	0.0134591	2.85764
ENSG00000075415	SLC25A3	0.416155	0.145713	0.0135005	2.85599
ENSG00000141385	AFG3L2	0.520558	0.182279	0.0135046	2.85583
ENSG00000182718	ANXA2	0.449575	0.157455	0.0135188	2.85526
ENSG00000075914	EXOSC7	0.424297	0.148719	0.0135754	2.85301
ENSG00000228960	OR2A9P	0.317565	0.111318	0.018743	2.85278
ENSG00000164032	H2AZ1	0.438032	0.153565	0.0135904	2.85241
ENSG00000196152	ZNF79	0.506143	0.177494	0.0136105	2.85162
ENSG00000124225	PMEPA1	0.478847	0.168061	0.0197433	2.84924
ENSG00000065154	OAT	0.624361	0.219187	0.0136886	2.84853
ENSG00000164209	SLC25A46	0.464783	0.163179	0.0136945	2.8483
ENSG00000138757	G3BP2	0.675325	0.237154	0.0137117	2.84763
ENSG00000197535	MYO5A	0.742647	0.260881	0.0137355	2.84669
ENSG00000113569	NUP155	0.608111	0.213624	0.0137368	2.84664
ENSG00000089177	KIF16B	0.707703	0.248613	0.0137376	2.84661
ENSG00000278129	ZNF8	0.626651	0.220197	0.0137566	2.84587
ENSG00000145833	DDX46	0.743489	0.261339	0.0137807	2.84492
ENSG00000100714	MTHFD1	0.624013	0.219413	0.0138039	2.84401
ENSG00000065308	TRAM2	0.542084	0.190666	0.013827	2.84311
ENSG00000214087	ARL16	0.424744	0.149411	0.0214835	2.84279
ENSG00000185238	PRMT3	0.527419	0.185538	0.013839	2.84265
ENSG00000187210	GCNT1	0.577798	0.203269	0.0176499	2.84252
ENSG00000271741	NA	0.496608	0.174713	0.0138447	2.84243
ENSG00000151233	GXYLT1	0.603118	0.212256	0.0138695	2.84146
ENSG00000114686	MRPL3	0.521004	0.183386	0.0138806	2.84103
ENSG00000162430	SELENON	0.58582	0.206384	0.0184578	2.83849
ENSG00000155008	APOOL	0.632921	0.222981	0.013947	2.83846
ENSG00000189221	MAOA	0.815048	0.287242	0.0139718	2.8375
ENSG00000186575	NF2	0.561023	0.19777	0.0161645	2.83674
ENSG00000278318	ZNF229	0.549368	0.193703	0.0148821	2.83613
ENSG00000125885	MCM8	0.474646	0.167371	0.0140135	2.8359
ENSG00000274561	NA	0.954125	0.336468	0.0140184	2.83571
ENSG00000196305	IARS1	0.580838	0.205073	0.014106	2.83235
ENSG00000229539	PANK2-AS1	0.37137	0.131303	0.0179554	2.82834
ENSG00000142230	SAE1	0.490482	0.173549	0.0142684	2.82618
ENSG00000175193	PARL	0.419676	0.148551	0.014296	2.82514
ENSG00000170144	HNRNPA3	0.700351	0.247964	0.0143156	2.8244
ENSG00000160007	ARHGAP35	0.811944	0.287489	0.0143193	2.82426
ENSG00000146842	TMEM209	0.590203	0.208992	0.0143252	2.82404
ENSG00000116525	TRIM62	0.396914	0.140567	0.0143353	2.82366
ENSG00000046604	DSG2	0.739353	0.261861	0.0143407	2.82346
ENSG00000071626	DAZAP1	0.346364	0.122722	0.0209243	2.82234
ENSG00000117411	B4GALT2	0.424243	0.150366	0.0207163	2.82141
ENSG00000134109	EDEM1	0.480933	0.170546	0.0144343	2.81995
ENSG00000115806	GORASP2	0.361933	0.128396	0.0200966	2.81888
ENSG00000068650	ATP11A	0.524395	0.186153	0.017632	2.81701
ENSG00000228701	TNKS2-AS1	0.585641	0.207992	0.0187372	2.81569
ENSG00000203644	NA	0.76449	0.271693	0.0146	2.8138
ENSG00000173812	EIF1	0.523484	0.186052	0.0149987	2.81364
ENSG00000144161	ZC3H8	0.990917	0.352184	0.0146046	2.81363
ENSG00000182195	LDOC1	0.398533	0.141653	0.01461	2.81344
ENSG00000094916	CBX5	1.08709	0.386428	0.0146172	2.81317
ENSG00000267886	NA	0.604098	0.214885	0.0146691	2.81126
ENSG00000167695	TLCD3A	0.435489	0.154926	0.0146775	2.81095
ENSG00000285053	TBCE	0.279565	0.0994851	0.0219641	2.81012
ENSG00000136261	BZW2	0.456079	0.162357	0.0147279	2.8091
ENSG00000178921	PFAS	0.517889	0.184408	0.0223096	2.80839
ENSG00000235236	NA	0.578007	0.205866	0.0147667	2.80769
ENSG00000005884	ITGA3	0.400655	0.142785	0.0200399	2.80601
ENSG00000103932	RPAP1	0.413631	0.147416	0.0148166	2.80587
ENSG00000141429	GALNT1	0.666493	0.237589	0.0148341	2.80523
ENSG00000132254	ARFIP2	0.326952	0.116581	0.0200493	2.8045
ENSG00000285629	NA	0.607728	0.216791	0.0228821	2.80329
ENSG00000156110	ADK	0.486921	0.173771	0.014921	2.80208
ENSG00000168824	NSG1	0.524745	0.18727	0.0179938	2.80208
ENSG00000155592	ZKSCAN2	0.592385	0.21167	0.0174992	2.79862
ENSG00000161243	FBXO27	0.813612	0.2908	0.0150581	2.79784
ENSG00000160746	ANO10	0.708068	0.253085	0.0150414	2.79775
ENSG00000116675	DNAJC6	0.601131	0.214876	0.0150465	2.79757
ENSG00000100104	SRRD	0.7073	0.252886	0.0150647	2.79692
ENSG00000197961	ZNF121	0.631857	0.225931	0.0150714	2.79668
ENSG00000115657	ABCB6	0.625031	0.223492	0.0150721	2.79666
ENSG00000198298	ZNF485	0.417202	0.149208	0.0150876	2.7961
ENSG00000004799	PDK4	0.994714	0.355825	0.0151039	2.79552
ENSG00000134684	YARS1	0.388388	0.138953	0.0151156	2.7951
ENSG00000245466	TTC9-DT	0.628832	0.224981	0.0151173	2.79504
ENSG00000176890	TYMS	0.595963	0.213246	0.0151264	2.79472
ENSG00000259948	NA	1.32142	0.472999	0.0151548	2.79371
ENSG00000198417	MT1F	0.55032	0.197197	0.0210821	2.79071
ENSG00000175376	EIF1AD	0.492906	0.176693	0.01527	2.78962
ENSG00000213853	EMP2	0.525919	0.188538	0.0152746	2.78946
ENSG00000067334	DNTTIP2	0.442422	0.158614	0.0152794	2.78929
ENSG00000152104	PTPN14	0.721117	0.258627	0.0153091	2.78825
ENSG00000198774	RASSF9	0.70183	0.251779	0.0153307	2.78749
ENSG00000167291	TBC1D16	0.67484	0.242132	0.0230107	2.78707
ENSG00000013503	POLR3B	0.527513	0.189348	0.0153747	2.78594
ENSG00000133703	KRAS	0.576262	0.206868	0.015383	2.78565
ENSG00000012660	ELOVL5	0.631738	0.226831	0.0153998	2.78506
ENSG00000139174	PRICKLE1	0.565043	0.202884	0.017037	2.78506
ENSG00000101546	RBFA	0.540181	0.194	0.0154177	2.78444
ENSG00000116704	SLC35D1	0.639355	0.229647	0.015428	2.78408
ENSG00000106244	PDAP1	0.261757	0.0940741	0.0205719	2.78246
ENSG00000261609	GAN	0.823231	0.296089	0.0155351	2.78035
ENSG00000164683	HEY1	1.2653	0.455238	0.015562	2.77942
ENSG00000198168	SVIP	0.564117	0.203028	0.0155881	2.77852
ENSG00000131473	ACLY	0.699804	0.251896	0.0155988	2.77815
ENSG00000004700	RECQL	0.508507	0.183244	0.0156892	2.77503
ENSG00000124942	AHNAK	1.3644	0.491803	0.0157108	2.77429
ENSG00000170191	NANP	0.428166	0.154342	0.015715	2.77415
ENSG00000210082	NA	0.64203	0.231436	0.0180593	2.77412
ENSG00000169860	P2RY1	0.543695	0.196019	0.0195215	2.77369
ENSG00000182934	SRPRA	0.47028	0.169556	0.0219695	2.77359
ENSG00000105723	GSK3A	0.587041	0.211678	0.0218898	2.77327
ENSG00000179222	MAGED1	0.798501	0.288132	0.0157982	2.7713
ENSG00000172046	USP19	0.570343	0.205933	0.0186609	2.76955
ENSG00000109519	GRPEL1	0.397537	0.143539	0.0158498	2.76954
ENSG00000068654	POLR1A	0.757864	0.273703	0.015868	2.76892
ENSG00000138071	ACTR2	0.537798	0.194306	0.0159015	2.76778
ENSG00000123124	WWP1	0.686959	0.248249	0.0159184	2.76721
ENSG00000081377	CDC14B	1.00465	0.363425	0.0160018	2.7644
ENSG00000018610	STEEP1	0.440062	0.159211	0.0160131	2.76402
ENSG00000176208	ATAD5	0.379637	0.137524	0.0161173	2.76052
ENSG00000145934	TENM2	0.658803	0.238723	0.0161419	2.7597
ENSG00000136717	BIN1	0.162227	0.0587932	0.0212906	2.75929
ENSG00000137815	RTF1	0.644165	0.233471	0.0161604	2.75908
ENSG00000119402	FBXW2	0.667117	0.24186	0.0161844	2.75828
ENSG00000008256	CYTH3	0.453848	0.164625	0.0162274	2.75685
ENSG00000105568	PPP2R1A	0.355011	0.128784	0.0162336	2.75665
ENSG00000160094	ZNF362	0.547241	0.19852	0.0162349	2.7566
ENSG00000188959	C9orf152	0.619208	0.224645	0.0162415	2.75638
ENSG00000145335	SNCA	0.998312	0.362539	0.0163234	2.75367
ENSG00000103043	VAC14	0.478091	0.173661	0.0242068	2.75301
ENSG00000287086	NA	0.688891	0.25025	0.0163494	2.75281
ENSG00000156284	CLDN8	1.48909	0.541028	0.0163641	2.75233
ENSG00000126107	HECTD3	0.668998	0.243147	0.0163919	2.75142
ENSG00000198908	BHLHB9	0.517292	0.188122	0.0164418	2.74978
ENSG00000109536	FRG1	0.386682	0.140665	0.0164671	2.74895
ENSG00000230124	ACBD6	0.585257	0.212921	0.0164745	2.7487
ENSG00000141034	GID4	0.507097	0.184527	0.0164931	2.7481
ENSG00000197747	S100A10	0.516918	0.188134	0.0165082	2.7476
ENSG00000185869	ZNF829	0.369357	0.134509	0.0165586	2.74596
ENSG00000108352	RAPGEFL1	0.578386	0.210643	0.0189538	2.74582
ENSG00000164743	C8orf48	0.44427	0.161876	0.0233151	2.74451
ENSG00000100580	TMED8	0.602178	0.219413	0.0166035	2.7445
ENSG00000039560	RAI14	0.3946	0.143885	0.0229562	2.74246
ENSG00000203668	CHML	0.596708	0.217805	0.0167537	2.73965
ENSG00000231908	IDH1-AS1	0.382738	0.139709	0.0229147	2.73954
ENSG00000119280	C1orf198	0.551564	0.201484	0.0168204	2.7375
ENSG00000065457	ADAT1	0.683251	0.249626	0.016833	2.7371
ENSG00000072786	STK10	0.325813	0.119061	0.0254743	2.73652
ENSG00000071242	RPS6KA2	0.507503	0.185466	0.016856	2.73636
ENSG00000163608	NEPRO	0.563797	0.206124	0.0168915	2.73523
ENSG00000083099	LYRM2	0.622755	0.227931	0.0169864	2.73221
ENSG00000132467	UTP3	0.421571	0.154368	0.0170261	2.73095
ENSG00000006625	GGCT	0.611728	0.224079	0.0170572	2.72997
ENSG00000164687	FABP5	0.944594	0.346036	0.0170638	2.72976
ENSG00000132746	ALDH3B2	0.1856	0.0680148	0.0232685	2.72882
ENSG00000185567	AHNAK2	1.83718	0.673466	0.0171212	2.72795
ENSG00000172006	ZNF554	0.60825	0.223005	0.0171346	2.72753
ENSG00000165244	ZNF367	0.383177	0.140502	0.0202938	2.72721
ENSG00000260912	NA	0.670687	0.245954	0.017155	2.72688
ENSG00000109919	MTCH2	0.489438	0.179486	0.0171551	2.72688
ENSG00000122786	CALD1	0.669608	0.245596	0.0171686	2.72646
ENSG00000117713	ARID1A	0.912045	0.334586	0.0171867	2.72589
ENSG00000163932	PRKCD	0.529748	0.194367	0.0171989	2.72551
ENSG00000136875	PRPF4	0.475536	0.174646	0.0201936	2.72286
ENSG00000184985	SORCS2	0.884084	0.324691	0.0172838	2.72285
ENSG00000175782	SLC35E3	0.6466	0.237492	0.0172913	2.72262
ENSG00000147687	TATDN1	0.452588	0.166242	0.0172963	2.72246
ENSG00000215021	PHB2	0.343248	0.126081	0.0172973	2.72243
ENSG00000154127	UBASH3B	0.431542	0.158538	0.0241068	2.72201
ENSG00000104131	EIF3J	0.422943	0.155548	0.0174062	2.71905
ENSG00000165650	PDZD8	0.639309	0.235125	0.017407	2.71902
ENSG00000272325	NUDT3	1.12164	0.412541	0.017412	2.71887
ENSG00000086289	EPDR1	0.873544	0.321343	0.0208083	2.71841
ENSG00000123178	SPRYD7	0.514494	0.189268	0.017429	2.71834
ENSG00000125912	NCLN	0.383708	0.141156	0.024184	2.71832
ENSG00000118402	ELOVL4	0.4254	0.156507	0.0174371	2.71809
ENSG00000158417	EIF5B	0.713509	0.262672	0.0174934	2.71635
ENSG00000116761	CTH	0.413326	0.152191	0.0175103	2.71583
ENSG00000112312	GMNN	0.539218	0.198566	0.0175189	2.71556
ENSG00000116922	C1orf109	0.442576	0.162982	0.0175213	2.71549
ENSG00000188706	ZDHHC9	0.566476	0.208688	0.0175548	2.71446
ENSG00000077147	TM9SF3	0.611489	0.225308	0.0175694	2.71401
ENSG00000145990	GFOD1	0.397128	0.146342	0.0175794	2.7137
ENSG00000131153	GINS2	0.492315	0.18145	0.0175951	2.71323
ENSG00000125821	DTD1	0.443645	0.16355	0.0176154	2.7126
ENSG00000116701	NCF2	0.477021	0.175875	0.0221417	2.71228
ENSG00000075131	TIPIN	0.439995	0.16224	0.0176351	2.712
ENSG00000154222	CC2D1B	0.293349	0.10819	0.0231096	2.71142
ENSG00000198780	FAM169A	0.538561	0.198659	0.0176684	2.71098
ENSG00000026025	VIM	1.51242	0.557937	0.0176765	2.71074
ENSG00000108179	PPIF	0.358269	0.13222	0.0177121	2.70965
ENSG00000128829	EIF2AK4	0.86422	0.318987	0.0177249	2.70926
ENSG00000108175	ZMIZ1	0.791598	0.292186	0.0177259	2.70923
ENSG00000167635	ZNF146	0.628864	0.232161	0.0177418	2.70875
ENSG00000072274	TFRC	0.514333	0.189897	0.0214571	2.70848
ENSG00000135423	GLS2	0.664092	0.245201	0.0177544	2.70836
ENSG00000170873	MTSS1	0.931223	0.343896	0.0177709	2.70786
ENSG00000114023	FAM162A	0.39205	0.144799	0.0177814	2.70754
ENSG00000129757	CDKN1C	0.475481	0.175646	0.0234245	2.70705
ENSG00000104331	BPNT2	0.57997	0.214294	0.0178183	2.70643
ENSG00000175768	TOMM5	0.379597	0.140296	0.0178428	2.70568
ENSG00000173436	MICOS10	0.42228	0.156091	0.0178538	2.70535
ENSG00000253729	PRKDC	1.3213	0.488571	0.0178847	2.70442
ENSG00000159388	BTG2	0.451285	0.166884	0.0178924	2.70419
ENSG00000065802	ASB1	0.332075	0.122811	0.0250954	2.70396
ENSG00000172731	LRRC20	0.654166	0.241953	0.017909	2.70369
ENSG00000121957	GPSM2	0.709771	0.26255	0.0179192	2.70338
ENSG00000280433	NA	0.52329	0.193609	0.0179381	2.70281
ENSG00000163918	RFC4	0.555992	0.205717	0.0179417	2.7027
ENSG00000101144	BMP7	0.485356	0.179605	0.0179533	2.70236
ENSG00000186283	TOR3A	0.399487	0.147872	0.0264867	2.70158
ENSG00000163466	ARPC2	0.392271	0.145222	0.0179927	2.70117
ENSG00000198093	ZNF649	0.624752	0.231321	0.0200609	2.7008
ENSG00000178038	ALS2CL	0.382262	0.141606	0.0180495	2.69947
ENSG00000156711	MAPK13	0.589654	0.218449	0.0180562	2.69927
ENSG00000198730	CTR9	0.633741	0.234801	0.0180636	2.69905
ENSG00000161217	PCYT1A	0.428608	0.158836	0.0180846	2.69842
ENSG00000121579	NAA50	0.415222	0.153898	0.0180979	2.69803
ENSG00000186364	NUDT17	0.602384	0.22328	0.0181026	2.69789
ENSG00000242398	RN7SL800P	0.648191	0.24028	0.0181106	2.69765
ENSG00000124181	PLCG1	0.427209	0.158381	0.0181205	2.69735
ENSG00000186174	BCL9L	0.550506	0.204145	0.0271704	2.69664
ENSG00000100372	SLC25A17	0.449235	0.166636	0.0181694	2.6959
ENSG00000242261	NA	0.623151	0.231234	0.0182033	2.69489
ENSG00000102572	STK24	0.341836	0.126884	0.0182308	2.69408
ENSG00000163655	GMPS	0.468594	0.174006	0.0182684	2.69297
ENSG00000134954	ETS1	0.5475	0.203343	0.0182846	2.69249
ENSG00000101361	NOP56	0.411374	0.152793	0.0182892	2.69236
ENSG00000119888	EPCAM	0.570449	0.211975	0.0183313	2.69112
ENSG00000163428	LRRC58	0.714822	0.265759	0.0183783	2.68973
ENSG00000132563	REEP2	0.745748	0.277261	0.0183795	2.6897
ENSG00000158710	TAGLN2	0.435066	0.161784	0.0183973	2.68918
ENSG00000259185	NA	1.2365	0.459826	0.0184009	2.68907
ENSG00000095970	TREM2	0.603467	0.224456	0.0206099	2.68858
ENSG00000233330	NA	0.624821	0.232431	0.0289622	2.6882
ENSG00000168032	ENTPD3	0.808023	0.300608	0.0184389	2.68796
ENSG00000260927	NA	0.604423	0.224902	0.0184547	2.6875
ENSG00000107263	RAPGEF1	0.476238	0.177233	0.0184691	2.68708
ENSG00000131508	UBE2D2	0.548568	0.204169	0.0184775	2.68683
ENSG00000120265	PCMT1	0.507234	0.188806	0.0184874	2.68654
ENSG00000189308	LIN54	0.516333	0.192216	0.0184987	2.68621
ENSG00000227640	SOX21-AS1	0.916951	0.341366	0.0185017	2.68612
ENSG00000263893	NA	0.359187	0.133727	0.0252158	2.68597
ENSG00000100823	APEX1	0.511715	0.190547	0.0185232	2.6855
ENSG00000137962	ARHGAP29	0.622206	0.231692	0.0185237	2.68548
ENSG00000198231	DDX42	0.800125	0.297953	0.0185264	2.6854
ENSG00000169604	ANTXR1	0.647538	0.241147	0.0185318	2.68525
ENSG00000178409	BEND3	0.403965	0.150464	0.0185474	2.68479
ENSG00000132953	XPO4	0.608507	0.226666	0.0185541	2.6846
ENSG00000166454	ATMIN	0.496608	0.185031	0.0185777	2.68391
ENSG00000225806	NA	0.711871	0.265239	0.0185787	2.68389
ENSG00000171574	ZNF584	0.660438	0.246145	0.0186046	2.68313
ENSG00000065320	NTN1	0.325051	0.121157	0.0245519	2.6829
ENSG00000197077	KIAA1671	0.996835	0.371613	0.0186279	2.68246
ENSG00000119537	KDSR	0.404628	0.150879	0.0186506	2.6818
ENSG00000198252	STYX	0.496629	0.185231	0.0186737	2.68113
ENSG00000181915	ADO	0.396567	0.147954	0.0187012	2.68034
ENSG00000107021	TBC1D13	0.579841	0.216336	0.0187032	2.68028
ENSG00000114030	KPNA1	0.483268	0.180345	0.0187238	2.67969
ENSG00000259153	MAP3K9-DT	0.541976	0.202304	0.0252229	2.67902
ENSG00000189046	ALKBH2	0.275103	0.102761	0.0188132	2.67712
ENSG00000188167	TMPPE	0.522828	0.195323	0.0188267	2.67673
ENSG00000137337	MDC1	0.862961	0.322547	0.0225551	2.67546
ENSG00000286388	NA	0.316671	0.118397	0.0249305	2.67465
ENSG00000102178	UBL4A	0.536041	0.20047	0.0215376	2.67392
ENSG00000166913	YWHAB	0.478676	0.179028	0.0189311	2.67374
ENSG00000131242	RAB11FIP4	0.412221	0.154215	0.0189561	2.67303
ENSG00000229334	NA	0.447174	0.167336	0.0189816	2.67231
ENSG00000288661	NA	3.17955	1.19019	0.0257538	2.67145
ENSG00000206418	RAB12	0.410947	0.153855	0.0190273	2.67101
ENSG00000165684	SNAPC4	0.379787	0.142191	0.0198854	2.67096
ENSG00000108021	TASOR2	0.614424	0.230141	0.019071	2.66977
ENSG00000055044	NOP58	0.422059	0.15828	0.0191855	2.66654
ENSG00000134294	SLC38A2	0.439851	0.164954	0.0191865	2.66651
ENSG00000102409	BEX4	0.551919	0.207022	0.019205	2.66599
ENSG00000101654	RNMT	0.670248	0.251604	0.0192795	2.6639
ENSG00000232533	NA	0.381072	0.143053	0.0192811	2.66386
ENSG00000206527	HACD2	0.729177	0.273735	0.0192831	2.6638
ENSG00000275131	PDE4DIPP2	0.371566	0.139549	0.0268485	2.66263
ENSG00000120697	ALG5	0.477257	0.179315	0.023111	2.66156
ENSG00000100997	ABHD12	0.464584	0.174573	0.0196829	2.66126
ENSG00000122687	MRM2	0.449252	0.168823	0.0193808	2.66108
ENSG00000267303	NA	0.611507	0.229836	0.019397	2.66062
ENSG00000174238	PITPNA	0.580903	0.218458	0.0194518	2.6591
ENSG00000140829	DHX38	0.479091	0.180198	0.0194664	2.6587
ENSG00000171970	ZNF57	0.559511	0.210471	0.019478	2.65838
ENSG00000184743	ATL3	0.448783	0.168819	0.0194781	2.65837
ENSG00000198176	TFDP1	0.56309	0.211853	0.0194944	2.65792
ENSG00000175938	ORAI3	0.529499	0.199216	0.0194948	2.65791
ENSG00000230629	RPS23P8	0.563522	0.212034	0.0195027	2.65769
ENSG00000128944	KNSTRN	0.563059	0.21187	0.0195071	2.65757
ENSG00000107249	GLIS3	0.91853	0.345671	0.0195191	2.65724
ENSG00000169991	IFFO2	0.427509	0.160946	0.0267504	2.65622
ENSG00000089048	ESF1	0.4622	0.174076	0.0195944	2.65516
ENSG00000105185	PDCD5	0.355174	0.13378	0.0196036	2.6549
ENSG00000173930	SLCO4C1	0.665842	0.250804	0.0196062	2.65483
ENSG00000276043	UHRF1	0.32634	0.122942	0.0196214	2.65441
ENSG00000135040	NAA35	0.512261	0.193254	0.0197565	2.65071
ENSG00000186205	MTARC1	1.13757	0.429292	0.0197871	2.64988
ENSG00000124939	SCGB2A1	0.757792	0.286271	0.0198887	2.64711
ENSG00000113812	ACTR8	0.517703	0.195574	0.0198892	2.6471
ENSG00000184992	BRI3BP	0.662149	0.250162	0.0198973	2.64688
ENSG00000188707	ZBED6CL	0.33826	0.127812	0.0289061	2.64655
ENSG00000069275	NUCKS1	0.83528	0.315692	0.0199345	2.64587
ENSG00000183762	KREMEN1	0.502145	0.1898	0.0199424	2.64565
ENSG00000110660	SLC35F2	0.676977	0.256001	0.0199877	2.64443
ENSG00000147180	ZNF711	0.61248	0.231622	0.019992	2.64431
ENSG00000225648	SBDSP1	0.494713	0.187104	0.0200015	2.64406
ENSG00000234287	NA	1.0706	0.40491	0.0271161	2.64405
ENSG00000166086	JAM3	0.371113	0.140439	0.0200587	2.64252
ENSG00000154945	ANKRD40	0.448779	0.169899	0.0200984	2.64145
ENSG00000127948	POR	0.260615	0.0987024	0.0254441	2.64042
ENSG00000203724	C1orf53	0.589382	0.223295	0.0201717	2.63948
ENSG00000102043	MTMR8	0.254774	0.0965446	0.0201925	2.63892
ENSG00000196453	ZNF777	0.36789	0.139477	0.0280719	2.63765
ENSG00000130254	SAFB2	0.729844	0.276736	0.0202524	2.63733
ENSG00000172785	CBWD1	0.532671	0.202007	0.0256317	2.63689
ENSG00000196937	FAM3C	0.490545	0.186122	0.020317	2.63561
ENSG00000274070	CASTOR2	0.710158	0.269523	0.0203446	2.63487
ENSG00000075785	RAB7A	0.485735	0.184359	0.0203503	2.63472
ENSG00000163803	PLB1	0.277886	0.105484	0.0261378	2.63439
ENSG00000198431	TXNRD1	0.518487	0.196898	0.0247258	2.63327
ENSG00000100941	PNN	0.49428	0.187716	0.0204105	2.63313
ENSG00000122696	SLC25A51	0.714625	0.271454	0.0204312	2.63258
ENSG00000165238	WNK2	0.685131	0.260298	0.0227866	2.6321
ENSG00000230679	ENO1-AS1	0.670269	0.254654	0.0237139	2.63208
ENSG00000106144	CASP2	0.715845	0.272026	0.0204707	2.63154
ENSG00000287271	NA	0.45758	0.173906	0.0204835	2.6312
ENSG00000288754	NA	0.598231	0.227389	0.020496	2.63087
ENSG00000254166	CASC19	0.486835	0.185054	0.0258984	2.63077
ENSG00000143158	MPC2	0.476265	0.181083	0.0205254	2.6301
ENSG00000170561	IRX2	0.434548	0.165267	0.0258899	2.62937
ENSG00000197694	SPTAN1	0.910568	0.346312	0.0205545	2.62933
ENSG00000182795	C1orf116	0.51845	0.197189	0.0205594	2.6292
ENSG00000106609	TMEM248	0.358436	0.136402	0.0290796	2.62779
ENSG00000197070	ARRDC1	0.50647	0.192821	0.0266233	2.62663
ENSG00000188725	SMIM15	0.400921	0.152667	0.0206773	2.62611
ENSG00000150768	DLAT	0.477045	0.181702	0.0207036	2.62543
ENSG00000119777	TMEM214	0.454869	0.17326	0.0254621	2.62535
ENSG00000065526	SPEN	0.868918	0.331017	0.0207203	2.62499
ENSG00000242498	ARPIN	0.879226	0.334994	0.0207353	2.6246
ENSG00000130522	JUND	0.299826	0.114243	0.0266453	2.62445
ENSG00000174165	ZDHHC24	0.414232	0.15784	0.0226544	2.62438
ENSG00000145362	ANK2	0.541572	0.20643	0.0281302	2.62351
ENSG00000198909	MAP3K3	0.659269	0.251293	0.0207774	2.62351
ENSG00000187017	ESPN	0.552726	0.210684	0.0305832	2.62349
ENSG00000166025	AMOTL1	0.799177	0.304758	0.0208226	2.62233
ENSG00000198925	ATG9A	0.508635	0.193997	0.0208403	2.62187
ENSG00000165156	ZHX1	0.487312	0.185884	0.0208508	2.6216
ENSG00000145685	LHFPL2	0.503137	0.191942	0.0208625	2.6213
ENSG00000082213	C5orf22	0.438159	0.167161	0.0247708	2.62119
ENSG00000173320	STOX2	0.788205	0.300711	0.0208685	2.62114
ENSG00000111321	LTBR	0.347206	0.132471	0.0283118	2.62099
ENSG00000050393	MCUR1	0.407871	0.15563	0.0253047	2.62078
ENSG00000120948	TARDBP	0.546132	0.208551	0.0209632	2.61869
ENSG00000115107	STEAP3	0.654512	0.250021	0.0209968	2.61783
ENSG00000154767	XPC	0.749135	0.286234	0.0210207	2.61722
ENSG00000138698	RAP1GDS1	0.530392	0.202729	0.021058	2.61626
ENSG00000111799	COL12A1	0.909631	0.347895	0.0211198	2.61467
ENSG00000134278	SPIRE1	0.678149	0.259378	0.0211257	2.61452
ENSG00000135829	DHX9	0.725192	0.277381	0.0211294	2.61443
ENSG00000160124	MIX23	0.615215	0.235336	0.0211383	2.6142
ENSG00000099956	SMARCB1	0.370915	0.141931	0.0271301	2.61334
ENSG00000198840	NA	0.596347	0.228219	0.0241567	2.61305
ENSG00000264558	NA	2.69349	1.03095	0.0212002	2.61262
ENSG00000161896	IP6K3	0.787535	0.301477	0.0225407	2.61225
ENSG00000215492	HNRNPA1P7	0.432399	0.165577	0.0212458	2.61146
ENSG00000105329	TGFB1	0.554253	0.212293	0.0212721	2.61079
ENSG00000133142	TCEAL4	0.651875	0.249827	0.0213308	2.6093
ENSG00000267815	NA	1.47513	0.565567	0.0213731	2.60823
ENSG00000279119	NA	0.591731	0.226893	0.0213832	2.60798
ENSG00000118900	UBN1	0.558033	0.214113	0.0214513	2.60626
ENSG00000152133	GPATCH11	0.899442	0.345241	0.0214912	2.60525
ENSG00000271943	NA	0.466554	0.179115	0.0259338	2.60477
ENSG00000104687	GSR	0.517641	0.198735	0.0215141	2.60468
ENSG00000198874	TYW1	0.506145	0.194389	0.02155	2.60378
ENSG00000244479	OR2A1-AS1	0.489459	0.187991	0.0249745	2.60363
ENSG00000029993	HMGB3	0.757304	0.290938	0.0264417	2.60297
ENSG00000107951	MTPAP	0.635264	0.244079	0.0215931	2.6027
ENSG00000204120	GIGYF2	0.725457	0.278739	0.0215954	2.60264
ENSG00000119929	CUTC	0.620163	0.238318	0.0216112	2.60225
ENSG00000237638	LINC02245	0.667624	0.25662	0.0216368	2.6016
ENSG00000143379	SETDB1	0.632409	0.243097	0.0216425	2.60146
ENSG00000185015	CA13	0.573422	0.220423	0.0216427	2.60146
ENSG00000094804	CDC6	0.561824	0.215969	0.0216444	2.60142
ENSG00000119326	CTNNAL1	1.06886	0.410914	0.0216542	2.60117
ENSG00000172840	PDP2	0.688205	0.264593	0.0216613	2.60099
ENSG00000126351	THRA	0.478889	0.184126	0.0291513	2.60088
ENSG00000134602	STK26	0.481215	0.185114	0.0217185	2.59957
ENSG00000161980	POLR3K	0.414215	0.159391	0.0217523	2.59873
ENSG00000139641	ESYT1	0.751074	0.289046	0.021763	2.59846
ENSG00000279348	NA	0.977432	0.376185	0.0217704	2.59828
ENSG00000130810	PPAN	0.418602	0.161117	0.0217764	2.59813
ENSG00000157895	C12orf43	0.325061	0.125159	0.0218143	2.59719
ENSG00000174010	KLHL15	0.383353	0.147636	0.0270715	2.5966
ENSG00000182180	MRPS16	0.469042	0.180657	0.0218499	2.59631
ENSG00000134709	HOOK1	0.801753	0.308943	0.0218968	2.59515
ENSG00000163931	TKT	0.319766	0.123225	0.0333867	2.59498
ENSG00000166503	HDGFL3	0.706625	0.272321	0.0219099	2.59482
ENSG00000257103	LSM14A	0.703521	0.271154	0.0219214	2.59454
ENSG00000100504	PYGL	0.774267	0.298427	0.0219233	2.5945
ENSG00000288752	NA	0.688519	0.265378	0.0255055	2.59448
ENSG00000135801	TAF5L	0.403642	0.155633	0.0219619	2.59354
ENSG00000269834	ZNF528-AS1	0.548322	0.211419	0.0219625	2.59353
ENSG00000109107	ALDOC	0.821939	0.316933	0.0219673	2.59341
ENSG00000177707	NECTIN3	0.483093	0.186295	0.0269939	2.59316
ENSG00000139842	CUL4A	0.541298	0.20878	0.0219972	2.59268
ENSG00000146731	CCT6A	0.4667	0.180012	0.0220001	2.59261
ENSG00000205339	IPO7	0.660014	0.254584	0.0220034	2.59252
ENSG00000153714	LURAP1L	0.714002	0.275412	0.0220051	2.59248
ENSG00000168118	RAB4A	0.751811	0.290041	0.0220211	2.59209
ENSG00000127526	SLC35E1	0.54257	0.209374	0.028761	2.59139
ENSG00000197579	TOPORS	0.632917	0.24425	0.0220548	2.59126
ENSG00000107341	UBE2R2	0.585745	0.226052	0.0220575	2.59119
ENSG00000180900	SCRIB	0.537488	0.207457	0.0310956	2.59085
ENSG00000132434	LANCL2	0.50044	0.193164	0.0220755	2.59075
ENSG00000103343	ZNF174	0.647553	0.249984	0.022091	2.59037
ENSG00000160201	U2AF1	0.806682	0.311571	0.0221441	2.58908
ENSG00000243015	RN7SL737P	1.39638	0.539343	0.025304	2.58904
ENSG00000185883	ATP6V0C	0.369773	0.142843	0.0304049	2.58867
ENSG00000131778	CHD1L	0.840534	0.325006	0.0222617	2.58621
ENSG00000171552	BCL2L1	0.328178	0.126909	0.0282676	2.58593
ENSG00000035687	ADSS2	0.631274	0.244142	0.0222833	2.58569
ENSG00000112972	HMGCS1	0.797596	0.308474	0.0222862	2.58562
ENSG00000168291	PDHB	0.510429	0.197446	0.0247788	2.58515
ENSG00000158691	ZSCAN12	0.406052	0.157078	0.02231	2.58504
ENSG00000165476	REEP3	0.413953	0.160141	0.0223144	2.58493
ENSG00000169738	DCXR	0.259508	0.100415	0.0269014	2.58436
ENSG00000167548	KMT2D	0.868197	0.336	0.0223562	2.58392
ENSG00000196363	WDR5	0.537574	0.208114	0.0223913	2.58308
ENSG00000114062	UBE3A	0.725537	0.280892	0.0223952	2.58298
ENSG00000198890	PRMT6	0.419381	0.162383	0.0224083	2.58267
ENSG00000132383	RPA1	0.728145	0.281966	0.0224197	2.58239
ENSG00000164197	RNF180	0.52433	0.203167	0.0265338	2.58079
ENSG00000058804	NDC1	0.596615	0.23121	0.022502	2.58041
ENSG00000161203	AP2M1	0.364715	0.141353	0.0225119	2.58017
ENSG00000172594	SMPDL3A	0.628346	0.243602	0.0225439	2.5794
ENSG00000110025	SNX15	0.325649	0.126265	0.0323543	2.57909
ENSG00000150401	DCUN1D2	0.52096	0.20203	0.0225763	2.57862
ENSG00000176658	MYO1D	0.602161	0.233537	0.0225842	2.57844
ENSG00000184319	RPL23AP82	0.769207	0.298397	0.0226108	2.5778
ENSG00000182004	SNRPE	0.509674	0.197743	0.0226253	2.57745
ENSG00000092820	EZR	0.547953	0.212629	0.027564	2.57704
ENSG00000180370	PAK2	0.772152	0.29969	0.022665	2.57651
ENSG00000137073	UBAP2	0.562354	0.218344	0.0227056	2.57554
ENSG00000156983	BRPF1	0.402086	0.15615	0.0252655	2.57499
ENSG00000114999	TTL	0.509102	0.197713	0.02273	2.57496
ENSG00000156304	SCAF4	0.633822	0.246164	0.0227369	2.57479
ENSG00000120800	UTP20	0.632901	0.245814	0.0227404	2.57471
ENSG00000278385	NA	0.583589	0.226739	0.022777	2.57384
ENSG00000172339	ALG14	0.588936	0.228831	0.0227841	2.57367
ENSG00000197020	ZNF100	0.55103	0.214112	0.022789	2.57355
ENSG00000100522	GNPNAT1	0.553402	0.215126	0.0228352	2.57246
ENSG00000214814	FER1L6	0.817658	0.317965	0.0276594	2.57154
ENSG00000287929	NA	0.290939	0.11318	0.0273511	2.57059
ENSG00000100266	PACSIN2	0.459632	0.178818	0.0293948	2.57039
ENSG00000088876	ZNF343	0.619504	0.241148	0.0229824	2.56898
ENSG00000087191	PSMC5	0.4312	0.167893	0.023011	2.56831
ENSG00000114302	PRKAR2A	0.830414	0.323485	0.023063	2.56709
ENSG00000174173	TRMT10C	0.31578	0.123017	0.023068	2.56697
ENSG00000281398	SNHG4	0.771275	0.300489	0.0230783	2.56673
ENSG00000175283	DOLK	0.474142	0.184745	0.0230893	2.56647
ENSG00000197696	NMB	0.550485	0.214602	0.0231459	2.56515
ENSG00000111711	GOLT1B	0.313072	0.122056	0.0267772	2.56498
ENSG00000257588	AQP5-AS1	0.470509	0.183487	0.0231839	2.56426
ENSG00000103528	SYT17	0.46797	0.182504	0.0283942	2.56416
ENSG00000185664	PMEL	0.55177	0.215274	0.0232332	2.56311
ENSG00000103275	UBE2I	0.41	0.159992	0.0232539	2.56263
ENSG00000229415	SFTA3	0.945954	0.369178	0.023267	2.56232
ENSG00000143368	SF3B4	0.486675	0.189942	0.0232709	2.56223
ENSG00000267265	GP6-AS1	0.456667	0.178239	0.0320449	2.56211
ENSG00000106344	RBM28	0.314583	0.122795	0.0232876	2.56185
ENSG00000162522	KIAA1522	0.604461	0.235958	0.0232926	2.56173
ENSG00000128989	ARPP19	0.460604	0.179837	0.0233143	2.56123
ENSG00000108828	VAT1	1.06225	0.414764	0.0233204	2.56108
ENSG00000225507	NA	0.664575	0.259513	0.0233305	2.56085
ENSG00000127152	BCL11B	0.589003	0.230027	0.0255246	2.56058
ENSG00000198836	OPA1	0.635019	0.248099	0.023387	2.55954
ENSG00000132646	PCNA	0.381594	0.149124	0.0234143	2.55891
ENSG00000162851	TFB2M	0.516056	0.201728	0.0234459	2.55818
ENSG00000198146	ZNF770	0.676721	0.264636	0.0234895	2.55717
ENSG00000085491	SLC25A24	0.61106	0.239121	0.0235646	2.55545
ENSG00000139154	AEBP2	0.65784	0.257449	0.0235742	2.55523
ENSG00000082701	GSK3B	0.746096	0.292041	0.0235945	2.55476
ENSG00000174840	PDE12	0.426471	0.166984	0.0325587	2.55397
ENSG00000259332	ST20-MTHFS	0.996345	0.390143	0.0236368	2.55379
ENSG00000142676	RPL11	0.405646	0.158853	0.0236455	2.55359
ENSG00000164506	STXBP5	0.640058	0.250766	0.0236971	2.55241
ENSG00000039068	CDH1	0.852471	0.334166	0.0237571	2.55104
ENSG00000083093	PALB2	0.499926	0.196014	0.023783	2.55045
ENSG00000131089	ARHGEF9	0.508742	0.199494	0.0237957	2.55016
ENSG00000179889	PDXDC1	0.506061	0.198462	0.0238067	2.54992
ENSG00000136478	TEX2	0.648058	0.254195	0.023827	2.54945
ENSG00000186416	NKRF	0.556589	0.218379	0.0238586	2.54874
ENSG00000070961	ATP2B1	0.807044	0.316693	0.0238757	2.54835
ENSG00000160352	ZNF714	0.720921	0.283008	0.0239197	2.54735
ENSG00000143924	EML4	0.573488	0.22514	0.0239244	2.54725
ENSG00000181924	COA4	0.237132	0.0931111	0.0332348	2.54677
ENSG00000182534	MXRA7	0.792669	0.311305	0.0239673	2.54628
ENSG00000116984	MTR	0.664909	0.261151	0.0239765	2.54607
ENSG00000269713	NBPF9	0.835854	0.328311	0.0239831	2.54592
ENSG00000131236	CAP1	0.403751	0.158606	0.023996	2.54563
ENSG00000184575	XPOT	0.574556	0.225744	0.0240163	2.54517
ENSG00000132436	FIGNL1	0.630376	0.247687	0.0240215	2.54505
ENSG00000183283	DAZAP2	0.56849	0.223382	0.0240275	2.54492
ENSG00000084112	SSH1	0.492562	0.193553	0.0240308	2.54484
ENSG00000273784	NA	0.619256	0.243485	0.0240994	2.5433
ENSG00000137054	POLR1E	0.52136	0.20505	0.0333018	2.5426
ENSG00000116005	PCYOX1	0.824733	0.324509	0.0241805	2.54148
ENSG00000127054	INTS11	0.403994	0.158961	0.024181	2.54147
ENSG00000005700	IBTK	0.471206	0.185475	0.0242228	2.54053
ENSG00000117174	ZNHIT6	0.392311	0.154456	0.0251565	2.53995
ENSG00000272518	NA	0.639385	0.251748	0.0242562	2.53979
ENSG00000111261	MANSC1	0.611138	0.24069	0.0242868	2.53911
ENSG00000171243	SOSTDC1	0.668388	0.263275	0.0300168	2.53875
ENSG00000174804	FZD4	0.467986	0.184379	0.0301594	2.53818
ENSG00000171365	CLCN5	0.374868	0.147694	0.0243305	2.53813
ENSG00000118971	CCND2	0.455936	0.179658	0.0307268	2.53779
ENSG00000109466	KLHL2	0.546178	0.215228	0.0243512	2.53767
ENSG00000157077	ZFYVE9	0.830354	0.32723	0.0243579	2.53752
ENSG00000072042	RDH11	0.502385	0.197998	0.0243667	2.53733
ENSG00000163577	EIF5A2	0.756597	0.298198	0.0243709	2.53723
ENSG00000288899	NA	0.662312	0.261059	0.0243806	2.53702
ENSG00000146677	RPL32P18	0.351183	0.138528	0.0244668	2.53511
ENSG00000167325	RRM1	0.606994	0.239453	0.0244755	2.53491
ENSG00000170425	ADORA2B	0.385628	0.152146	0.030728	2.5346
ENSG00000100344	PNPLA3	0.510186	0.201311	0.0279007	2.53432
ENSG00000121390	PSPC1	0.528673	0.208609	0.0245042	2.53428
ENSG00000117155	SSX2IP	0.778156	0.307059	0.0245068	2.53422
ENSG00000173542	MOB1B	0.785805	0.310173	0.0245422	2.53344
ENSG00000125834	STK35	0.460646	0.181827	0.0245425	2.53344
ENSG00000187522	HSPA14	0.332492	0.131276	0.0245732	2.53276
ENSG00000035141	FAM136A	0.424485	0.167636	0.0245995	2.53218
ENSG00000167034	NKX3-1	0.73817	0.291597	0.0281368	2.53147

## Sheet: Supp Table 3d
Genes upregulated at 24h post-stimulation with RV-C15 (Compared to all other time points)
GeneID	Genename	FoldChange	Std	P	tstat
ENSG00000106077	ABHD11	0.328819	0.0440949	3.81854e-05	7.45707
ENSG00000095596	CYP26A1	1.6775	0.237774	5.78464e-05	7.05503
ENSG00000108691	CCL2	2.52847	0.85249	0.0110082	2.96598
ENSG00000263432	RN7SL689P	0.88847	0.314826	0.0143769	2.8221
ENSG00000203722	RAET1G	0.369054	0.130842	0.0190547	2.8206
ENSG00000228857	ACTR3-AS1	0.63742	0.226882	0.0212444	2.80948
ENSG00000145777	TSLP	0.773188	0.283865	0.0172539	2.72379
ENSG00000180251	SLC9A4	0.414734	0.172421	0.035159	2.40536
ENSG00000280620	SCAANT1	0.827042	0.352677	0.036876	2.34504
ENSG00000112149	CD83	1.47081	0.640886	0.0416992	2.29496
ENSG00000276168	RN7SL1	0.334885	0.150364	0.0466758	2.22716
ENSG00000172602	RND1	0.945492	0.426825	0.0513819	2.21517
ENSG00000242539	NA	0.799362	0.367955	0.0531679	2.17244
ENSG00000109321	AREG	0.426906	0.196786	0.0477774	2.16939
ENSG00000110057	UNC93B1	0.208509	0.0962846	0.0575035	2.16555
ENSG00000187741	FANCA	0.896199	0.414681	0.0484916	2.16118
ENSG00000165259	HDX	0.84338	0.398787	0.0527138	2.11487
ENSG00000181634	TNFSF15	1.14582	0.542735	0.0530625	2.1112
ENSG00000184515	BEX5	0.251306	0.119629	0.0608321	2.10071
ENSG00000260371	NA	0.97888	0.471864	0.0577012	2.0745
ENSG00000138646	HERC5	1.81044	0.875823	0.057429	2.06713
ENSG00000137628	DDX60	1.05933	0.516537	0.0591273	2.05084
ENSG00000277117	NA	0.462573	0.225571	0.0727164	2.05067
ENSG00000137965	IFI44	1.25557	0.613078	0.0594303	2.04798
ENSG00000090447	TFAP4	0.257605	0.126963	0.0614804	2.02898
ENSG00000258175	LINC02300	0.542689	0.267948	0.0650942	2.02535
ENSG00000278771	RN7SL3	0.270945	0.133912	0.0674464	2.02331
ENSG00000167799	NUDT8	0.272657	0.13705	0.0659577	1.98947
ENSG00000115008	IL1A	1.27234	0.650282	0.0699132	1.9566
ENSG00000228037	NA	0.363364	0.186743	0.0712609	1.9458
ENSG00000205076	LGALS7	1.08205	0.557726	0.0785588	1.9401
ENSG00000183486	MX2	2.50242	1.29395	0.0727679	1.93394
ENSG00000108771	DHX58	1.1827	0.612979	0.0733478	1.92944
ENSG00000135114	OASL	2.84539	1.47897	0.0740661	1.9239
ENSG00000204261	PSMB8-AS1	0.772634	0.401964	0.0742958	1.92215
ENSG00000169245	CXCL10	4.93477	2.56926	0.0744855	1.9207
ENSG00000240747	KRBOX1	0.282474	0.147863	0.0820865	1.91039
ENSG00000221963	APOL6	0.91003	0.478396	0.0769406	1.90225
ENSG00000125347	IRF1	1.00003	0.529736	0.0789167	1.8878
ENSG00000137959	IFI44L	2.19822	1.16635	0.079347	1.8847
ENSG00000162692	VCAM1	0.713276	0.378559	0.079418	1.88419
ENSG00000258659	TRIM34	0.44461	0.236607	0.0801275	1.87911
ENSG00000138755	CXCL9	1.58341	0.848842	0.0820748	1.86538
ENSG00000124882	EREG	1.068	0.57645	0.0839084	1.85272
ENSG00000164136	IL15	0.378166	0.204339	0.0842075	1.85068
ENSG00000138035	PNPT1	1.00335	0.544586	0.0854304	1.84241
ENSG00000238072	CDC26P1	0.8	0.436652	0.0869737	1.83212
ENSG00000198535	C2CD4A	0.703002	0.384835	0.0951625	1.82676
ENSG00000134326	CMPK2	1.98092	1.08838	0.088814	1.82007
ENSG00000196684	HSH2D	1.42672	0.784098	0.0888913	1.81957
ENSG00000185272	RBM11	0.900095	0.500281	0.0940984	1.79918
ENSG00000164054	SHISA5	0.500733	0.27901	0.0928089	1.79468
ENSG00000007038	PRSS21	0.310034	0.174306	0.115531	1.77867
ENSG00000181381	DDX60L	1.601	0.901576	0.095888	1.77578
ENSG00000260549	MT1L	1.0574	0.596269	0.0962885	1.77336
ENSG00000141682	PMAIP1	1.27007	0.719518	0.0976573	1.76516
ENSG00000134321	RSAD2	2.33683	1.33086	0.0992277	1.75589
ENSG00000225177	NA	0.231086	0.131644	0.0993126	1.75539
ENSG00000178934	LGALS7B	0.921932	0.527539	0.109495	1.74761
ENSG00000010030	ETV7	1.48577	0.856252	0.102813	1.7352
ENSG00000157601	MX1	1.90121	1.09605	0.102919	1.7346
ENSG00000271503	CCL5	2.45568	1.42171	0.104218	1.72727
ENSG00000111912	NCOA7	1.40291	0.815291	0.105386	1.72075
ENSG00000197632	SERPINB2	0.569516	0.331895	0.106253	1.71595
ENSG00000179750	APOBEC3B	0.736814	0.429749	0.106513	1.71452
ENSG00000223804	NA	0.911897	0.531931	0.11381	1.71431
ENSG00000064989	CALCRL	0.409205	0.23929	0.107323	1.71008
ENSG00000155918	RAET1L	0.755721	0.44251	0.10774	1.70781
ENSG00000107201	DDX58	1.62023	0.951896	0.108791	1.70211
ENSG00000119922	IFIT2	2.85064	1.67568	0.108962	1.70119
ENSG00000113070	HBEGF	1.14511	0.674056	0.109398	1.69884
ENSG00000188313	PLSCR1	1.14969	0.678732	0.110325	1.69388
ENSG00000226521	NA	0.53505	0.315889	0.110342	1.69379
ENSG00000136514	RTP4	1.2199	0.720732	0.110569	1.69258
ENSG00000170477	KRT4	0.503545	0.297571	0.117471	1.69219
ENSG00000169429	CXCL8	2.00266	1.19323	0.113274	1.67835
ENSG00000128965	CHAC1	0.815919	0.487558	0.116188	1.67348
ENSG00000254485	NA	0.564015	0.337202	0.114377	1.67263
ENSG00000133106	EPSTI1	1.91797	1.14735	0.114568	1.67165
ENSG00000287575	NA	0.39975	0.239161	0.124509	1.67147
ENSG00000289388	NA	0.663165	0.400628	0.117778	1.65531
ENSG00000065911	MTHFD2	0.723732	0.438742	0.118927	1.64956
ENSG00000115415	STAT1	1.16614	0.707003	0.118957	1.64941
ENSG00000111335	OAS2	1.39945	0.849403	0.119327	1.64757
ENSG00000136688	IL36G	1.5766	0.95806	0.11972	1.64562
ENSG00000135046	ANXA1	0.350311	0.213853	0.121247	1.6381
ENSG00000138496	PARP9	1.118	0.683206	0.121593	1.6364
ENSG00000249115	HAUS5	0.269934	0.164956	0.121594	1.6364
ENSG00000059378	PARP12	1.01997	0.623489	0.121696	1.6359
ENSG00000184979	USP18	1.39139	0.852048	0.122292	1.633
ENSG00000006062	MAP3K14	0.103062	0.0634933	0.135672	1.6232
ENSG00000138135	CH25H	0.482786	0.298088	0.138154	1.61961
ENSG00000169248	CXCL11	3.73789	2.308	0.125088	1.61954
ENSG00000274012	RN7SL2	0.232694	0.144585	0.13122	1.60938
ENSG00000152778	IFIT5	0.858665	0.533931	0.127488	1.6082
ENSG00000184557	SOCS3	1.27685	0.794728	0.127818	1.60665
ENSG00000078081	LAMP3	1.45875	0.909494	0.128405	1.60391
ENSG00000119917	IFIT3	2.14624	1.33968	0.128805	1.60205
ENSG00000213442	RPL18AP3	0.3328	0.208062	0.140236	1.59952
ENSG00000106785	TRIM14	0.606153	0.379437	0.129788	1.5975
ENSG00000225101	OR52K3P	0.602971	0.378089	0.130378	1.59479
ENSG00000281991	TMEM265	0.67708	0.428119	0.133293	1.58152
ENSG00000115009	CCL20	2.24193	1.41794	0.133383	1.58112
ENSG00000237276	ANO7L1	0.814508	0.515211	0.133427	1.58092
ENSG00000135899	SP110	1.02684	0.651013	0.134233	1.5773
ENSG00000151012	SLC7A11	0.604592	0.384183	0.135037	1.57371
ENSG00000067066	SP100	0.737606	0.470906	0.136697	1.56635
ENSG00000163734	CXCL3	1.40507	0.899084	0.13751	1.56278
ENSG00000138685	FGF2	0.615271	0.395395	0.139042	1.55609
ENSG00000185745	IFIT1	2.01463	1.29782	0.139913	1.55232
ENSG00000163209	SPRR3	0.7754	0.500092	0.14629	1.55051
ENSG00000138166	DUSP5	1.32664	0.856739	0.140807	1.54847
ENSG00000250508	LINC02701	0.465145	0.300854	0.152605	1.54608
ENSG00000138642	HERC6	1.57606	1.02101	0.141939	1.54363
ENSG00000102524	TNFSF13B	1.79736	1.16459	0.142006	1.54334
ENSG00000136816	TOR1B	0.840771	0.545861	0.142729	1.54027
ENSG00000289189	NA	0.451616	0.293479	0.147092	1.53883
ENSG00000011422	PLAUR	1.47171	0.956702	0.14319	1.53831
ENSG00000223960	CHROMR	0.668679	0.434871	0.143346	1.53765
ENSG00000223345	H2BP1	0.229401	0.149618	0.144392	1.53324
ENSG00000068079	IFI35	1.54883	1.01029	0.144437	1.53305
ENSG00000121380	BCL2L14	1.05343	0.691594	0.146803	1.52318
ENSG00000183742	MACC1	0.252232	0.165738	0.14712	1.52187
ENSG00000173653	RCE1	0.145773	0.0958129	0.156944	1.52143
ENSG00000176728	NA	0.270707	0.178819	0.154308	1.51385
ENSG00000090339	ICAM1	1.06904	0.706524	0.155821	1.51311
ENSG00000282851	BISPR	0.618507	0.4088	0.149284	1.51298
ENSG00000155287	SLC25A28	0.935736	0.620383	0.15043	1.50832
ENSG00000172965	MIR4435-2HG	0.311521	0.207712	0.164736	1.49977
ENSG00000132109	TRIM21	0.813798	0.543035	0.152841	1.49861
ENSG00000282885	NA	0.0941856	0.0628787	0.162458	1.49789
ENSG00000108244	KRT23	0.5357	0.358543	0.153971	1.4941
ENSG00000239002	SCARNA10	0.602763	0.403677	0.157698	1.49318
ENSG00000168062	BATF2	1.35407	0.907872	0.154635	1.49147
ENSG00000169908	TM4SF1	0.530123	0.357019	0.156312	1.48486
ENSG00000196116	TDRD7	0.47766	0.323437	0.158482	1.47683
ENSG00000128383	APOBEC3A	2.25003	1.52434	0.158567	1.47607
ENSG00000163565	IFI16	0.66759	0.452474	0.158734	1.47542
ENSG00000055332	EIF2AK2	0.712995	0.483443	0.158888	1.47483
ENSG00000123609	NMI	0.890344	0.60695	0.160944	1.46691
ENSG00000111331	OAS3	1.65641	1.13015	0.161273	1.46566
ENSG00000213860	RPL21P75	0.453947	0.311195	0.163098	1.45872
ENSG00000202198	7SK	1.83456	1.26041	0.163945	1.45552
ENSG00000258689	LINC01269	0.828556	0.569265	0.163956	1.45548
ENSG00000287263	NA	0.174914	0.120531	0.168554	1.45119
ENSG00000187840	EIF4EBP1	0.271907	0.187668	0.165719	1.44887
ENSG00000237943	PRKCQ-AS1	0.369348	0.256102	0.171467	1.44219
ENSG00000162654	GBP4	1.29912	0.90297	0.168459	1.43872
ENSG00000130589	HELZ2	1.12417	0.782385	0.168969	1.43685
ENSG00000258644	SYNJ2BP-COX16	0.672712	0.471269	0.171547	1.42745
ENSG00000136689	IL1RN	1.4008	0.981337	0.171549	1.42744
ENSG00000089127	OAS1	1.58318	1.11104	0.172238	1.42495
ENSG00000279965	NA	0.306715	0.215739	0.179514	1.4217
ENSG00000172936	MYD88	0.69861	0.492113	0.173721	1.41961
ENSG00000081041	CXCL2	1.24195	0.876571	0.174499	1.41683
ENSG00000198108	CHSY3	0.317736	0.224745	0.179637	1.41376
ENSG00000205413	SAMD9	1.18492	0.841523	0.176967	1.40807
ENSG00000212402	SNORA74B	1.27382	0.905645	0.177402	1.40654
ENSG00000122643	NT5C3A	1.10504	0.787999	0.178597	1.40234
ENSG00000115267	IFIH1	1.27084	0.907155	0.179007	1.40091
ENSG00000269955	FMC1-LUC7L2	0.153854	0.110402	0.194814	1.39357
ENSG00000285816	NA	0.310743	0.22331	0.181706	1.39153
ENSG00000176463	SLCO3A1	0.268616	0.193633	0.182952	1.38725
ENSG00000163644	PPM1K	0.902369	0.652989	0.184513	1.38191
ENSG00000185022	MAFF	0.781848	0.569886	0.187459	1.37194
ENSG00000006606	CCL26	0.330647	0.241156	0.187711	1.37109
ENSG00000131669	NINJ1	0.782935	0.574652	0.196252	1.36245
ENSG00000156587	UBE2L6	0.992766	0.73138	0.191829	1.35739
ENSG00000137331	IER3	0.617115	0.455032	0.198221	1.3562
ENSG00000128342	LIF	0.90144	0.665636	0.199348	1.35425
ENSG00000213931	HBE1	0.35796	0.265073	0.202039	1.35042
ENSG00000114450	GNB4	0.465132	0.344617	0.198052	1.34971
ENSG00000177409	SAMD9L	1.39439	1.03646	0.19551	1.34535
ENSG00000196141	SPATS2L	0.544245	0.404939	0.19592	1.34402
ENSG00000144655	CSRNP1	0.799201	0.599806	0.199522	1.33243
ENSG00000287331	NA	0.533361	0.401054	0.200318	1.3299
ENSG00000274213	NA	0.2335	0.176014	0.209086	1.3266
ENSG00000187608	ISG15	2.63546	1.98881	0.201816	1.32515
ENSG00000132274	TRIM22	1.08743	0.822102	0.202577	1.32275
ENSG00000185885	IFITM1	1.67655	1.26827	0.202841	1.32191
ENSG00000121060	TRIM25	0.517654	0.392946	0.20429	1.31737
ENSG00000100162	CENPM	0.460676	0.349963	0.215316	1.31635
ENSG00000227615	NA	0.32414	0.246471	0.205006	1.31513
ENSG00000184371	CSF1	0.713008	0.542955	0.209977	1.3132
ENSG00000162783	IER5	0.351987	0.268647	0.210537	1.31022
ENSG00000100297	MCM5	0.316643	0.242153	0.207426	1.30761
ENSG00000124145	SDC4	0.368321	0.281765	0.21456	1.30719
ENSG00000142961	MOB3C	0.403984	0.309073	0.207597	1.30708
ENSG00000185880	TRIM69	0.757042	0.579642	0.207931	1.30605
ENSG00000139318	DUSP6	0.516893	0.39631	0.208511	1.30426
ENSG00000172183	ISG20	1.57914	1.21216	0.209005	1.30275
ENSG00000132530	XAF1	1.13125	0.869651	0.209635	1.30081
ENSG00000140379	BCL2A1	1.45978	1.12463	0.210553	1.29801
ENSG00000135914	HTR2B	0.606918	0.468156	0.21108	1.2964
ENSG00000137745	MMP13	1.55943	1.20385	0.21142	1.29536
ENSG00000013374	NUB1	0.654496	0.505648	0.211747	1.29437
ENSG00000105939	ZC3HAV1	0.533732	0.412682	0.216418	1.29333
ENSG00000131203	IDO1	2.41262	1.87225	0.213645	1.28862
ENSG00000176928	GCNT4	0.300701	0.23384	0.22019	1.28593
ENSG00000163840	DTX3L	0.617713	0.480546	0.214703	1.28544
ENSG00000285025	NA	0.998744	0.779385	0.221151	1.28145
ENSG00000157005	SST	0.177513	0.138667	0.224218	1.28014
ENSG00000124256	ZBP1	1.58594	1.24003	0.216872	1.27895
ENSG00000227401	RPL37P1	0.423764	0.33144	0.217005	1.27855
ENSG00000253522	MIR3142HG	0.706515	0.55268	0.217075	1.27834
ENSG00000285723	MKKS	1.60423	1.25497	0.217088	1.27831
ENSG00000229155	LINC02038	0.266296	0.208402	0.220565	1.2778
ENSG00000267128	RNF157-AS1	0.32581	0.256044	0.219053	1.27248
ENSG00000274769	NA	0.302022	0.237453	0.224517	1.27193
ENSG00000126522	ASL	0.196667	0.154876	0.231043	1.26983
ENSG00000117228	GBP1	1.07511	0.846756	0.220002	1.26968
ENSG00000168394	TAP1	1.14395	0.90098	0.220003	1.26968
ENSG00000182866	LCK	0.232956	0.183656	0.227407	1.26844
ENSG00000115363	EVA1A	0.221502	0.175014	0.22138	1.26563
ENSG00000121858	TNFSF10	1.02123	0.808134	0.222044	1.26368
ENSG00000213626	LBH	0.349412	0.276614	0.229579	1.26318
ENSG00000255639	NA	0.306801	0.243299	0.222964	1.261
ENSG00000114854	TNNC1	0.290409	0.231088	0.224444	1.2567
ENSG00000141574	SECTM1	1.24382	0.991338	0.225141	1.25468
ENSG00000128394	APOBEC3F	0.375807	0.299961	0.231851	1.25285
ENSG00000108387	SEPTIN4	0.452705	0.361476	0.22594	1.25238
ENSG00000261618	LINC02605	0.331483	0.264857	0.231967	1.25155
ENSG00000099860	GADD45B	0.469679	0.375288	0.226239	1.25152
ENSG00000130303	BST2	1.28419	1.02645	0.226385	1.2511
ENSG00000134827	TCN1	0.79271	0.638814	0.229948	1.24091
ENSG00000236740	NA	0.202719	0.163632	0.230667	1.23887
ENSG00000137198	GMPR	0.988493	0.800757	0.232231	1.23445
ENSG00000231651	DLG3-AS1	0.354835	0.287897	0.238243	1.23251
ENSG00000108984	MAP2K6	0.427698	0.347977	0.241104	1.2291
ENSG00000263740	RN7SL4P	0.135986	0.110718	0.235167	1.22822
ENSG00000152689	RASGRP3	0.703823	0.573572	0.234854	1.22709
ENSG00000146859	TMEM140	0.490175	0.399945	0.235384	1.22561
ENSG00000213689	TREX1	0.561843	0.459873	0.236776	1.22174
ENSG00000016602	CLCA4	0.519373	0.426613	0.23833	1.21744
ENSG00000212802	RPL15P3	0.263406	0.217015	0.23966	1.21377
ENSG00000132256	TRIM5	0.76209	0.629537	0.240832	1.21056
ENSG00000288656	NA	0.567812	0.47088	0.242555	1.20585
ENSG00000173193	PARP14	0.679694	0.563685	0.242572	1.20581
ENSG00000240065	PSMB9	0.933819	0.77612	0.243535	1.20319
ENSG00000100116	GCAT	0.144309	0.120129	0.253015	1.20128
ENSG00000144802	NFKBIZ	0.740497	0.61723	0.244819	1.19971
ENSG00000261040	WFDC21P	0.821744	0.690398	0.248342	1.19025
ENSG00000130813	SHFL	0.865327	0.73779	0.254916	1.17286
ENSG00000239713	APOBEC3G	0.695414	0.596246	0.257427	1.16632
ENSG00000164691	TAGAP	0.472831	0.406336	0.258459	1.16364
ENSG00000172345	STARD5	0.844882	0.729082	0.260324	1.15883
ENSG00000078018	MAP2	0.164886	0.142485	0.267757	1.15722
ENSG00000237988	OR2I1P	0.465753	0.402755	0.265947	1.15642
ENSG00000151014	NOCT	0.392425	0.339701	0.265324	1.15521
ENSG00000140853	NLRC5	0.914878	0.795119	0.26353	1.15062
ENSG00000277209	RPPH1	0.506885	0.441113	0.278219	1.1491
ENSG00000040199	PHLPP2	0.472938	0.412322	0.264948	1.14701
ENSG00000108342	CSF3	1.92352	1.67801	0.265225	1.14631
ENSG00000133636	NTS	0.300363	0.262094	0.269534	1.14601
ENSG00000167779	IGFBP6	0.790183	0.691264	0.267532	1.1431
ENSG00000073756	PTGS2	1.01558	0.888461	0.27037	1.14308
ENSG00000276089	NA	0.881896	0.775851	0.269041	1.13668
ENSG00000116514	RNF19B	0.445829	0.393291	0.270278	1.13359
ENSG00000116285	ERRFI1	0.192836	0.170544	0.276075	1.13071
ENSG00000188820	CALHM6	0.268758	0.237839	0.276745	1.13
ENSG00000107968	MAP3K8	0.364372	0.32288	0.272316	1.12851
ENSG00000011052	NME1-NME2	0.248257	0.220124	0.272599	1.1278
ENSG00000175643	RMI2	0.451228	0.400288	0.272819	1.12726
ENSG00000260260	SNHG19	0.326887	0.290227	0.281159	1.12632
ENSG00000185215	TNFAIP2	1.12893	1.00607	0.274899	1.12211
ENSG00000289599	NA	0.495029	0.441213	0.274955	1.12197
ENSG00000130513	GDF15	0.477135	0.426302	0.276064	1.11924
ENSG00000163874	ZC3H12A	1.17504	1.0529	0.277386	1.116
ENSG00000006210	CX3CL1	0.88602	0.79571	0.283848	1.1135
ENSG00000225969	ABHD11-AS1	0.190579	0.171248	0.27866	1.11288
ENSG00000260926	NA	0.30914	0.278846	0.280401	1.10864
ENSG00000136826	KLF4	0.493781	0.446533	0.281569	1.10581
ENSG00000171236	LRG1	0.449464	0.406925	0.291241	1.10454
ENSG00000129048	ACKR4	0.490523	0.444203	0.282203	1.10428
ENSG00000136244	IL6	1.11198	1.00885	0.287906	1.10222
ENSG00000197536	IRF1-AS1	0.609961	0.554217	0.283735	1.10058
ENSG00000185596	WASH3P	0.235494	0.214655	0.292835	1.09708
ENSG00000102317	RBM3	0.577826	0.528653	0.286891	1.09302
ENSG00000142089	IFITM3	1.09795	1.00521	0.287207	1.09226
ENSG00000100906	NFKBIA	0.725092	0.664511	0.287667	1.09117
ENSG00000288686	NA	0.0414423	0.0380131	0.292118	1.09021
ENSG00000137200	CMTR1	0.324715	0.298629	0.289271	1.08735
ENSG00000166592	RRAD	0.462141	0.42516	0.301807	1.08698
ENSG00000175906	ARL4D	0.148329	0.136929	0.30175	1.08326
ENSG00000120217	CD274	0.892556	0.824364	0.291229	1.08272
ENSG00000278224	PRICKLE4	0.729422	0.679781	0.29536	1.07303
ENSG00000105559	PLEKHA4	0.81064	0.757282	0.296461	1.07046
ENSG00000165799	RNASE7	0.267677	0.250092	0.296524	1.07031
ENSG00000235750	KIAA0040	0.289174	0.270447	0.300736	1.06924
ENSG00000240891	PLCXD2	0.227921	0.213266	0.29721	1.06872
ENSG00000270022	NA	0.383405	0.360056	0.298879	1.06485
ENSG00000173846	PLK3	0.278766	0.261818	0.305536	1.06473
ENSG00000206190	ATP10A	0.60182	0.565541	0.30302	1.06415
ENSG00000125826	RBCK1	0.388635	0.365601	0.299678	1.063
ENSG00000100479	POLE2	0.186954	0.17606	0.300164	1.06188
ENSG00000160932	LY6E	0.797592	0.751224	0.300232	1.06172
ENSG00000226084	NA	0.274898	0.259152	0.300651	1.06076
ENSG00000171916	LGALS9C	0.192979	0.182298	0.307331	1.05859
ENSG00000126709	IFI6	1.3316	1.26063	0.302595	1.05629
ENSG00000288894	NA	0.353297	0.334898	0.303186	1.05494
ENSG00000023445	BIRC3	0.896496	0.850675	0.303655	1.05387
ENSG00000170345	FOS	0.727395	0.691679	0.304631	1.05164
ENSG00000104856	RELB	0.472327	0.449462	0.304966	1.05087
ENSG00000265735	RN7SL5P	0.276275	0.265176	0.315022	1.04186
ENSG00000127564	PKMYT1	0.232179	0.224193	0.311716	1.03562
ENSG00000169474	SPRR1A	0.777978	0.753994	0.317484	1.03181
ENSG00000140044	JDP2	0.151842	0.147197	0.322232	1.03155
ENSG00000134470	IL15RA	0.656105	0.63883	0.315561	1.02704
ENSG00000270761	CD2AP-DT	0.329984	0.322179	0.325493	1.02423
ENSG00000103966	EHD4	0.530335	0.52114	0.319813	1.01764
ENSG00000245556	SCAMP1-AS1	0.29561	0.290685	0.320132	1.01694
ENSG00000260007	NA	0.677181	0.667496	0.321241	1.01451
ENSG00000168016	TRANK1	0.673337	0.663832	0.321329	1.01432
ENSG00000226149	NA	0.147175	0.145559	0.322797	1.01111
ENSG00000148671	ADIRF	0.268615	0.266911	0.336501	1.00638
ENSG00000105287	PRKD2	0.364477	0.362405	0.325272	1.00572
ENSG00000272666	KLHDC7B-DT	0.520116	0.517696	0.325752	1.00467
ENSG00000128335	APOL2	0.731055	0.728053	0.326007	1.00412
ENSG00000168899	VAMP5	0.561898	0.560462	0.326727	1.00256
ENSG00000145365	TIFA	0.209946	0.209591	0.331801	1.00169
ENSG00000173786	CNP	0.514507	0.513947	0.327408	1.00109
ENSG00000278817	NA	0.251562	0.251669	0.328109	0.999575
ENSG00000135363	LMO2	0.525877	0.527216	0.32909	0.997462
ENSG00000164342	TLR3	0.456792	0.458621	0.329763	0.996012
ENSG00000287599	NA	0.256552	0.258333	0.331117	0.993106
ENSG00000204264	PSMB8	0.544503	0.549143	0.331844	0.99155
ENSG00000253930	TNFRSF10A-AS1	0.49225	0.496542	0.331935	0.991355
ENSG00000072958	AP1M1	0.134941	0.136187	0.335777	0.990847
ENSG00000110852	CLEC2B	0.409764	0.414204	0.349168	0.989281
ENSG00000155380	SLC16A1	0.363915	0.36865	0.336073	0.987156
ENSG00000176046	NUPR1	0.774946	0.785776	0.334344	0.986216
ENSG00000185467	KPNA7	0.2497	0.253231	0.337941	0.986057
ENSG00000087250	MT3	0.235063	0.239906	0.343476	0.979814
ENSG00000065057	NTHL1	0.169919	0.173636	0.344896	0.978597
ENSG00000164430	CGAS	0.304896	0.31271	0.345647	0.975012
ENSG00000163032	VSNL1	0.276218	0.283492	0.349103	0.974345
ENSG00000140105	WARS1	0.960023	0.985777	0.34018	0.973874
ENSG00000125845	BMP2	0.353014	0.362598	0.340327	0.973567
ENSG00000005243	COPZ2	0.196135	0.202499	0.342709	0.968574
ENSG00000136147	PHF11	0.272995	0.282407	0.346595	0.966671
ENSG00000070190	DAPP1	0.277991	0.287689	0.343803	0.966291
ENSG00000225663	MCRIP1	0.345323	0.357968	0.35602	0.964678
ENSG00000134107	BHLHE40	0.127779	0.132518	0.349418	0.964234
ENSG00000106560	GIMAP2	0.331815	0.34463	0.347301	0.962814
ENSG00000255398	HCAR3	0.405907	0.421793	0.345703	0.962338
ENSG00000188223	NA	0.182562	0.189798	0.347955	0.961875
ENSG00000100209	HSCB	0.299237	0.311296	0.346221	0.961263
ENSG00000140464	PML	0.627922	0.655654	0.347939	0.957703
ENSG00000141994	DUS3L	0.246545	0.257982	0.348924	0.955669
ENSG00000213886	UBD	0.590849	0.619736	0.354116	0.953388
ENSG00000155629	PIK3AP1	0.500116	0.525698	0.351029	0.951336
ENSG00000241114	NA	0.295147	0.312533	0.354431	0.944373
ENSG00000130234	ACE2	0.574696	0.609342	0.355034	0.943143
ENSG00000273272	NA	0.344074	0.364895	0.355134	0.94294
ENSG00000165948	IFI27L1	0.179092	0.190113	0.355913	0.942032
ENSG00000182057	OGFRP1	0.104101	0.110844	0.359862	0.939165
ENSG00000183709	IFNL2	1.21022	1.28918	0.357196	0.938748
ENSG00000106366	SERPINE1	0.222576	0.237175	0.361011	0.938446
ENSG00000225380	IGKV1OR9-2	0.505837	0.539236	0.357534	0.938064
ENSG00000105835	NAMPT	0.6225	0.664532	0.358182	0.93675
ENSG00000105379	ETFB	0.144285	0.154593	0.368345	0.93332
ENSG00000247317	LY6E-DT	0.301756	0.323476	0.36011	0.932854
ENSG00000185201	IFITM2	0.792482	0.849931	0.360331	0.932408
ENSG00000106268	NUDT1	0.14512	0.155681	0.364478	0.932161
ENSG00000288717	NA	0.306983	0.33232	0.369823	0.923759
ENSG00000166750	SLFN5	0.441187	0.477812	0.364846	0.923348
ENSG00000259001	NA	0.581355	0.629785	0.378011	0.9231
ENSG00000162772	ATF3	0.372205	0.404273	0.366184	0.920676
ENSG00000125148	MT2A	0.985675	1.07177	0.366691	0.919667
ENSG00000113594	LIFR	0.565973	0.615976	0.367115	0.918823
ENSG00000172432	GTPBP2	0.324896	0.353706	0.367253	0.918549
ENSG00000163739	CXCL1	0.775173	0.844343	0.367489	0.918079
ENSG00000116663	FBXO6	0.419993	0.460311	0.370349	0.91241
ENSG00000128283	CDC42EP1	0.718723	0.78786	0.370431	0.912247
ENSG00000120738	EGR1	0.600743	0.659033	0.370783	0.911552
ENSG00000182393	IFNL1	1.24336	1.36506	0.371143	0.910841
ENSG00000092295	TGM1	0.706651	0.77772	0.37227	0.908619
ENSG00000122861	PLAU	0.307077	0.3381	0.379116	0.908241
ENSG00000254929	NA	0.205318	0.226147	0.372636	0.907897
ENSG00000173334	TRIB1	0.226833	0.25029	0.376935	0.906282
ENSG00000182022	CHST15	0.109459	0.120823	0.377161	0.905949
ENSG00000265401	NA	0.341061	0.377145	0.374454	0.904324
ENSG00000116863	ADPRS	0.220471	0.24389	0.378654	0.903975
ENSG00000256262	USP30-AS1	0.703056	0.779147	0.375467	0.90234
ENSG00000171401	KRT13	0.366074	0.405721	0.377882	0.902279
ENSG00000105146	AURKC	0.09542	0.106264	0.37771	0.897956
ENSG00000126453	BCL2L12	0.114288	0.127351	0.38329	0.89742
ENSG00000146232	NFKBIE	0.254357	0.283719	0.37845	0.896513
ENSG00000136155	SCEL	0.349694	0.390175	0.378944	0.896248
ENSG00000204397	CARD16	0.408391	0.456236	0.379161	0.895131
ENSG00000103044	HAS3	0.703963	0.786698	0.379314	0.894833
ENSG00000086061	DNAJA1	0.224784	0.251876	0.385105	0.892438
ENSG00000002549	LAP3	0.55095	0.618885	0.381687	0.890229
ENSG00000205670	SMIM11A	0.472528	0.532215	0.382916	0.887852
ENSG00000134531	EMP1	0.387929	0.439494	0.385605	0.882673
ENSG00000157111	TMEM171	0.812481	0.920562	0.385647	0.882592
ENSG00000287059	NA	0.347926	0.39439	0.393709	0.882188
ENSG00000277578	Metazoa_SRP	0.464192	0.526464	0.386103	0.881716
ENSG00000110446	SLC15A3	0.844033	0.962394	0.388557	0.877014
ENSG00000027697	IFNGR1	0.282002	0.321777	0.388884	0.876388
ENSG00000125731	SH2D3A	0.14693	0.167789	0.396498	0.875687
ENSG00000168255	POLR2J3	0.182431	0.208652	0.38996	0.874334
ENSG00000050730	TNIP3	1.1396	1.30417	0.390234	0.873811
ENSG00000131979	GCH1	0.559464	0.641215	0.390919	0.872507
ENSG00000229119	NA	0.297217	0.34136	0.391877	0.870685
ENSG00000170581	STAT2	0.459737	0.528212	0.392045	0.870365
ENSG00000087128	TMPRSS11E	0.198938	0.22872	0.392456	0.869789
ENSG00000104689	TNFRSF10A	0.474888	0.546815	0.393048	0.868461
ENSG00000137752	CASP1	0.535075	0.616219	0.393123	0.868319
ENSG00000082074	FYB1	0.348839	0.402469	0.393952	0.866748
ENSG00000115271	GCA	0.356304	0.412091	0.395074	0.864625
ENSG00000197110	IFNL3	1.08623	1.25756	0.395531	0.863762
ENSG00000105327	BBC3	0.695272	0.806077	0.396179	0.862538
ENSG00000005059	MCUB	0.436332	0.5075	0.397649	0.859768
ENSG00000226025	LGALS17A	1.00602	1.17167	0.398259	0.858621
ENSG00000168961	LGALS9	0.609042	0.709898	0.398628	0.857929
ENSG00000223508	RPL23AP53	0.299725	0.349402	0.398684	0.857823
ENSG00000266947	NA	0.146549	0.171037	0.403217	0.856828
ENSG00000148832	PAOX	0.248489	0.292075	0.402451	0.850769
ENSG00000105402	NAPA	0.286724	0.338091	0.403901	0.848067
ENSG00000100889	PCK2	0.179456	0.212225	0.405232	0.845591
ENSG00000163568	AIM2	0.673046	0.798201	0.406518	0.843204
ENSG00000185507	IRF7	0.792476	0.943381	0.408229	0.840038
ENSG00000050344	NFE2L3	0.355871	0.42412	0.408748	0.839079
ENSG00000167644	C19orf33	0.154841	0.18457	0.413146	0.838931
ENSG00000123685	BATF3	0.380978	0.456847	0.411544	0.833928
ENSG00000128185	DGCR6L	0.116108	0.139312	0.417282	0.833433
ENSG00000197747	S100A10	0.197029	0.236974	0.4129	0.831437
ENSG00000260259	LINC02166	0.299798	0.360632	0.412968	0.831313
ENSG00000038210	PI4K2B	0.278963	0.335577	0.412978	0.831293
ENSG00000214389	RPS3AP26	0.233068	0.280556	0.413282	0.830736
ENSG00000134070	IRAK2	0.497249	0.598599	0.413308	0.830688
ENSG00000145901	TNIP1	0.432305	0.520847	0.413682	0.830003
ENSG00000115963	RND3	0.310672	0.375964	0.415688	0.826335
ENSG00000236936	NA	0.238196	0.288408	0.415925	0.825902
ENSG00000258279	LINC00592	0.136576	0.165794	0.417095	0.823769
ENSG00000234062	NA	0.178833	0.218481	0.419977	0.81853
ENSG00000129990	SYT5	0.227073	0.278671	0.424834	0.814842
ENSG00000111348	ARHGDIB	0.278186	0.343461	0.424725	0.809951
ENSG00000171223	JUNB	0.681999	0.843976	0.425766	0.80808
ENSG00000176009	ASCL3	0.210115	0.260979	0.429102	0.805103
ENSG00000160472	TMEM190	0.151448	0.188426	0.429539	0.803753
ENSG00000225492	GBP1P1	0.659948	0.823952	0.429743	0.800954
ENSG00000286106	NOTCH2NLR	0.132973	0.166039	0.430416	0.800856
ENSG00000245648	KLRK1-AS1	0.226805	0.283457	0.439416	0.800138
ENSG00000261465	COQ7-DT	0.211763	0.266946	0.434055	0.793279
ENSG00000100558	PLEK2	0.375228	0.473699	0.434707	0.792123
ENSG00000099250	NRP1	0.267773	0.338266	0.435003	0.791605
ENSG00000100567	PSMA3	0.190385	0.240591	0.435158	0.791323
ENSG00000239827	SUGT1P3	0.272432	0.34451	0.437969	0.79078
ENSG00000213928	IRF9	0.290585	0.370207	0.43878	0.784925
ENSG00000081189	MEF2C	0.147653	0.188331	0.442541	0.78401
ENSG00000100985	MMP9	0.176379	0.225086	0.439529	0.783605
ENSG00000175550	DRAP1	0.368396	0.475956	0.445001	0.774014
ENSG00000079385	CEACAM1	0.625128	0.808752	0.445609	0.772953
ENSG00000265185	SNORD3B-1	0.414274	0.536271	0.447714	0.77251
ENSG00000287831	NA	0.255842	0.33169	0.446541	0.771328
ENSG00000129226	CD68	0.627446	0.814614	0.447168	0.770238
ENSG00000167747	C19orf48	0.209885	0.272654	0.452981	0.769783
ENSG00000197721	CR1L	0.201503	0.262522	0.448704	0.767568
ENSG00000269032	NA	0.533445	0.695146	0.450239	0.767385
ENSG00000141497	ZMYND15	0.181412	0.236567	0.449116	0.766852
ENSG00000256514	NA	0.284384	0.371357	0.455224	0.765797
ENSG00000148803	FUOM	0.2453	0.320619	0.450135	0.765085
ENSG00000179826	MRGPRX3	0.337877	0.443549	0.452829	0.76176
ENSG00000078401	EDN1	0.319984	0.420249	0.454982	0.761415
ENSG00000077150	NFKB2	0.349417	0.458941	0.452291	0.761354
ENSG00000067221	STOML1	0.410836	0.539713	0.452374	0.761211
ENSG00000226067	LINC00623	0.202924	0.266939	0.455832	0.760189
ENSG00000196503	ARL9	0.168277	0.223061	0.458767	0.754396
ENSG00000156127	BATF	0.466147	0.61912	0.457191	0.752919
ENSG00000197446	CYP2F1	0.279305	0.372904	0.459479	0.749
ENSG00000267001	NA	0.285464	0.381398	0.464005	0.748467
ENSG00000166510	CCDC68	0.132041	0.176776	0.461042	0.746937
ENSG00000163666	HESX1	0.562631	0.753415	0.460781	0.746774
ENSG00000244968	LIFR-AS1	0.171876	0.230361	0.465026	0.746115
ENSG00000241839	PLEKHO2	0.204306	0.273979	0.46141	0.745702
ENSG00000136810	TXN	0.151693	0.203703	0.464102	0.744676
ENSG00000257663	NA	0.270196	0.363008	0.462217	0.744326
ENSG00000267673	FDX2	0.163521	0.219759	0.471341	0.744093
ENSG00000278139	P3R3URF-PIK3R3	0.406143	0.54986	0.465568	0.738629
ENSG00000226870	NA	0.732153	0.991489	0.465681	0.738438
ENSG00000179583	CIITA	0.344205	0.467866	0.467302	0.735693
ENSG00000215113	CXorf49B	0.645595	0.882129	0.46957	0.73186
ENSG00000197238	H4C11	0.738888	1.01013	0.469795	0.731482
ENSG00000215115	CXorf49	0.640821	0.878165	0.470835	0.729728
ENSG00000006327	TNFRSF12A	0.376015	0.515655	0.474606	0.729198
ENSG00000021355	SERPINB1	0.370091	0.507799	0.471378	0.728814
ENSG00000123240	OPTN	0.365791	0.502703	0.472071	0.727648
ENSG00000125968	ID1	0.628851	0.8663	0.473109	0.725905
ENSG00000106266	SNX8	0.104662	0.144315	0.479645	0.725231
ENSG00000261796	ISY1-RAB43	0.120369	0.165975	0.474466	0.725226
ENSG00000196754	S100A2	0.4352	0.601313	0.474393	0.72375
ENSG00000277782	NA	0.195407	0.270132	0.474618	0.723374
ENSG00000178685	PARP10	0.514275	0.71213	0.47534	0.722165
ENSG00000105518	TMEM205	0.0912896	0.126511	0.48053	0.721593
ENSG00000105771	SMG9	0.113837	0.157792	0.480347	0.72144
ENSG00000164626	KCNK5	0.181721	0.25191	0.47842	0.721372
ENSG00000166069	TMCO5A	0.167356	0.232133	0.476067	0.720948
ENSG00000005189	REXO5	0.188848	0.26246	0.476916	0.719529
ENSG00000176907	TCIM	0.526551	0.732604	0.478845	0.71874
ENSG00000289004	NA	0.116684	0.162458	0.477687	0.718242
ENSG00000163435	ELF3	0.143923	0.200407	0.480821	0.718155
ENSG00000103257	SLC7A5	0.345223	0.481373	0.478333	0.717163
ENSG00000137267	TUBB2A	0.174089	0.243053	0.478876	0.716258
ENSG00000153064	BANK1	0.108258	0.151607	0.48019	0.71407
ENSG00000148362	PAXX	0.12956	0.181468	0.486979	0.713953
ENSG00000124875	CXCL6	0.546346	0.765745	0.482768	0.713483
ENSG00000173221	GLRX	0.40308	0.566546	0.481755	0.71147
ENSG00000159231	CBR3	0.246838	0.348724	0.484673	0.70783
ENSG00000152457	DCLRE1C	0.143082	0.202755	0.485244	0.70569
ENSG00000128272	ATF4	0.144677	0.205271	0.485776	0.70481
ENSG00000112096	SOD2	0.609395	0.86508	0.486002	0.704438
ENSG00000128016	ZFP36	0.342272	0.487383	0.487319	0.702265
ENSG00000143942	CHAC2	0.11927	0.170217	0.488273	0.700693
ENSG00000152377	SPOCK1	0.178313	0.255227	0.489517	0.698646
ENSG00000267368	UPK3BL1	0.0752213	0.107817	0.491333	0.697677
ENSG00000034677	RNF19A	0.25328	0.363287	0.49298	0.697188
ENSG00000165949	IFI27	0.658178	0.944689	0.490694	0.696713
ENSG00000260537	NA	0.125883	0.180931	0.491404	0.695753
ENSG00000196526	AFAP1	0.154682	0.222976	0.496149	0.693713
ENSG00000136052	SLC41A2	0.192701	0.278137	0.495092	0.692829
ENSG00000169228	RAB24	0.32952	0.475949	0.493361	0.692343
ENSG00000112343	TRIM38	0.298922	0.432855	0.494438	0.690581
ENSG00000114638	UPK1B	0.255504	0.370065	0.494598	0.69043
ENSG00000118503	TNFAIP3	0.395109	0.574669	0.496301	0.687541
ENSG00000149218	ENDOD1	0.283306	0.412217	0.496466	0.687273
ENSG00000124593	NA	0.30663	0.446935	0.502482	0.686073
ENSG00000115221	ITGB6	0.140999	0.205871	0.501485	0.684891
ENSG00000124201	ZNFX1	0.287966	0.423235	0.500697	0.680393
ENSG00000142224	IL19	0.986531	1.45161	0.501179	0.679611
ENSG00000196843	ARID5A	0.350686	0.517444	0.502343	0.677727
ENSG00000164318	EGFLAM	0.122898	0.181921	0.505419	0.675558
ENSG00000237188	NA	0.256982	0.38185	0.505274	0.672992
ENSG00000181026	AEN	0.120662	0.179506	0.505774	0.672186
ENSG00000273445	NA	0.224575	0.334325	0.50606	0.671725
ENSG00000189171	S100A13	0.123779	0.184679	0.509664	0.670239
ENSG00000174808	BTC	0.199551	0.298298	0.507775	0.668964
ENSG00000096968	JAK2	0.287523	0.430139	0.508101	0.668441
ENSG00000224905	NA	0.244081	0.365615	0.50863	0.66759
ENSG00000169718	DUS1L	0.0741809	0.111529	0.513666	0.665128
ENSG00000140682	TGFB1I1	0.134745	0.203042	0.511098	0.663631
ENSG00000144843	ADPRH	0.146386	0.222445	0.514571	0.658079
ENSG00000153363	LINC00467	0.152874	0.232443	0.514819	0.657684
ENSG00000242861	NA	0.20505	0.312775	0.516138	0.655582
ENSG00000130590	SAMD10	0.070641	0.108021	0.521465	0.653956
ENSG00000180628	PCGF5	0.202407	0.309913	0.517692	0.653108
ENSG00000140280	LYSMD2	0.256672	0.393617	0.518336	0.652086
ENSG00000182010	RTKN2	0.164992	0.253476	0.519073	0.650915
ENSG00000260969	WWOX-AS1	0.153291	0.235686	0.519398	0.650402
ENSG00000101255	TRIB3	0.13167	0.203078	0.520677	0.648373
ENSG00000173227	SYT12	0.210002	0.324276	0.521163	0.647602
ENSG00000213553	RPLP0P6	0.0730692	0.112887	0.527382	0.647276
ENSG00000172663	TMEM134	0.20382	0.315133	0.532125	0.646775
ENSG00000153294	ADGRF4	0.165592	0.256092	0.521789	0.646611
ENSG00000118515	SGK1	0.43537	0.673486	0.521896	0.646442
ENSG00000048052	HDAC9	0.319836	0.495297	0.522335	0.645747
ENSG00000263585	NA	0.24458	0.378802	0.522385	0.645668
ENSG00000239906	NA	0.269169	0.418376	0.528618	0.643366
ENSG00000226824	NA	0.130483	0.202845	0.52544	0.643266
ENSG00000189283	FHIT	0.70697	1.09977	0.52418	0.642833
ENSG00000225131	PSME2P2	0.243322	0.378589	0.524259	0.642707
ENSG00000162614	NEXN	0.322336	0.501655	0.524363	0.642545
ENSG00000229644	NAMPTP1	0.334908	0.522137	0.53296	0.641419
ENSG00000213222	TOMM40P4	0.200609	0.313016	0.525411	0.640891
ENSG00000099968	BCL2L13	0.155582	0.242879	0.526644	0.640573
ENSG00000146955	RAB19	0.0655883	0.102404	0.525668	0.640487
ENSG00000249839	NA	0.128656	0.202194	0.530022	0.636296
ENSG00000172123	SLFN12	0.169927	0.267362	0.528794	0.63557
ENSG00000143384	MCL1	0.164256	0.258513	0.528909	0.635388
ENSG00000275676	NA	0.197719	0.311633	0.529499	0.634463
ENSG00000100336	APOL4	0.384455	0.60632	0.529743	0.63408
ENSG00000105088	OLFM2	0.188899	0.298558	0.539725	0.632703
ENSG00000129515	SNX6	0.163541	0.258638	0.530868	0.632316
ENSG00000263528	IKBKE	0.438173	0.693236	0.531026	0.632069
ENSG00000137767	SQOR	0.315124	0.499398	0.531703	0.631009
ENSG00000125995	ROMO1	0.0807376	0.128167	0.53547	0.629941
ENSG00000057657	PRDM1	0.23945	0.380246	0.532524	0.629725
ENSG00000254721	NA	0.250182	0.39753	0.53277	0.62934
ENSG00000143429	LSP1P4	0.137124	0.217892	0.537951	0.629319
ENSG00000227877	MRLN	0.376274	0.597914	0.532788	0.629311
ENSG00000258232	NA	0.307145	0.491781	0.535835	0.624556
ENSG00000144476	ACKR3	0.205502	0.329691	0.539691	0.623319
ENSG00000151726	ACSL1	0.261573	0.419753	0.536732	0.623159
ENSG00000228049	POLR2J2	0.1661	0.266731	0.539062	0.622726
ENSG00000075673	ATP12A	0.374142	0.600944	0.537098	0.62259
ENSG00000175048	ZDHHC14	0.124624	0.200639	0.538033	0.621136
ENSG00000231705	NA	0.201395	0.324344	0.538261	0.62093
ENSG00000212232	SNORD17	0.157376	0.25435	0.540126	0.618739
ENSG00000178796	RIIAD1	0.343165	0.556775	0.54112	0.616344
ENSG00000161055	SCGB3A1	0.502358	0.815314	0.543695	0.616153
ENSG00000189306	RRP7A	0.0691391	0.112824	0.544035	0.612803
ENSG00000187908	DMBT1	0.170336	0.278193	0.546619	0.612293
ENSG00000198435	NRARP	0.100759	0.164639	0.543928	0.612
ENSG00000139437	TCHP	0.320995	0.525214	0.544465	0.61117
ENSG00000142279	WTIP	0.114169	0.186951	0.544776	0.61069
ENSG00000227403	LINC01806	0.134676	0.221029	0.546549	0.609312
ENSG00000139180	NDUFA9	0.164831	0.270632	0.545832	0.60906
ENSG00000225793	TMEM30A-DT	0.180262	0.296197	0.546138	0.608589
ENSG00000214212	C19orf38	0.240436	0.395132	0.546198	0.608496
ENSG00000146540	C7orf50	0.135849	0.22329	0.550705	0.608398
ENSG00000286264	NA	0.0477323	0.0784779	0.548816	0.608226
ENSG00000185479	KRT6B	0.508408	0.838478	0.547594	0.606347
ENSG00000237550	NA	0.11758	0.194	0.547981	0.606081
ENSG00000227857	NA	0.303056	0.500962	0.548503	0.604948
ENSG00000172818	OVOL1	0.300314	0.497778	0.549569	0.603309
ENSG00000158050	DUSP2	0.473604	0.78519	0.549659	0.603172
ENSG00000139289	PHLDA1	0.179104	0.297804	0.552317	0.601415
ENSG00000154451	GBP5	0.356342	0.593753	0.551626	0.600152
ENSG00000102970	CCL17	0.155282	0.25966	0.556914	0.59802
ENSG00000083799	CYLD	0.168399	0.284051	0.556404	0.592846
ENSG00000170542	SERPINB9	0.362409	0.612047	0.556876	0.592126
ENSG00000162757	C1orf74	0.0932283	0.158714	0.559981	0.5874
ENSG00000133110	POSTN	0.133654	0.228531	0.56439	0.58484
ENSG00000177842	ZNF620	0.102077	0.174694	0.563424	0.58432
ENSG00000183347	GBP6	0.115813	0.198228	0.562059	0.584244
ENSG00000137673	MMP7	0.182181	0.3119	0.563258	0.584101
ENSG00000251791	SCARNA6	0.212149	0.363609	0.562833	0.583453
ENSG00000115129	TP53I3	0.119718	0.206336	0.564722	0.580209
ENSG00000172780	RAB43	0.373743	0.645246	0.565372	0.579226
ENSG00000175130	MARCKSL1	0.172601	0.298181	0.567752	0.578847
ENSG00000168404	MLKL	0.356916	0.617201	0.565997	0.578281
ENSG00000003400	CASP10	0.196741	0.340754	0.566681	0.577369
ENSG00000277972	CISD3	0.0857067	0.149073	0.571076	0.574931
ENSG00000160710	ADAR	0.194038	0.339635	0.570617	0.571314
ENSG00000112576	CCND3	0.278256	0.490766	0.574141	0.566983
ENSG00000175471	MCTP1	0.135079	0.238696	0.575474	0.565902
ENSG00000105825	TFPI2	0.172623	0.306366	0.578043	0.563453
ENSG00000120526	NUDCD1	0.130129	0.231509	0.578284	0.56209
ENSG00000136942	RPL35	0.0844712	0.150701	0.582737	0.56052
ENSG00000280032	NA	0.10828	0.193525	0.578488	0.559515
ENSG00000124391	IL17C	0.485238	0.87062	0.579941	0.557347
ENSG00000062524	LTK	0.154404	0.277311	0.583805	0.556791
ENSG00000169715	MT1E	0.231234	0.416654	0.582282	0.554979
ENSG00000258704	SRP54-AS1	0.0899266	0.162524	0.586343	0.553311
ENSG00000232713	RPS12P3	0.156345	0.282763	0.586021	0.552919
ENSG00000227243	SLAMF6P1	0.171092	0.309442	0.582923	0.552904
ENSG00000128284	APOL3	0.282752	0.511532	0.583024	0.552754
ENSG00000059728	MXD1	0.343755	0.622203	0.583209	0.55248
ENSG00000007255	TRAPPC6A	0.106859	0.19342	0.587704	0.552472
ENSG00000252010	SCARNA5	0.237365	0.429837	0.583705	0.552222
ENSG00000166289	PLEKHF1	0.228361	0.413998	0.586811	0.551599
ENSG00000102265	TIMP1	0.274487	0.497923	0.584027	0.551263
ENSG00000185404	SP140L	0.183892	0.33373	0.585102	0.551019
ENSG00000272636	DOC2B	0.364611	0.664014	0.585483	0.549101
ENSG00000196639	HRH1	0.161371	0.293925	0.585538	0.549019
ENSG00000229212	NA	0.104914	0.191283	0.587007	0.548473
ENSG00000260528	FAM157C	0.0726333	0.132726	0.586735	0.547244
ENSG00000188611	ASAH2	0.161366	0.295366	0.587354	0.546327
ENSG00000214514	KRT42P	0.168714	0.310523	0.589383	0.543323
ENSG00000166401	SERPINB8	0.257752	0.477435	0.591722	0.539867
ENSG00000177627	C12orf54	0.142347	0.264225	0.59249	0.538736
ENSG00000117475	BLZF1	0.212225	0.395448	0.593892	0.536668
ENSG00000196873	CBWD3	0.120194	0.225001	0.596022	0.534192
ENSG00000125611	CHCHD5	0.163148	0.305811	0.601752	0.533491
ENSG00000106392	C1GALT1	0.182967	0.343418	0.596532	0.532784
ENSG00000197329	PELI1	0.162326	0.305214	0.597995	0.531842
ENSG00000239556	NA	0.134151	0.252613	0.599089	0.531055
ENSG00000031081	ARHGAP31	0.120806	0.228198	0.600677	0.529391
ENSG00000204837	FGF7P3	0.204792	0.387128	0.601541	0.529003
ENSG00000171729	TMEM51	0.173719	0.32877	0.599525	0.528392
ENSG00000245146	MALINC1	0.0687804	0.130254	0.599759	0.528049
ENSG00000117226	GBP3	0.207556	0.394734	0.601285	0.525813
ENSG00000272795	GAR1-DT	0.169657	0.322918	0.601576	0.525388
ENSG00000137462	TLR2	0.349166	0.66506	0.601831	0.525014
ENSG00000185338	SOCS1	0.434104	0.82774	0.60222	0.524445
ENSG00000260349	NA	0.137397	0.262547	0.603146	0.523324
ENSG00000289009	NA	0.197483	0.377753	0.603357	0.522784
ENSG00000164520	RAET1E	0.203049	0.389209	0.605204	0.521696
ENSG00000155275	TRMT44	0.101025	0.194261	0.60523	0.520049
ENSG00000174876	AMY1B	0.184918	0.357882	0.607799	0.516702
ENSG00000175467	SART1	0.130672	0.253588	0.612624	0.515295
ENSG00000158458	NRG2	0.184218	0.357735	0.608726	0.514957
ENSG00000186847	KRT14	0.292173	0.569976	0.61043	0.512607
ENSG00000285304	NA	0.102966	0.201306	0.611111	0.511492
ENSG00000163121	NEURL3	0.334024	0.654297	0.614293	0.510508
ENSG00000174886	NDUFA11	0.134087	0.262757	0.615441	0.510308
ENSG00000106105	GARS1	0.132197	0.259074	0.611953	0.510268
ENSG00000277602	NA	0.202054	0.396716	0.61261	0.509316
ENSG00000105852	PON3	0.0706354	0.138689	0.612616	0.509308
ENSG00000104312	RIPK2	0.23375	0.459385	0.613924	0.508832
ENSG00000170788	DYDC1	0.21278	0.419342	0.613923	0.507413
ENSG00000248771	SMIM31	0.164994	0.325747	0.61458	0.506509
ENSG00000112715	VEGFA	0.112116	0.221444	0.615332	0.506298
ENSG00000186007	LEMD1	0.139105	0.274763	0.614714	0.506275
ENSG00000131469	RPL27	0.0603613	0.119358	0.615095	0.505717
ENSG00000071575	TRIB2	0.285082	0.564821	0.615777	0.50473
ENSG00000184489	PTP4A3	0.244828	0.486287	0.616654	0.503463
ENSG00000064932	SBNO2	0.255251	0.507878	0.619507	0.502584
ENSG00000013364	MVP	0.0491958	0.0979824	0.622317	0.502088
ENSG00000236552	RPL13AP5	0.0698865	0.139484	0.622995	0.501035
ENSG00000146409	SLC18B1	0.162551	0.325668	0.619654	0.499132
ENSG00000143344	RGL1	0.120901	0.242865	0.621916	0.497813
ENSG00000133328	PLAAT2	0.331961	0.667932	0.621136	0.496998
ENSG00000237763	AMY1A	0.178958	0.360711	0.621952	0.496126
ENSG00000172243	CLEC7A	0.431539	0.874633	0.623641	0.493395
ENSG00000137440	FGFBP1	0.406181	0.825729	0.624677	0.491906
ENSG00000165474	GJB2	0.232921	0.475091	0.625819	0.490267
ENSG00000158042	MRPL17	0.0634387	0.129477	0.627722	0.489962
ENSG00000155329	ZCCHC10	0.0722454	0.147593	0.626359	0.489492
ENSG00000165689	ENTR1	0.0491251	0.100472	0.628312	0.488945
ENSG00000234478	ACBD3-AS1	0.146977	0.301793	0.62809	0.487012
ENSG00000261512	NA	0.254566	0.524709	0.629387	0.485156
ENSG00000139679	LPAR6	0.250482	0.51671	0.629662	0.484763
ENSG00000254835	RNF185-AS1	0.230609	0.478004	0.631516	0.482442
ENSG00000133321	PLAAT4	0.16732	0.346996	0.631457	0.482196
ENSG00000203724	C1orf53	0.136056	0.282413	0.631761	0.481763
ENSG00000102977	ACD	0.0652321	0.135539	0.634725	0.481279
ENSG00000255760	LINC02422	0.0978431	0.203325	0.632144	0.481215
ENSG00000166920	C15orf48	0.412805	0.861221	0.633469	0.479325
ENSG00000162571	TTLL10	0.149429	0.312479	0.634255	0.478205
ENSG00000083845	RPS5	0.0535601	0.112052	0.637328	0.477993
ENSG00000253570	RNF5P1	0.0540285	0.113165	0.635158	0.477432
ENSG00000100911	PSME2	0.212038	0.444643	0.63519	0.476871
ENSG00000169469	SPRR1B	0.411876	0.869622	0.637531	0.473626
ENSG00000179593	ALOX15B	0.289857	0.617819	0.640615	0.469161
ENSG00000130775	THEMIS2	0.294452	0.627638	0.640628	0.469142
ENSG00000196951	SCOC-AS1	0.156106	0.334482	0.642344	0.466711
ENSG00000164181	ELOVL7	0.212061	0.454391	0.642356	0.466693
ENSG00000099385	BCL7C	0.0860692	0.18468	0.646825	0.466044
ENSG00000260999	NA	0.195784	0.420103	0.642819	0.466038
ENSG00000234518	PTGES3P1	0.0941577	0.203028	0.646485	0.463767
ENSG00000135069	PSAT1	0.142465	0.307732	0.644998	0.462953
ENSG00000287312	NA	0.103964	0.225215	0.64668	0.46162
ENSG00000188372	ZP3	0.275241	0.596951	0.646326	0.461077
ENSG00000203601	LINC00970	0.128616	0.280245	0.647838	0.458943
ENSG00000269243	NA	0.0787693	0.171669	0.650223	0.458843
ENSG00000103363	ELOB	0.156703	0.341981	0.648349	0.458221
ENSG00000272173	NA	0.0493777	0.107809	0.649848	0.458012
ENSG00000214447	FAM187A	0.327803	0.717493	0.649737	0.456872
ENSG00000128604	IRF5	0.0885951	0.194236	0.649975	0.456121
ENSG00000163216	SPRR2D	0.296404	0.654199	0.652	0.453079
ENSG00000138606	SHF	0.104957	0.231812	0.65233	0.45277
ENSG00000215302	NA	0.132494	0.292642	0.652233	0.452751
ENSG00000135318	NT5E	0.139299	0.308246	0.652831	0.451909
ENSG00000166166	TRMT61A	0.0803649	0.178025	0.656699	0.451424
ENSG00000204642	HLA-F	0.464413	1.02901	0.65325	0.45132
ENSG00000241794	SPRR2A	0.570893	1.26689	0.653745	0.450625
ENSG00000130600	H19	0.321686	0.714116	0.654195	0.450468
ENSG00000253671	NA	0.129734	0.288233	0.654119	0.4501
ENSG00000072858	SIDT1	0.131839	0.2934	0.654873	0.449349
ENSG00000149798	CDC42EP2	0.260652	0.580282	0.656635	0.449182
ENSG00000019186	CYP24A1	0.188639	0.42113	0.65566	0.447936
ENSG00000174917	MICOS13	0.0812909	0.18169	0.65774	0.447415
ENSG00000221869	CEBPD	0.205346	0.460673	0.657217	0.445752
ENSG00000070669	ASNS	0.192029	0.430946	0.657326	0.445599
ENSG00000230710	LINC00332	0.123684	0.277886	0.659091	0.445088
ENSG00000183044	ABAT	0.122199	0.274898	0.658092	0.444526
ENSG00000203797	DDO	0.0998594	0.224678	0.658143	0.444455
ENSG00000155367	PPM1J	0.240495	0.541974	0.658654	0.443739
ENSG00000162645	GBP2	0.236064	0.535068	0.660478	0.441186
ENSG00000100084	HIRA	0.0884405	0.200734	0.663107	0.440586
ENSG00000257588	AQP5-AS1	0.10104	0.229924	0.661721	0.439449
ENSG00000142910	TINAGL1	0.203113	0.463458	0.664564	0.438255
ENSG00000171855	IFNB1	0.449827	1.02932	0.663466	0.437012
ENSG00000130511	SSBP4	0.150067	0.3434	0.667711	0.437002
ENSG00000266405	CBX3P2	0.125097	0.287043	0.664327	0.435811
ENSG00000084207	GSTP1	0.0443391	0.102148	0.666669	0.434065
ENSG00000025708	TYMP	0.367284	0.847728	0.666159	0.433256
ENSG00000125656	CLPP	0.0538936	0.124635	0.668733	0.432413
ENSG00000114942	EEF1B2	0.07599	0.177643	0.670104	0.427769
ENSG00000184216	IRAK1	0.124141	0.290853	0.670788	0.426819
ENSG00000261602	NA	0.0940469	0.220612	0.671161	0.426301
ENSG00000214900	LINC01588	0.130554	0.307198	0.67211	0.424983
ENSG00000218426	NA	0.0810626	0.191398	0.673158	0.423529
ENSG00000088826	SMOX	0.105239	0.24868	0.673403	0.42319
ENSG00000238795	SCARNA12	0.105376	0.250002	0.674623	0.421498
ENSG00000186010	NDUFA13	0.0865533	0.205382	0.677264	0.421426
ENSG00000204592	HLA-E	0.269642	0.640544	0.675014	0.420958
ENSG00000162779	AXDND1	0.103461	0.246163	0.676509	0.420296
ENSG00000069399	BCL3	0.190731	0.456927	0.677569	0.417422
ENSG00000251152	NA	0.165121	0.39689	0.67857	0.416038
ENSG00000257949	TEN1	0.0874726	0.210789	0.679885	0.414976
ENSG00000160888	IER2	0.153678	0.370435	0.679424	0.414859
ENSG00000135604	STX11	0.189611	0.458454	0.680345	0.413587
ENSG00000146192	FGD2	0.301587	0.732533	0.68171	0.411704
ENSG00000147804	SLC39A4	0.109555	0.266538	0.682198	0.41103
ENSG00000139722	VPS37B	0.132817	0.323793	0.682808	0.410191
ENSG00000128268	MGAT3	0.197916	0.483735	0.68357	0.40914
ENSG00000107014	RLN2	0.160255	0.394114	0.6854	0.406621
ENSG00000250326	USP38-DT	0.0925249	0.22779	0.685717	0.406185
ENSG00000124102	PI3	0.487113	1.20551	0.687253	0.404073
ENSG00000228791	THRB-AS1	0.125455	0.311444	0.688168	0.402816
ENSG00000029153	ARNTL2	0.117997	0.292931	0.68877	0.402815
ENSG00000124226	RNF114	0.204313	0.508661	0.689004	0.401668
ENSG00000165264	NDUFB6	0.0528925	0.132193	0.693701	0.400114
ENSG00000274020	LINC01138	0.0918851	0.230155	0.691374	0.399232
ENSG00000110628	SLC22A18	0.0763931	0.191371	0.69263	0.399188
ENSG00000243789	JMJD7	0.0860491	0.215641	0.690921	0.399038
ENSG00000102921	N4BP1	0.141791	0.355918	0.691402	0.39838
ENSG00000138271	GPR87	0.101054	0.254329	0.692163	0.397336
ENSG00000179344	HLA-DQB1	0.224125	0.565836	0.694221	0.396095
ENSG00000176406	RIMS2	0.146904	0.370921	0.6931	0.396053
ENSG00000204267	TAP2	0.281039	0.71016	0.693328	0.395741
ENSG00000178605	GTPBP6	0.0972046	0.245671	0.696667	0.39567
ENSG00000158470	B4GALT5	0.105844	0.267707	0.693598	0.395371
ENSG00000171711	DEFB4A	0.732307	1.85474	0.693994	0.394829
ENSG00000140830	TXNL4B	0.0471341	0.119398	0.695911	0.394764
ENSG00000060491	OGFR	0.166545	0.422553	0.695404	0.39414
ENSG00000248323	LUCAT1	0.0702681	0.178631	0.695494	0.39337
ENSG00000231890	DARS1-AS1	0.0694554	0.17673	0.698493	0.393003
ENSG00000236682	MAP3K2-DT	0.146542	0.372908	0.695351	0.392972
ENSG00000269900	RMRP	0.285398	0.728555	0.696258	0.391732
ENSG00000160752	FDPS	0.0983504	0.251212	0.696426	0.391503
ENSG00000100219	XBP1	0.0978722	0.250118	0.696814	0.391303
ENSG00000124688	MAD2L1BP	0.0703325	0.180453	0.697705	0.389756
ENSG00000113407	TARS1	0.0713199	0.183246	0.698126	0.389203
ENSG00000213339	QTRT1	0.0650486	0.167881	0.700814	0.387467
ENSG00000129465	RIPK3	0.115064	0.297064	0.699478	0.387337
ENSG00000265190	ANXA8	0.133579	0.344968	0.699872	0.387221
ENSG00000131037	EPS8L1	0.117491	0.304661	0.700719	0.385644
ENSG00000198133	TMEM229B	0.171405	0.445251	0.701218	0.384964
ENSG00000151131	NOPCHAP1	0.0842488	0.219675	0.702281	0.383516
ENSG00000125775	SDCBP2	0.171483	0.449399	0.703702	0.381582
ENSG00000165490	DDIAS	0.247293	0.651826	0.705317	0.379385
ENSG00000228436	NA	0.124402	0.329594	0.706753	0.37744
ENSG00000134363	FST	0.118086	0.313467	0.710388	0.376709
ENSG00000012061	ERCC1	0.0859595	0.229092	0.710125	0.375218
ENSG00000034510	TMSB10	0.179676	0.48287	0.710684	0.3721
ENSG00000171566	PLRG1	0.0663036	0.178591	0.711305	0.371259
ENSG00000139055	ERP27	0.0802581	0.216302	0.714037	0.371046
ENSG00000183765	CHEK2	0.0832666	0.224438	0.711495	0.371001
ENSG00000283050	GTF2IP12	0.0993159	0.268098	0.711905	0.370447
ENSG00000236318	LINC02888	0.0849369	0.230161	0.717025	0.369034
ENSG00000272009	NA	0.0995118	0.270817	0.714491	0.36745
ENSG00000151883	PARP8	0.0870438	0.237049	0.715228	0.367198
ENSG00000100532	CGRRF1	0.0793435	0.216464	0.714789	0.366544
ENSG00000166575	TMEM135	0.13639	0.373786	0.716342	0.364887
ENSG00000120278	PLEKHG1	0.115382	0.316591	0.716337	0.364452
ENSG00000086065	CHMP5	0.0733328	0.201903	0.717259	0.363207
ENSG00000105519	CAPS	0.120332	0.33362	0.721449	0.360687
ENSG00000267547	NA	0.0876455	0.243245	0.723626	0.360318
ENSG00000151651	ADAM8	0.205502	0.573196	0.722684	0.35852
ENSG00000163512	AZI2	0.06383	0.17846	0.722213	0.357671
ENSG00000205420	KRT6A	0.365555	1.02385	0.721833	0.357037
ENSG00000249241	LINC02265	0.126351	0.353938	0.721871	0.356986
ENSG00000135148	TRAFD1	0.144136	0.403902	0.721966	0.356859
ENSG00000155158	TTC39B	0.0866936	0.243492	0.723001	0.356042
ENSG00000129667	RHBDF2	0.184669	0.51913	0.722806	0.355727
ENSG00000160214	RRP1	0.0601071	0.169493	0.723622	0.354629
ENSG00000148339	SLC25A25	0.0837317	0.237104	0.724727	0.353143
ENSG00000187186	NA	0.118228	0.335404	0.725209	0.352495
ENSG00000165644	COMTD1	0.0991892	0.281833	0.728835	0.351943
ENSG00000271228	NA	0.100926	0.287284	0.726091	0.351309
ENSG00000169403	PTAFR	0.137535	0.392863	0.727004	0.350083
ENSG00000197646	PDCD1LG2	0.133954	0.383667	0.727705	0.349142
ENSG00000255198	SNHG9	0.206864	0.592589	0.72878	0.349085
ENSG00000116670	MAD2L2	0.0312756	0.0897705	0.728639	0.348395
ENSG00000224049	NA	0.147897	0.425514	0.728874	0.347572
ENSG00000204516	MICB	0.130547	0.375604	0.72888	0.347565
ENSG00000187260	WDR86	0.0598063	0.172385	0.730439	0.346934
ENSG00000240342	RPS2P5	0.0538334	0.15527	0.73022	0.346707
ENSG00000160256	SLX9	0.0967431	0.279082	0.729927	0.346647
ENSG00000277196	NA	0.0812362	0.234352	0.729568	0.346641
ENSG00000161798	AQP5	0.162489	0.469096	0.729757	0.346387
ENSG00000205220	PSMB10	0.189691	0.548817	0.730318	0.345636
ENSG00000167656	LY6D	0.374043	1.09026	0.732226	0.343079
ENSG00000253408	IKBKB-DT	0.0963998	0.282534	0.733631	0.341197
ENSG00000172216	CEBPB	0.106829	0.314384	0.735371	0.339805
ENSG00000100342	APOL1	0.22714	0.668516	0.734699	0.339768
ENSG00000132004	FBXW9	0.0787827	0.232684	0.737785	0.338582
ENSG00000244716	NA	0.0626964	0.185468	0.735989	0.338043
ENSG00000215837	SDHAP2	0.0684215	0.203055	0.736806	0.336961
ENSG00000185641	NA	0.0752059	0.223702	0.737421	0.336187
ENSG00000275494	NA	0.0829101	0.246969	0.739651	0.33571
ENSG00000234393	NA	0.138991	0.414262	0.73788	0.335515
ENSG00000272711	HK2-DT	0.0810533	0.242329	0.738659	0.334476
ENSG00000174343	CHRNA9	0.0851131	0.254631	0.73882	0.334261
ENSG00000268854	NA	0.28807	0.862319	0.738967	0.334065
ENSG00000160183	TMPRSS3	0.0851286	0.255179	0.740033	0.333603
ENSG00000254285	KRT8P3	0.0644811	0.193979	0.740347	0.332412
ENSG00000271853	NA	0.0613879	0.185099	0.741531	0.331648
ENSG00000128422	KRT17	0.197286	0.598895	0.742451	0.329418
ENSG00000163347	CLDN1	0.0752883	0.228581	0.742485	0.329373
ENSG00000124762	CDKN1A	0.108627	0.330418	0.743142	0.328756
ENSG00000287001	NA	0.226778	0.690028	0.743106	0.32865
ENSG00000139192	TAPBPL	0.122663	0.373542	0.743564	0.328379
ENSG00000172058	SERF1A	0.14045	0.428717	0.743811	0.327606
ENSG00000126561	STAT5A	0.0784133	0.241157	0.745652	0.325154
ENSG00000041353	RAB27B	0.100009	0.308617	0.746478	0.324056
ENSG00000259332	ST20-MTHFS	0.158643	0.490071	0.746736	0.323713
ENSG00000002587	HS3ST1	0.106881	0.331536	0.74819	0.32238
ENSG00000205808	PLPP6	0.0995531	0.310015	0.750665	0.321123
ENSG00000198208	RPS6KL1	0.0859288	0.267957	0.749017	0.320681
ENSG00000161281	COX7A1	0.138256	0.431343	0.749774	0.320525
ENSG00000136943	CTSV	0.169569	0.529968	0.749559	0.319962
ENSG00000137288	UQCC2	0.0623392	0.195043	0.753133	0.319618
ENSG00000087074	PPP1R15A	0.102155	0.320531	0.751106	0.318705
ENSG00000272814	NA	0.157762	0.496258	0.754208	0.317903
ENSG00000205277	MUC12	0.137373	0.433355	0.753914	0.316998
ENSG00000184985	SORCS2	0.132064	0.418202	0.752703	0.31579
ENSG00000135632	SMYD5	0.0740163	0.234415	0.752733	0.31575
ENSG00000129451	KLK10	0.313561	0.99827	0.753974	0.314104
ENSG00000099795	NDUFB7	0.168371	0.536211	0.756745	0.314001
ENSG00000126249	PDCD2L	0.057777	0.184054	0.754118	0.313914
ENSG00000285458	NA	0.0680741	0.216907	0.754174	0.313839
ENSG00000271646	IRF2-DT	0.0293166	0.0934154	0.754751	0.31383
ENSG00000134716	CYP2J2	0.09067	0.2896	0.754742	0.313087
ENSG00000127419	TMEM175	0.0348643	0.11178	0.75645	0.311901
ENSG00000222041	CYTOR	0.104398	0.33559	0.75647	0.311088
ENSG00000196954	CASP4	0.0956633	0.310746	0.758698	0.307851
ENSG00000234287	NA	0.169052	0.553152	0.761681	0.305616
ENSG00000148834	GSTO1	0.076776	0.251616	0.760755	0.305132
ENSG00000271133	ITGB8-AS1	0.0930913	0.305458	0.761037	0.30476
ENSG00000284797	NA	0.0612418	0.200992	0.762604	0.304698
ENSG00000115252	PDE1A	0.0783743	0.25724	0.761757	0.304674
ENSG00000255663	NA	0.126711	0.418076	0.762979	0.30308
ENSG00000173559	NABP1	0.0592905	0.197796	0.764829	0.299755
ENSG00000249967	NA	0.100984	0.337051	0.764938	0.299612
ENSG00000132394	EEFSEC	0.032264	0.107696	0.767054	0.299583
ENSG00000140274	DUOXA2	0.368748	1.23088	0.764961	0.299581
ENSG00000114547	ROPN1B	0.102005	0.340828	0.765185	0.299285
ENSG00000109861	CTSC	0.132989	0.445273	0.765653	0.298669
ENSG00000112773	TENT5A	0.127972	0.429098	0.765982	0.298235
ENSG00000163682	RPL9	0.0626156	0.21091	0.767008	0.296883
ENSG00000076685	NT5C2	0.0613604	0.207667	0.768078	0.295474
ENSG00000154102	C16orf74	0.0538038	0.182637	0.769578	0.294593
ENSG00000204556	NA	0.111336	0.378601	0.769143	0.294071
ENSG00000263745	NA	0.0615849	0.211175	0.770999	0.291629
ENSG00000161249	DMKN	0.0659072	0.226334	0.77133	0.291194
ENSG00000163082	SGPP2	0.0743198	0.257685	0.773446	0.288413
ENSG00000250988	SNHG21	0.0743951	0.258395	0.773827	0.287912
ENSG00000270135	NA	0.164346	0.570841	0.773835	0.287902
ENSG00000154589	LY96	0.0833943	0.292297	0.775916	0.285306
ENSG00000140511	HAPLN3	0.201174	0.705354	0.775885	0.285211
ENSG00000197506	SLC28A3	0.11574	0.407843	0.777415	0.283785
ENSG00000130487	KLHDC7B	0.191172	0.674201	0.777148	0.283553
ENSG00000108961	RANGRF	0.0544321	0.192573	0.777936	0.282656
ENSG00000269437	NXF2B	0.0769585	0.273332	0.778671	0.281557
ENSG00000100902	PSMA6	0.118615	0.421646	0.778856	0.281315
ENSG00000126368	NR1D1	0.05237	0.186306	0.780781	0.281097
ENSG00000106541	AGR2	0.0748469	0.266271	0.779044	0.281093
ENSG00000284969	NA	0.095368	0.339282	0.779029	0.281088
ENSG00000130962	PRRG1	0.0425965	0.152302	0.780099	0.279685
ENSG00000177191	B3GNT8	0.0943661	0.337866	0.780393	0.279301
ENSG00000101017	CD40	0.088055	0.315821	0.780765	0.278813
ENSG00000177600	RPLP2	0.0218681	0.0787524	0.783337	0.277682
ENSG00000172031	EPHX4	0.0774588	0.279791	0.782268	0.276845
ENSG00000185834	RPL12P4	0.0507925	0.183679	0.782509	0.276529
ENSG00000270757	HSPE1-MOB4	0.143881	0.52172	0.783081	0.275781
ENSG00000253445	NA	0.102613	0.373575	0.783923	0.27468
ENSG00000244239	NA	0.0982338	0.359845	0.785215	0.27299
ENSG00000168672	LRATD2	0.0398605	0.146105	0.786555	0.27282
ENSG00000063660	GPC1	0.104636	0.383637	0.786807	0.272748
ENSG00000232079	LINC01697	0.0935248	0.343269	0.785698	0.272453
ENSG00000260228	NA	0.12367	0.454872	0.786065	0.271879
ENSG00000090104	RGS1	0.170375	0.628084	0.786538	0.271261
ENSG00000141655	TNFRSF11A	0.044203	0.163041	0.786649	0.271117
ENSG00000131116	ZNF428	0.0268385	0.0991292	0.787397	0.270743
ENSG00000188643	S100A16	0.123422	0.456334	0.787148	0.270464
ENSG00000002933	TMEM176A	0.0449425	0.166209	0.7872	0.270397
ENSG00000134339	SAA2	0.257209	0.952837	0.787549	0.26994
ENSG00000286656	NA	0.0618881	0.229401	0.788082	0.269781
ENSG00000170482	SLC23A1	0.0975529	0.362197	0.788011	0.269337
ENSG00000119522	DENND1A	0.0437856	0.162734	0.78913	0.269063
ENSG00000111252	SH2B3	0.0754441	0.281301	0.789514	0.268198
ENSG00000230679	ENO1-AS1	0.0879917	0.32954	0.789791	0.267014
ENSG00000262074	SNORD3B-2	0.113766	0.42761	0.791122	0.26605
ENSG00000104951	IL4I1	0.260326	0.978692	0.790572	0.265994
ENSG00000286053	ASDURF	0.134199	0.509254	0.792469	0.263521
ENSG00000108639	SYNGR2	0.0755736	0.287976	0.794697	0.26243
ENSG00000197956	S100A6	0.0472934	0.182443	0.795768	0.259222
ENSG00000233927	RPS28	0.061307	0.236894	0.797299	0.258795
ENSG00000117009	KMO	0.1716	0.663232	0.796218	0.258733
ENSG00000104368	PLAT	0.18399	0.714934	0.797205	0.257353
ENSG00000104783	KCNN4	0.110089	0.433523	0.799828	0.253941
ENSG00000188112	C6orf132	0.034642	0.136658	0.800171	0.253495
ENSG00000286427	NA	0.0395924	0.157089	0.80167	0.252037
ENSG00000259856	RAB43P1	0.12482	0.496664	0.801848	0.251316
ENSG00000224578	HNRNPA1P48	0.0533361	0.212437	0.802039	0.251067
ENSG00000093009	CDC45	0.057891	0.233723	0.80464	0.247691
ENSG00000233975	LINC02574	0.10516	0.42619	0.80537	0.246744
ENSG00000269949	NA	0.0758065	0.307302	0.805494	0.246684
ENSG00000218226	TATDN2P2	0.0683773	0.278454	0.806282	0.24556
ENSG00000156966	B3GNT7	0.0713132	0.291791	0.807557	0.244398
ENSG00000014914	MTMR11	0.0757565	0.313367	0.810398	0.24175
ENSG00000159388	BTG2	0.0516324	0.214761	0.81025	0.240418
ENSG00000254087	LYN	0.118294	0.492793	0.810536	0.240048
ENSG00000026103	FAS	0.0895807	0.374104	0.810995	0.239454
ENSG00000182782	HCAR2	0.0846289	0.353955	0.811272	0.239095
ENSG00000125652	ALKBH7	0.0585588	0.245224	0.812455	0.238797
ENSG00000142867	BCL10	0.0566372	0.238685	0.812962	0.237288
ENSG00000200312	RN7SKP255	0.106635	0.450254	0.81302	0.236833
ENSG00000159685	CHCHD6	0.0338259	0.14292	0.81314	0.236678
ENSG00000286532	PARTICL	0.0335085	0.144728	0.817124	0.231528
ENSG00000243811	APOBEC3D	0.045343	0.196323	0.817804	0.230961
ENSG00000121552	CSTA	0.127155	0.551507	0.817999	0.230559
ENSG00000142634	EFHD2	0.055991	0.243634	0.818449	0.229816
ENSG00000135919	SERPINE2	0.0508065	0.22108	0.818453	0.229811
ENSG00000164951	PDP1	0.0847124	0.372835	0.820466	0.227211
ENSG00000271699	SNX29P2	0.0736712	0.324297	0.820496	0.227172
ENSG00000159259	CHAF1B	0.0429068	0.189076	0.820685	0.226929
ENSG00000130066	SAT1	0.100783	0.444493	0.820834	0.226737
ENSG00000030110	BAK1	0.117338	0.518783	0.821266	0.226179
ENSG00000169504	CLIC4	0.0689058	0.304873	0.821393	0.226015
ENSG00000184271	POU6F1	0.0409548	0.184689	0.824701	0.22175
ENSG00000234797	RPS3AP6	0.071469	0.324673	0.825961	0.220126
ENSG00000214063	TSPAN4	0.054698	0.248802	0.826796	0.219845
ENSG00000148841	ITPRIP	0.0563497	0.256522	0.826317	0.219668
ENSG00000165806	CASP7	0.060663	0.276517	0.826539	0.219382
ENSG00000170786	SDR16C5	0.0746128	0.340127	0.826551	0.219367
ENSG00000164308	ERAP2	0.0784159	0.358915	0.827488	0.218481
ENSG00000111325	OGFOD2	0.0624172	0.287294	0.828187	0.217259
ENSG00000110218	PANX1	0.0454128	0.209094	0.828586	0.217188
ENSG00000123737	EXOSC9	0.0570923	0.26315	0.828472	0.216958
ENSG00000135480	KRT7	0.112689	0.524805	0.830156	0.214726
ENSG00000169100	SLC25A6	0.0409227	0.190859	0.83136	0.214413
ENSG00000147889	CDKN2A	0.0501238	0.233907	0.830629	0.214289
ENSG00000177989	ODF3B	0.122124	0.57249	0.832776	0.21332
ENSG00000168412	MTNR1A	0.104543	0.490859	0.831514	0.21298
ENSG00000120306	CYSTM1	0.0347674	0.163745	0.832022	0.212326
ENSG00000182197	EXT1	0.091772	0.433513	0.832514	0.211694
ENSG00000255202	NA	0.0769368	0.363545	0.832564	0.211629
ENSG00000120899	PTK2B	0.0439615	0.208318	0.83303	0.21103
ENSG00000263934	SNORD3A	0.0603321	0.286592	0.833514	0.210516
ENSG00000248487	ABHD14A	0.0759411	0.363572	0.834707	0.208875
ENSG00000003249	DBNDD1	0.0254593	0.121916	0.834745	0.208826
ENSG00000079150	FKBP7	0.0434294	0.20865	0.835275	0.208145
ENSG00000230438	SERPINB9P1	0.100738	0.48417	0.835338	0.208064
ENSG00000183569	SERHL2	0.0257502	0.123784	0.835369	0.208025
ENSG00000112763	BTN2A1	0.0354967	0.170767	0.835497	0.207867
ENSG00000151466	SCLT1	0.0420685	0.202429	0.83553	0.207818
ENSG00000170175	CHRNB1	0.036011	0.173477	0.835872	0.207583
ENSG00000229539	PANK2-AS1	0.0380751	0.183969	0.836202	0.206964
ENSG00000272168	CASC15	0.0625189	0.302248	0.836287	0.206846
ENSG00000144908	ALDH1L1	0.0915916	0.444982	0.837077	0.205832
ENSG00000181826	RELL1	0.0250645	0.121941	0.837482	0.205547
ENSG00000250644	NA	0.074577	0.364767	0.838153	0.204451
ENSG00000170298	LGALS9B	0.033508	0.164886	0.839313	0.203219
ENSG00000254610	NA	0.0935987	0.460917	0.839237	0.203071
ENSG00000146054	TRIM7	0.067658	0.33474	0.839973	0.202121
ENSG00000167515	TRAPPC2L	0.0468173	0.23193	0.840172	0.20186
ENSG00000180817	PPA1	0.0689984	0.342412	0.840448	0.201507
ENSG00000072310	SREBF1	0.0346294	0.171928	0.841644	0.201419
ENSG00000102854	MSLN	0.0477771	0.237301	0.840912	0.201335
ENSG00000239804	NA	0.0783602	0.389471	0.84069	0.201196
ENSG00000240972	MIF	0.0937791	0.467586	0.842632	0.20056
ENSG00000258504	NA	0.114362	0.574143	0.844099	0.199187
ENSG00000237310	GS1-124K5.4	0.0704998	0.358002	0.844021	0.196926
ENSG00000188396	DYNLT4	0.0493379	0.251067	0.844382	0.196512
ENSG00000168884	TNIP2	0.0450703	0.229894	0.845644	0.196048
ENSG00000237973	MTCO1P12	0.0487284	0.249067	0.845022	0.195644
ENSG00000175793	SFN	0.0833474	0.427194	0.845443	0.195104
ENSG00000159128	IFNGR2	0.0526392	0.269863	0.84594	0.195059
ENSG00000272540	NA	0.0351048	0.180179	0.845655	0.194833
ENSG00000233621	LINC01137	0.0599089	0.307909	0.846056	0.194567
ENSG00000003402	CFLAR	0.0874058	0.44963	0.845997	0.194395
ENSG00000136848	DAB2IP	0.0782539	0.403597	0.84639	0.193891
ENSG00000060558	GNA15	0.0802872	0.414504	0.846544	0.193695
ENSG00000076053	RBM7	0.037538	0.196048	0.84828	0.191473
ENSG00000285744	NA	0.0877056	0.459177	0.848645	0.191006
ENSG00000198763	NA	0.100386	0.526308	0.848856	0.190736
ENSG00000170835	CEL	0.0383967	0.201322	0.849049	0.190723
ENSG00000182195	LDOC1	0.0348966	0.185456	0.850865	0.188166
ENSG00000171234	UGT2B7	0.0142712	0.0760019	0.851254	0.187774
ENSG00000132821	VSTM2L	0.0649154	0.347065	0.851745	0.187041
ENSG00000243650	RN7SL834P	0.0682077	0.364975	0.851868	0.186883
ENSG00000158517	NCF1	0.127169	0.683711	0.85256	0.185999
ENSG00000130164	LDLR	0.0799841	0.430977	0.852882	0.185588
ENSG00000104140	RHOV	0.0535891	0.289493	0.853253	0.185114
ENSG00000123358	NR4A1	0.103188	0.557892	0.853372	0.184961
ENSG00000065054	SLC9A3R2	0.0699742	0.378409	0.853646	0.184917
ENSG00000268087	NA	0.0643884	0.350733	0.854451	0.183582
ENSG00000122971	ACADS	0.0280989	0.153538	0.85549	0.18301
ENSG00000164211	STARD4	0.0866191	0.474847	0.855365	0.182415
ENSG00000104320	NBN	0.0421771	0.231924	0.855802	0.181858
ENSG00000154642	C21orf91	0.0935545	0.516701	0.856425	0.181061
ENSG00000278383	NA	0.0541999	0.300988	0.857199	0.180073
ENSG00000116016	EPAS1	0.0451654	0.252756	0.858282	0.178692
ENSG00000089157	RPLP0	0.0199293	0.11187	0.85945	0.178147
ENSG00000287151	C2orf27A	0.0586523	0.329804	0.858949	0.17784
ENSG00000112877	CEP72	0.0459911	0.259907	0.859645	0.176952
ENSG00000228300	FAM174C	0.080485	0.459318	0.86156	0.175227
ENSG00000162069	BICDL2	0.0670439	0.382988	0.861132	0.175055
ENSG00000285130	NA	0.0717527	0.410321	0.861277	0.17487
ENSG00000185753	CXorf38	0.0326558	0.18716	0.861585	0.174481
ENSG00000272138	LINC01607	0.0659367	0.378425	0.861772	0.17424
ENSG00000163606	CD200R1	0.0338448	0.194331	0.861839	0.174161
ENSG00000156218	ADAMTSL3	0.0370034	0.213348	0.862398	0.173441
ENSG00000169252	ADRB2	0.125065	0.722084	0.862586	0.173201
ENSG00000198860	TSEN15	0.0309358	0.178915	0.862817	0.172907
ENSG00000140931	CMTM3	0.0434109	0.251449	0.863024	0.172643
ENSG00000004468	CD38	0.115144	0.670499	0.863741	0.171729
ENSG00000166669	ATF7IP2	0.0694547	0.404835	0.863871	0.171563
ENSG00000158773	USF1	0.0384713	0.224514	0.864036	0.171353
ENSG00000005486	RHBDD2	0.0359245	0.21071	0.865149	0.170493
ENSG00000213145	CRIP1	0.0622154	0.366269	0.865206	0.169863
ENSG00000153531	ADPRHL1	0.0646539	0.383876	0.866335	0.168424
ENSG00000042493	CAPG	0.0519562	0.309203	0.866968	0.168032
ENSG00000125144	MT1G	0.0651697	0.388311	0.867041	0.167829
ENSG00000159871	LYPD5	0.037666	0.2249	0.867077	0.167479
ENSG00000243649	CFB	0.162561	0.984231	0.868894	0.165166
ENSG00000261889	NA	0.0441663	0.267594	0.869023	0.16505
ENSG00000283196	NA	0.0477867	0.294028	0.871277	0.162524
ENSG00000127191	TRAF2	0.0332251	0.205678	0.872324	0.16154
ENSG00000107833	NPM3	0.0344852	0.213604	0.871819	0.161444
ENSG00000144596	GRIP2	0.0645385	0.403998	0.873151	0.159749
ENSG00000258738	BAZ1A-AS1	0.0246677	0.155704	0.874191	0.158427
ENSG00000260886	TAT-AS1	0.0288519	0.182449	0.87442	0.158136
ENSG00000156928	MALSU1	0.0307435	0.19529	0.87498	0.157425
ENSG00000275202	NA	0.020436	0.130419	0.875776	0.156695
ENSG00000127445	PIN1	0.0263659	0.168824	0.876258	0.156174
ENSG00000104976	SNAPC2	0.02102	0.134877	0.876853	0.155846
ENSG00000211450	SELENOH	0.0391487	0.251273	0.876257	0.155802
ENSG00000165215	CLDN3	0.0678808	0.436533	0.876495	0.1555
ENSG00000234692	NA	0.0731328	0.471564	0.877161	0.155086
ENSG00000176920	FUT2	0.0670028	0.432358	0.876911	0.154971
ENSG00000103152	MPG	0.0531828	0.343834	0.877935	0.154676
ENSG00000008517	IL32	0.0836466	0.5444	0.878224	0.153649
ENSG00000103653	CSK	0.0266883	0.175669	0.879753	0.151923
ENSG00000177700	POLR2L	0.0469173	0.309362	0.879965	0.151658
ENSG00000118939	UCHL3	0.0333958	0.220736	0.879807	0.151293
ENSG00000115919	KYNU	0.127932	0.848906	0.880272	0.150702
ENSG00000085840	ORC1	0.0248822	0.165171	0.880317	0.150645
ENSG00000244094	SPRR2F	0.151294	1.00442	0.88033	0.150629
ENSG00000101000	PROCR	0.0524307	0.348246	0.88053	0.150556
ENSG00000159166	LAD1	0.0452024	0.303037	0.881483	0.149164
ENSG00000269985	NA	0.0480965	0.33275	0.886539	0.144542
ENSG00000130202	NECTIN2	0.0497922	0.344631	0.885287	0.144479
ENSG00000238279	NA	0.0247167	0.171471	0.885439	0.144145
ENSG00000229654	LINC02526	0.0795214	0.55182	0.885469	0.144107
ENSG00000064300	NGFR	0.075859	0.527184	0.886034	0.143895
ENSG00000263011	NA	0.0831321	0.579481	0.88598	0.14346
ENSG00000120889	TNFRSF10B	0.0294348	0.205941	0.886474	0.142929
ENSG00000285629	NA	0.0443656	0.310893	0.887671	0.142704
ENSG00000235513	L3MBTL2-AS1	0.0572886	0.405259	0.887719	0.141363
ENSG00000169230	PRELID1	0.0402036	0.284793	0.887866	0.141168
ENSG00000006016	CRLF1	0.035673	0.255083	0.888835	0.139849
ENSG00000284194	SCO2	0.0891492	0.637986	0.889493	0.139735
ENSG00000123892	RAB38	0.0290423	0.208015	0.889012	0.139616
ENSG00000111913	RIPOR2	0.0523817	0.376622	0.889478	0.139083
ENSG00000126970	ZC4H2	0.0346134	0.253099	0.891268	0.136758
ENSG00000197019	SERTAD1	0.0604499	0.442476	0.891379	0.136617
ENSG00000085231	AK6	0.0227912	0.168015	0.892143	0.13565
ENSG00000006652	IFRD1	0.0300935	0.222147	0.893065	0.135467
ENSG00000198517	MAFK	0.0485688	0.359094	0.892742	0.135254
ENSG00000125954	CHURC1-FNTB	0.0479127	0.354356	0.89249	0.13521
ENSG00000185339	TCN2	0.0336142	0.249461	0.892856	0.134747
ENSG00000264230	ANXA8L1	0.0372408	0.277154	0.893364	0.134369
ENSG00000070540	WIPI1	0.0482961	0.363508	0.894345	0.132861
ENSG00000122068	FYTTD1	0.0295516	0.225787	0.895909	0.130882
ENSG00000120539	MASTL	0.0435744	0.333802	0.896179	0.13054
ENSG00000154734	ADAMTS1	0.0422815	0.326186	0.897079	0.129624
ENSG00000176101	SSNA1	0.0364236	0.282165	0.897959	0.129086
ENSG00000196352	CD55	0.0764165	0.596271	0.898087	0.128157
ENSG00000263266	RPS7P1	0.0279307	0.220289	0.900116	0.126791
ENSG00000205771	CATSPER2P1	0.0322906	0.254762	0.899266	0.126748
ENSG00000167552	TUBA1A	0.0678394	0.542462	0.900513	0.125058
ENSG00000010278	CD9	0.0388557	0.313582	0.901421	0.123909
ENSG00000125089	SH3TC1	0.0368943	0.299281	0.90219	0.123276
ENSG00000163251	FZD5	0.0334299	0.275802	0.903557	0.12121
ENSG00000148346	LCN2	0.127756	1.05991	0.904091	0.120535
ENSG00000289108	NA	0.0596485	0.495855	0.904281	0.120294
ENSG00000189433	GJB4	0.0104121	0.0875844	0.905456	0.118881
ENSG00000105447	GRWD1	0.0254108	0.21479	0.906181	0.118305
ENSG00000063176	SPHK2	0.0135034	0.114289	0.906369	0.118152
ENSG00000010219	DYRK4	0.0196045	0.166549	0.906576	0.11771
ENSG00000197353	LYPD2	0.0830725	0.714572	0.907479	0.116255
ENSG00000137033	IL33	0.0355775	0.308103	0.908145	0.115473
ENSG00000236824	BCYRN1	0.151239	1.3115	0.908221	0.115318
ENSG00000174177	CTU2	0.0221209	0.192581	0.909014	0.114866
ENSG00000148908	RGS10	0.0256266	0.223537	0.908756	0.114641
ENSG00000047365	ARAP2	0.0286232	0.252825	0.909887	0.113213
ENSG00000130311	DDA1	0.0224459	0.19936	0.910381	0.11259
ENSG00000226644	NA	0.0431131	0.38507	0.910897	0.111962
ENSG00000184220	CMSS1	0.0275212	0.247181	0.911371	0.11134
ENSG00000064012	CASP8	0.0252952	0.229826	0.912384	0.110062
ENSG00000205542	TMSB4X	0.0305666	0.278778	0.912832	0.109645
ENSG00000163735	CXCL5	0.0801658	0.746623	0.914517	0.107371
ENSG00000241878	PISD	0.0191307	0.180726	0.915857	0.105855
ENSG00000232112	TMA7	0.0209689	0.198565	0.915919	0.105602
ENSG00000006015	REX1BD	0.035589	0.337794	0.916601	0.105357
ENSG00000257084	MIR200CHG	0.0483745	0.459997	0.916268	0.105163
ENSG00000118557	PMFBP1	0.0216869	0.206761	0.916504	0.104888
ENSG00000197766	CFD	0.0162415	0.154851	0.916512	0.104884
ENSG00000101460	MAP1LC3A	0.027515	0.262419	0.916515	0.104851
ENSG00000237512	UNC5B-AS1	0.0215256	0.206925	0.917169	0.104026
ENSG00000137513	NARS2	0.0326902	0.317693	0.918063	0.102899
ENSG00000269893	SNHG8	0.0360721	0.353694	0.918794	0.101987
ENSG00000127957	PMS2P3	0.0344972	0.339029	0.918972	0.101753
ENSG00000114127	XRN1	0.0415491	0.410115	0.919323	0.101311
ENSG00000234705	HMGA1P4	0.0448276	0.443256	0.919464	0.101132
ENSG00000198223	CSF2RA	0.0133886	0.132437	0.919495	0.101094
ENSG00000261840	NA	0.0351811	0.353293	0.920695	0.0995805
ENSG00000196756	SNHG17	0.0289167	0.290445	0.920711	0.0995602
ENSG00000164896	FASTK	0.0215062	0.217282	0.921459	0.098978
ENSG00000198938	NA	0.0304993	0.308349	0.92132	0.0989115
ENSG00000225973	PIGBOS1	0.017398	0.176223	0.921372	0.0987274
ENSG00000041357	PSMA4	0.0290667	0.294812	0.921478	0.0985942
ENSG00000152061	RABGAP1L	0.0233417	0.239135	0.922287	0.097609
ENSG00000116711	PLA2G4A	0.0278756	0.286197	0.922438	0.0974003
ENSG00000186471	AKAP14	0.0492476	0.517211	0.924158	0.0952176
ENSG00000101181	MTG2	0.019406	0.204099	0.924266	0.0950815
ENSG00000139117	CPNE8	0.0275853	0.290157	0.924275	0.0950701
ENSG00000105640	RPL18A	0.0231446	0.243748	0.924724	0.0949529
ENSG00000105229	PIAS4	0.0136341	0.145274	0.925373	0.0938508
ENSG00000160201	U2AF1	0.0368477	0.395109	0.925712	0.0932597
ENSG00000013306	SLC25A39	0.0169056	0.181702	0.926132	0.0930401
ENSG00000099800	TIMM13	0.0283761	0.305404	0.926187	0.0929133
ENSG00000141552	ANAPC11	0.021991	0.238828	0.927009	0.0920786
ENSG00000110944	IL23A	0.078562	0.85348	0.92677	0.0920489
ENSG00000170638	TRABD	0.0357269	0.39066	0.927147	0.0914528
ENSG00000263639	MSMB	0.0431131	0.47143	0.927178	0.0914517
ENSG00000286830	NA	0.040102	0.438811	0.927198	0.0913879
ENSG00000100605	ITPK1	0.020909	0.230491	0.927733	0.0907147
ENSG00000198183	BPIFA1	0.0678017	0.756485	0.92864	0.0896274
ENSG00000234127	TRIM26	0.024619	0.276592	0.929088	0.0890084
ENSG00000159069	FBXW5	0.0434956	0.488762	0.929623	0.0889915
ENSG00000275183	LENG9	0.0480972	0.540661	0.929126	0.0889599
ENSG00000161328	LRRC56	0.0152532	0.172844	0.929836	0.0882483
ENSG00000111678	C12orf57	0.0363367	0.413067	0.930273	0.087968
ENSG00000276043	UHRF1	0.0138383	0.157414	0.92996	0.0879107
ENSG00000250803	NA	0.028598	0.327408	0.930608	0.0873467
ENSG00000229809	ZNF688	0.019968	0.229203	0.931243	0.0871194
ENSG00000139278	GLIPR1	0.0381388	0.438514	0.930793	0.0869729
ENSG00000135925	WNT10A	0.0165911	0.191682	0.931037	0.0865552
ENSG00000254271	ANK3-DT	0.0438407	0.506513	0.931039	0.0865539
ENSG00000205861	PCOTH	0.0160913	0.18632	0.931192	0.0863638
ENSG00000132207	SLX1A	0.0264319	0.307714	0.931763	0.0858975
ENSG00000267416	HEATR6-DT	0.0206176	0.243199	0.93245	0.0847768
ENSG00000173557	FAM166C	0.0161098	0.192288	0.933372	0.0837798
ENSG00000160446	ZDHHC12	0.0352193	0.424988	0.933964	0.0828713
ENSG00000168310	IRF2	0.0188554	0.228198	0.934158	0.0826275
ENSG00000171174	RBKS	0.0278675	0.34459	0.935554	0.0808716
ENSG00000272606	PPP4R3B-DT	0.0218447	0.270159	0.935564	0.0808588
ENSG00000136237	RAPGEF5	0.0281029	0.35168	0.936318	0.0799103
ENSG00000171791	BCL2	0.0129382	0.163502	0.936987	0.0791319
ENSG00000197415	VEPH1	0.0251672	0.318466	0.937021	0.0790264
ENSG00000277749	NA	0.0220495	0.279688	0.937211	0.078836
ENSG00000276422	NA	0.0407186	0.5185	0.937414	0.0785315
ENSG00000137975	CLCA2	0.0217034	0.278522	0.93804	0.0779236
ENSG00000137970	RPL7P9	0.0190025	0.250984	0.939656	0.0757118
ENSG00000164647	STEAP1	0.0244723	0.324474	0.939887	0.0754214
ENSG00000100065	CARD10	0.0130954	0.174437	0.940165	0.0750722
ENSG00000139618	BRCA2	0.0162242	0.218584	0.940839	0.0742243
ENSG00000110200	ANAPC15	0.0185027	0.250244	0.941067	0.0739387
ENSG00000143753	DEGS1	0.0159362	0.21555	0.941085	0.0739326
ENSG00000234546	LNCTAM34A	0.0172279	0.234013	0.94132	0.0736194
ENSG00000276850	NA	0.013818	0.188959	0.941774	0.0731269
ENSG00000237429	NA	0.0310242	0.426524	0.942022	0.0727372
ENSG00000099821	POLRMT	0.0223277	0.308746	0.942356	0.0723172
ENSG00000256940	PPP1R14B-AS1	0.0235575	0.328525	0.942842	0.071707
ENSG00000151611	MMAA	0.0209399	0.294774	0.943375	0.0710369
ENSG00000133027	PEMT	0.0129746	0.183212	0.94373	0.0708174
ENSG00000196735	HLA-DQA1	0.0635104	0.898427	0.943864	0.0706906
ENSG00000076604	TRAF4	0.0142761	0.202346	0.94384	0.0705533
ENSG00000173432	SAA1	0.0743684	1.05745	0.943939	0.0703278
ENSG00000136877	FPGS	0.0126484	0.181695	0.944561	0.0696131
ENSG00000140905	GCSH	0.0245881	0.353389	0.944536	0.069578
ENSG00000146872	TLK2	0.0144022	0.207606	0.944704	0.069373
ENSG00000177674	AGTRAP	0.015343	0.222087	0.94497	0.0690853
ENSG00000128228	SDF2L1	0.0284881	0.415067	0.945328	0.0686348
ENSG00000249007	NA	0.0145243	0.212688	0.945561	0.0682893
ENSG00000249673	NOP14-AS1	0.0116199	0.171093	0.945858	0.0679157
ENSG00000143390	RFX5	0.0181976	0.273106	0.94688	0.066632
ENSG00000176473	WDR25	0.0112102	0.168374	0.946972	0.0665791
ENSG00000079332	SAR1A	0.0151165	0.227238	0.946967	0.0665225
ENSG00000048162	NOP16	0.0182633	0.2774	0.947512	0.0658375
ENSG00000189334	S100A14	0.0201894	0.307477	0.947653	0.0656614
ENSG00000233270	SNRPEP4	0.0301085	0.459039	0.947709	0.0655903
ENSG00000286369	NA	0.0243625	0.373155	0.94795	0.0652879
ENSG00000230724	LINC01001	0.0144309	0.221983	0.948172	0.065009
ENSG00000107798	LIPA	0.0122242	0.189098	0.948462	0.0646449
ENSG00000178927	CYBC1	0.0120144	0.187092	0.94882	0.0642164
ENSG00000007171	NOS2	0.0444969	0.694784	0.949345	0.0640442
ENSG00000189143	CLDN4	0.0162343	0.258562	0.95007	0.0627869
ENSG00000071462	BUD23	0.00958048	0.154905	0.950688	0.0618476
ENSG00000123545	NDUFAF4	0.0151013	0.250328	0.9519	0.0603261
ENSG00000181649	PHLDA2	0.0302809	0.508309	0.9525	0.0595719
ENSG00000189045	ANKDD1B	0.0219582	0.374321	0.953225	0.0586614
ENSG00000229474	PATL2	0.020817	0.361435	0.954074	0.0575953
ENSG00000197858	GPAA1	0.0158743	0.276802	0.954447	0.057349
ENSG00000108602	ALDH3A1	0.0186258	0.332096	0.955466	0.0560855
ENSG00000164251	F2RL1	0.00882721	0.157662	0.955355	0.0559881
ENSG00000076067	RBMS2	0.0320809	0.57479	0.955494	0.0558132
ENSG00000284308	C2orf81	0.0153223	0.276313	0.955925	0.0554526
ENSG00000198899	NA	0.0235829	0.427186	0.956144	0.0552053
ENSG00000258947	TUBB3	0.0180993	0.329561	0.956206	0.0549193
ENSG00000184990	SIVA1	0.0226968	0.453336	0.960422	0.0500661
ENSG00000120437	ACAT2	0.0199416	0.404186	0.960652	0.0493377
ENSG00000250318	NA	0.0119923	0.245495	0.961041	0.0488494
ENSG00000100316	RPL3	0.0104423	0.214934	0.961253	0.0485838
ENSG00000140406	TLNRD1	0.0111481	0.230561	0.961438	0.0483522
ENSG00000161671	EMC10	0.0128531	0.268376	0.961903	0.0478922
ENSG00000231880	NA	0.0225811	0.471815	0.96183	0.0478601
ENSG00000108641	B9D1	0.0146918	0.308105	0.96197	0.0476845
ENSG00000182774	RPS17	0.0121119	0.254079	0.961981	0.0476696
ENSG00000104738	MCM4	0.0149576	0.314246	0.962038	0.0475983
ENSG00000169627	BOLA2B	0.0077463	0.165118	0.962675	0.0469137
ENSG00000242574	HLA-DMB	0.0319102	0.702414	0.963767	0.0454294
ENSG00000105619	TFPT	0.00852394	0.194999	0.965185	0.0437127
ENSG00000070423	RNF126	0.0150369	0.362287	0.966894	0.0415056
ENSG00000149806	FAU	0.0067325	0.163483	0.967251	0.0411816
ENSG00000196136	SERPINA3	0.0369909	0.914648	0.967769	0.0404427
ENSG00000246582	TNFRSF10A-DT	0.0102331	0.26357	0.969266	0.0388249
ENSG00000171159	BBLN	0.0227214	0.589971	0.96928	0.0385128
ENSG00000168701	TMEM208	0.00172392	0.0448117	0.969322	0.0384704
ENSG00000131015	ULBP2	0.0117997	0.309483	0.969796	0.038127
ENSG00000164176	EDIL3	0.00852527	0.235704	0.971242	0.0361694
ENSG00000288809	NA	0.00917094	0.255397	0.971356	0.0359085
ENSG00000180581	SRP9P1	0.0140394	0.401085	0.972078	0.0350035
ENSG00000167105	TMEM92	0.0147979	0.428272	0.972437	0.0345525
ENSG00000143546	S100A8	0.0524183	1.53101	0.972688	0.0342377
ENSG00000129749	CHRNA10	0.00775204	0.227524	0.972821	0.0340712
ENSG00000149021	SCGB1A1	0.0105179	0.311769	0.973093	0.0337363
ENSG00000163331	DAPL1	0.0218596	0.657626	0.973484	0.0332401
ENSG00000136997	MYC	0.0124834	0.377553	0.973624	0.0330639
ENSG00000179913	B3GNT3	0.0071981	0.217903	0.973649	0.0330334
ENSG00000178075	GRAMD1C	0.0111647	0.338965	0.973725	0.0329377
ENSG00000129355	CDKN2D	0.00719874	0.2188	0.973809	0.032901
ENSG00000182809	CRIP2	0.0113752	0.345921	0.973895	0.0328838
ENSG00000142684	ZNF593	0.00303197	0.0941034	0.974367	0.0322196
ENSG00000283992	SLURP2	0.0197149	0.612375	0.974318	0.0321941
ENSG00000205364	MT1M	0.0207626	0.647879	0.974439	0.0320471
ENSG00000205544	TMEM256	0.00908081	0.285793	0.974653	0.031774
ENSG00000140945	CDH13	0.0118301	0.374369	0.974792	0.0316
ENSG00000126767	ELK1	0.0081716	0.261209	0.975044	0.0312838
ENSG00000184254	ALDH1A3	0.00966929	0.314434	0.975474	0.0307514
ENSG00000176871	WSB2	0.00549872	0.182586	0.975975	0.0301158
ENSG00000189377	CXCL17	0.00962763	0.335959	0.977138	0.0286571
ENSG00000244187	TMEM141	0.00287201	0.100599	0.977248	0.0285492
ENSG00000148926	ADM	0.0204318	0.728828	0.977636	0.0280338
ENSG00000163220	S100A9	0.0337057	1.25095	0.978505	0.0269441
ENSG00000264982	NA	0.0104506	0.389235	0.978796	0.026849
ENSG00000113448	PDE4D	0.00540842	0.204449	0.978917	0.0264536
ENSG00000257524	NA	0.00656344	0.255904	0.979586	0.0256481
ENSG00000253816	GUSBP14	0.00879966	0.347102	0.979775	0.0253518
ENSG00000124787	RPP40	0.00618966	0.24616	0.97994	0.0251449
ENSG00000124939	SCGB2A1	0.0089702	0.366263	0.980461	0.0244912
ENSG00000248712	CCDC153	0.00835928	0.341785	0.980488	0.0244577
ENSG00000100028	SNRPD3	0.00636031	0.268333	0.98109	0.0237031
ENSG00000251141	MRPS30-DT	0.0157368	0.72792	0.982752	0.0216188
ENSG00000101347	SAMHD1	0.00625154	0.289852	0.982793	0.021568
ENSG00000110047	EHD1	0.0116088	0.550255	0.983194	0.0210971
ENSG00000229666	MAST4-AS1	0.00460335	0.221771	0.983439	0.0207572
ENSG00000174842	GLMN	0.00403413	0.196926	0.983656	0.0204855
ENSG00000137947	GTF2B	0.00354486	0.173603	0.983709	0.0204194
ENSG00000142937	RPS8	0.00430876	0.220577	0.984415	0.019534
ENSG00000284981	UPK3BL2	0.00632603	0.330943	0.984749	0.0191152
ENSG00000164403	SHROOM1	0.00392277	0.214742	0.985426	0.0182673
ENSG00000287929	NA	0.00263441	0.152	0.986175	0.0173317
ENSG00000173821	RNF213	0.00816668	0.487093	0.986623	0.0167662
ENSG00000186710	CFAP73	0.00223757	0.135058	0.986805	0.0165675
ENSG00000242114	MTFP1	0.00253011	0.152914	0.986818	0.016546
ENSG00000137818	RPLP1	0.00353312	0.221934	0.987329	0.0159197
ENSG00000242586	NA	0.0107403	0.75274	0.988616	0.0142683
ENSG00000155189	AGPAT5	0.00408126	0.292811	0.988879	0.0139382
ENSG00000182325	FBXL6	0.00249879	0.190782	0.989568	0.0130976
ENSG00000137434	C6orf52	0.00570309	0.441119	0.989685	0.0129287
ENSG00000258752	NA	0.00632811	0.516518	0.990225	0.0122515
ENSG00000253948	VPS13B-DT	0.00282507	0.251449	0.991036	0.0112352
ENSG00000211452	DIO1	0.00478342	0.434814	0.991223	0.0110011
ENSG00000133710	SPINK5	0.00397234	0.379464	0.991657	0.0104683
ENSG00000166670	MMP10	0.00500487	0.540419	0.992611	0.00926111
ENSG00000198840	NA	0.00273685	0.30679	0.992908	0.00892094
ENSG00000185267	CDNF	0.00356675	0.40289	0.992936	0.00885293
ENSG00000138621	PPCDC	0.00139682	0.170871	0.993483	0.00817471
ENSG00000229956	ZRANB2-AS2	0.00197967	0.244582	0.993542	0.00809409
ENSG00000213297	ZNF625-ZNF20	0.00257674	0.342203	0.993992	0.00752985
ENSG00000251131	NA	0.00189619	0.257821	0.994132	0.00735467
ENSG00000182004	SNRPE	0.00175391	0.250434	0.994412	0.00700347
ENSG00000180098	TRNAU1AP	0.00231127	0.338335	0.994549	0.00683131
ENSG00000167775	CD320	0.00138267	0.258951	0.995747	0.0053395
ENSG00000120129	DUSP1	0.00143562	0.285472	0.995988	0.00502893
ENSG00000227619	NA	0.000998516	0.200341	0.996023	0.00498407
ENSG00000205089	CCNI2	0.000405215	0.121283	0.997335	0.00334108
ENSG00000131153	GINS2	0.00071339	0.234431	0.997572	0.00304307
ENSG00000133083	DCLK1	0.00128419	0.480177	0.997866	0.00267441
ENSG00000186081	KRT5	0.00105476	0.402699	0.997911	0.00261923
ENSG00000168952	STXBP6	0.000468476	0.214364	0.998256	0.00218542
ENSG00000178826	TMEM139	0.00108564	0.507055	0.998297	0.00214107
ENSG00000145425	RPS3A	0.000663037	0.34228	0.998454	0.00193712
ENSG00000198712	NA	0.000646537	0.379152	0.998649	0.00170522
ENSG00000183207	RUVBL2	0.000225815	0.174111	0.998967	0.00129696
ENSG00000027847	B4GALT7	5.25593e-05	0.133086	0.999685	0.000394926
ENSG00000160180	TFF3	0.000102133	0.316575	0.999743	0.000322618
ENSG00000143198	MGST3	-0.000880278	0.339091	0.997929	-0.00259599
ENSG00000101850	GPR143	-0.000778216	0.273535	0.99773	-0.00284503
ENSG00000229638	RPL4P4	-0.000325715	0.111449	0.997668	-0.00292253
ENSG00000156500	PABIR3	-0.000835504	0.276541	0.997589	-0.00302127
ENSG00000159708	LRRC36	-0.000961879	0.315683	0.997569	-0.00304698
ENSG00000065923	SLC9A7	-0.000968305	0.280075	0.997241	-0.00345731
ENSG00000108039	XPNPEP1	-0.00107558	0.249885	0.996566	-0.0043043
ENSG00000075643	MOCOS	-0.000859655	0.197924	0.996535	-0.00434335
ENSG00000115414	FN1	-0.00222218	0.378156	0.995311	-0.00587634
ENSG00000205155	PSENEN	-0.00116933	0.186643	0.995001	-0.00626506
ENSG00000115758	ODC1	-0.00180896	0.28525	0.99494	-0.00634167
ENSG00000105699	LSR	-0.00245189	0.372084	0.994742	-0.00658961
ENSG00000141384	TAF4B	-0.00100175	0.11083	0.99279	-0.00903855
ENSG00000234851	RPL23AP42	-0.00161429	0.173847	0.992614	-0.00928571
ENSG00000146425	DYNLT1	-0.00211344	0.215334	0.992169	-0.0098147
ENSG00000165886	UBTD1	-0.00323196	0.313323	0.991837	-0.0103151
ENSG00000220842	RPL21P16	-0.00221365	0.203897	0.991338	-0.0108567
ENSG00000126457	PRMT1	-0.00164452	0.148529	0.991175	-0.0110721
ENSG00000023191	RNH1	-0.0036493	0.322906	0.991007	-0.0113014
ENSG00000275191	NA	-0.00350234	0.28863	0.990322	-0.0121343
ENSG00000261487	NA	-0.00579181	0.46522	0.990067	-0.0124496
ENSG00000287778	NA	-0.0033089	0.259651	0.989832	-0.0127436
ENSG00000084636	COL16A1	-0.00523334	0.373685	0.988829	-0.0140047
ENSG00000166123	GPT2	-0.00587573	0.413343	0.988658	-0.0142151
ENSG00000147676	MAL2	-0.0022437	0.149251	0.988006	-0.015033
ENSG00000186832	KRT16	-0.00892092	0.589094	0.987918	-0.0151435
ENSG00000120833	SOCS2	-0.010338	0.679707	0.987875	-0.0152095
ENSG00000279753	NA	-0.00277085	0.179086	0.987688	-0.0154722
ENSG00000124614	RPS10	-0.00147797	0.0909356	0.987063	-0.0162529
ENSG00000288596	C8orf44	-0.00550172	0.337232	0.986984	-0.0163144
ENSG00000175756	AURKAIP1	-0.003275	0.195999	0.986688	-0.0167092
ENSG00000136048	DRAM1	-0.00758603	0.43581	0.986121	-0.0174067
ENSG00000175197	DDIT3	-0.00648379	0.370676	0.986044	-0.0174918
ENSG00000226221	RPL26P19	-0.002415	0.132728	0.985483	-0.0181951
ENSG00000204525	HLA-C	-0.0122661	0.659112	0.985163	-0.0186101
ENSG00000284640	NA	-0.0036771	0.190165	0.98459	-0.0193364
ENSG00000143774	GUK1	-0.0077409	0.39827	0.984578	-0.0194363
ENSG00000176845	METRNL	-0.0126409	0.638902	0.984215	-0.0197854
ENSG00000101276	SLC52A3	-0.00585331	0.266231	0.982459	-0.0219858
ENSG00000185803	SLC52A2	-0.00975634	0.418548	0.981403	-0.02331
ENSG00000076003	MCM6	-0.00876852	0.35375	0.980225	-0.0247873
ENSG00000060140	STYK1	-0.0055971	0.224171	0.980081	-0.024968
ENSG00000172159	FRMD3	-0.0142527	0.564847	0.97987	-0.0252328
ENSG00000224877	NDUFAF8	-0.00940732	0.360813	0.9792	-0.0260725
ENSG00000204237	OXLD1	-0.00770342	0.291269	0.978924	-0.0264477
ENSG00000259075	POC1B-GALNT4	-0.00509245	0.190007	0.978619	-0.0268013
ENSG00000170430	MGMT	-0.00437239	0.162375	0.978544	-0.0269277
ENSG00000161526	SAP30BP	-0.00383536	0.140965	0.978329	-0.0272079
ENSG00000092208	GEMIN2	-0.00593993	0.217574	0.97822	-0.0273008
ENSG00000204776	IGKV1OR-3	-0.00756381	0.2736	0.977951	-0.0276455
ENSG00000246228	CASC8	-0.00559775	0.195151	0.977143	-0.0286843
ENSG00000175701	MTLN	-0.0135152	0.450629	0.976124	-0.0299919
ENSG00000172878	METAP1D	-0.00819193	0.270321	0.975825	-0.0303044
ENSG00000243509	TNFRSF6B	-0.040057	1.31085	0.975622	-0.0305581
ENSG00000104524	PYCR3	-0.00475877	0.154876	0.975555	-0.0307264
ENSG00000115685	PPP1R7	-0.0108047	0.349787	0.975358	-0.0308895
ENSG00000198417	MT1F	-0.00860679	0.278572	0.975384	-0.0308961
ENSG00000235453	SMIM27	-0.00618764	0.199768	0.975291	-0.0309741
ENSG00000116885	OSCP1	-0.00966543	0.311826	0.975273	-0.0309962
ENSG00000231789	PIK3CD-AS2	-0.00557857	0.178174	0.975203	-0.0313097
ENSG00000086200	IPO11	-0.0128765	0.411241	0.975022	-0.0313113

## Sheet: Supp Table 3e
Genes upregulated at 42h post-stimulation with RV-C15 (Compared to all other time points)
GeneID	Genename	FoldChange	Std	P	tstat
ENSG00000124635	H2BC11	1.52015	0.133326	2.73382e-07	11.4018
ENSG00000197153	H3C12	1.42268	0.131795	2.08306e-07	10.7946
ENSG00000274641	H2BC17	1.76826	0.193105	1.12669e-06	9.15701
ENSG00000170423	KRT78	1.69318	0.192849	1.72033e-06	8.77982
ENSG00000204936	CD177	1.88475	0.221001	1.39856e-05	8.52828
ENSG00000162511	LAPTM5	1.06993	0.125524	2.52943e-05	8.52371
ENSG00000165914	TTC7B	0.35561	0.0457518	2.98743e-05	7.77259
ENSG00000278463	H2AC4	1.4536	0.193044	7.78924e-06	7.52987
ENSG00000182326	C1S	2.5279	0.350306	6.25269e-05	7.21625
ENSG00000267057	LINC01905	1.37158	0.192223	1.30291e-05	7.13536
ENSG00000140279	DUOX2	3.1083	0.447276	1.67185e-05	6.94939
ENSG00000206503	HLA-A	1.37775	0.198838	8.54073e-05	6.92901
ENSG00000233705	SLC26A4-AS1	1.82172	0.266198	6.6791e-05	6.84346
ENSG00000276903	H2AC16	1.83522	0.270867	8.16489e-05	6.77534
ENSG00000159403	C1R	2.25222	0.335317	0.00010529	6.71669
ENSG00000108950	FAM20A	1.34073	0.199745	0.00010173	6.71225
ENSG00000278588	H2BC10	0.850631	0.129825	2.89164e-05	6.55212
ENSG00000287080	H3C3	1.97554	0.308215	3.53791e-05	6.40963
ENSG00000222017	NA	1.2744	0.200485	3.81648e-05	6.3566
ENSG00000030582	GRN	0.8958	0.140962	0.00019389	6.35491
ENSG00000140835	CHST4	1.4748	0.232635	0.000190836	6.33953
ENSG00000216490	IFI30	2.02011	0.321706	4.5618e-05	6.27936
ENSG00000234745	HLA-B	1.9646	0.315135	9.47562e-05	6.23414
ENSG00000091137	SLC26A4	2.70306	0.434012	0.000184324	6.22808
ENSG00000019582	CD74	1.51243	0.251599	9.79288e-05	6.01127
ENSG00000105388	CEACAM5	1.47934	0.246147	0.000184369	6.00998
ENSG00000204525	HLA-C	1.69987	0.283044	0.000196694	6.00568
ENSG00000118322	ATP10B	1.92054	0.322739	6.90681e-05	5.95077
ENSG00000223865	HLA-DPB1	1.69323	0.289324	8.0037e-05	5.85236
ENSG00000198959	TGM2	1.7403	0.299746	0.000291925	5.8059
ENSG00000233975	LINC02574	1.22743	0.213731	9.44568e-05	5.74288
ENSG00000188761	BCL2L15	1.67867	0.29353	9.79666e-05	5.71892
ENSG00000162366	PDZK1IP1	2.92179	0.514933	0.00029109	5.67411
ENSG00000151498	ACAD8	0.892558	0.157328	0.000263139	5.67324
ENSG00000230438	SERPINB9P1	1.38696	0.245895	0.000110463	5.64047
ENSG00000101224	CDC25B	1.12191	0.19891	0.000184054	5.64029
ENSG00000231412	NA	1.38964	0.248561	0.000130964	5.59075
ENSG00000041880	PARP3	0.596649	0.107274	0.000505111	5.56193
ENSG00000274290	H2BC6	1.20232	0.21689	0.000456873	5.54348
ENSG00000167916	KRT24	2.52208	0.461298	0.000144433	5.46736
ENSG00000188404	SELL	1.68616	0.315339	0.00028719	5.34715
ENSG00000163218	PGLYRP4	0.928091	0.174011	0.000354281	5.33351
ENSG00000175197	DDIT3	1.04374	0.195882	0.000179697	5.3284
ENSG00000196866	H2AC7	1.26299	0.239275	0.000450022	5.27842
ENSG00000110492	MDK	0.711471	0.135065	0.000644653	5.26762
ENSG00000243649	CFB	2.75638	0.523329	0.000226348	5.26702
ENSG00000158517	NCF1	1.91974	0.365916	0.000204703	5.24639
ENSG00000118849	RARRES1	1.59663	0.308478	0.000645283	5.17584
ENSG00000204252	HLA-DOA	1.31822	0.255176	0.000349619	5.16592
ENSG00000105894	PTN	0.657	0.127594	0.000664579	5.14913
ENSG00000080031	PTPRH	1.87495	0.365596	0.000247302	5.12849
ENSG00000161955	TNFSF13	1.08056	0.212075	0.000742809	5.0952
ENSG00000277496	NA	0.899674	0.176884	0.000680843	5.08625
ENSG00000138821	SLC39A8	2.66686	0.526498	0.000569596	5.06528
ENSG00000111801	BTN3A3	1.17502	0.23258	0.000493753	5.05209
ENSG00000148965	SAA4	1.95419	0.387687	0.00060969	5.04066
ENSG00000272419	LINC01145	0.664199	0.131995	0.000843988	5.03202
ENSG00000160209	PDXK	0.629905	0.125725	0.000776674	5.01019
ENSG00000135940	COX5B	0.312715	0.0628624	0.00105001	4.97459
ENSG00000147689	FAM83A	1.23692	0.248713	0.000452958	4.97326
ENSG00000277775	H3C7	1.39385	0.281182	0.000326727	4.95711
ENSG00000143546	S100A8	4.21552	0.853657	0.00033702	4.93819
ENSG00000117266	CDK18	0.518088	0.105211	0.000945886	4.92427
ENSG00000101439	CST3	0.228803	0.0465033	0.000880768	4.92014
ENSG00000275714	H3C1	0.852255	0.173259	0.000415016	4.91897
ENSG00000256870	SLC5A8	1.56218	0.31769	0.000941969	4.91732
ENSG00000196126	HLA-DRB1	1.36883	0.279824	0.00114498	4.89176
ENSG00000158089	GALNT14	0.81406	0.166604	0.000978227	4.88619
ENSG00000008517	IL32	1.34231	0.275054	0.000979837	4.88018
ENSG00000166839	ANKDD1A	0.526074	0.107863	0.000983862	4.87724
ENSG00000206337	HCP5	1.55319	0.320768	0.00123154	4.84209
ENSG00000167617	CDC42EP5	2.32064	0.479732	0.000991911	4.83736
ENSG00000108679	LGALS3BP	1.08816	0.225683	0.00104866	4.82166
ENSG00000163220	S100A9	3.40944	0.7129	0.000435889	4.78249
ENSG00000133328	PLAAT2	1.83921	0.385529	0.000444591	4.77062
ENSG00000231389	HLA-DPA1	1.59705	0.335176	0.000848087	4.76479
ENSG00000012779	ALOX5	0.513729	0.107818	0.00106599	4.76477
ENSG00000163221	S100A12	1.7394	0.365599	0.000454285	4.75767
ENSG00000231925	TAPBP	1.18589	0.25038	0.00112193	4.73636
ENSG00000149131	SERPING1	1.84212	0.390648	0.00110913	4.71556
ENSG00000196787	H2AC11	1.17934	0.251185	0.000504371	4.69512
ENSG00000272669	NA	1.24597	0.265617	0.000507983	4.69086
ENSG00000134575	ACP2	1.05822	0.226758	0.000528963	4.66676
ENSG00000148346	LCN2	2.86701	0.614523	0.00053015	4.66542
ENSG00000117594	HSD11B1	0.951625	0.204239	0.00125843	4.65936
ENSG00000273983	H3C8	1.12534	0.242501	0.000552787	4.64057
ENSG00000188505	NCCRP1	1.01165	0.218287	0.000558494	4.63447
ENSG00000162078	ZG16B	1.55919	0.336847	0.00108624	4.62877
ENSG00000242574	HLA-DMB	1.89156	0.410128	0.000579947	4.61213
ENSG00000163817	SLC6A20	1.10168	0.240101	0.00100121	4.58842
ENSG00000085117	CD82	0.541829	0.118492	0.0015831	4.57269
ENSG00000130707	ASS1	1.33611	0.292694	0.00114017	4.56486
ENSG00000238000	PSME2P1	0.660857	0.145014	0.00063645	4.5572
ENSG00000167705	RILP	0.630648	0.138749	0.00168154	4.54525
ENSG00000090554	FLT3LG	0.371837	0.0821277	0.00185877	4.52755
ENSG00000204257	HLA-DMA	1.28097	0.284018	0.000689415	4.51017
ENSG00000183018	SPNS2	1.00129	0.2221	0.00091229	4.50829
ENSG00000166710	B2M	0.99944	0.221874	0.000972658	4.50453
ENSG00000114019	AMOTL2	1.12857	0.250889	0.00160353	4.4983
ENSG00000134339	SAA2	2.54906	0.568518	0.000721254	4.48369
ENSG00000101443	WFDC2	0.77059	0.173141	0.00168219	4.45065
ENSG00000271605	MILR1	1.20342	0.27163	0.00177168	4.43039
ENSG00000079313	REXO1	0.643696	0.145296	0.00183677	4.43024
ENSG00000278677	H2AC17	1.12817	0.255157	0.0018283	4.4215
ENSG00000168412	MTNR1A	1.30483	0.295222	0.000804538	4.41983
ENSG00000276410	H2BC3	0.868326	0.196926	0.000819058	4.40941
ENSG00000255071	SAA2-SAA4	2.34677	0.532305	0.00184082	4.40869
ENSG00000136492	BRIP1	1.58975	0.361461	0.000835111	4.39812
ENSG00000148344	PTGES	1.73996	0.396251	0.00163452	4.39105
ENSG00000025708	TYMP	2.26134	0.515779	0.000855151	4.38433
ENSG00000099377	HSD3B7	0.695002	0.158589	0.00226569	4.38242
ENSG00000244094	SPRR2F	2.65836	0.607037	0.000862685	4.37923
ENSG00000197818	SLC9A8	0.423628	0.0969299	0.00201212	4.37046
ENSG00000145632	PLK2	0.714519	0.163607	0.00179128	4.36728
ENSG00000162551	ALPL	2.36792	0.543879	0.000901379	4.35377
ENSG00000221926	TRIM16	0.52371	0.120396	0.00217024	4.34989
ENSG00000155363	MOV10	0.752662	0.173745	0.00201961	4.33199
ENSG00000100342	APOL1	1.76954	0.408585	0.00093768	4.3309
ENSG00000168874	ATOH8	0.880867	0.203397	0.000937875	4.33078
ENSG00000140274	DUOXA2	3.25388	0.751598	0.000940302	4.32928
ENSG00000100911	PSME2	1.18196	0.273483	0.000952439	4.32187
ENSG00000160213	CSTB	1.07181	0.248326	0.00145835	4.31612
ENSG00000100170	SLC5A1	1.42538	0.331223	0.0019759	4.3034
ENSG00000143556	S100A7	2.58095	0.600289	0.000990009	4.29951
ENSG00000204516	MICB	0.990753	0.231068	0.00101046	4.28772
ENSG00000158467	AHCYL2	1.25881	0.293857	0.00101745	4.28374
ENSG00000169247	SH3TC2	1.33601	0.312026	0.00102104	4.28171
ENSG00000075790	BCAP29	1.17152	0.273944	0.00218523	4.2765
ENSG00000125730	C3	1.63364	0.382054	0.00247272	4.27596
ENSG00000204616	TRIM31	2.04803	0.479858	0.00267942	4.268
ENSG00000154274	C4orf19	1.09064	0.256046	0.00186823	4.25954
ENSG00000196776	CD47	1.11523	0.26238	0.00177977	4.25042
ENSG00000204267	TAP2	1.75393	0.413298	0.00183707	4.24374
ENSG00000179091	CYC1	0.425182	0.100555	0.00257899	4.22834
ENSG00000270882	H4C14	1.48339	0.352288	0.00207651	4.21074
ENSG00000185130	H2BC13	1.06395	0.252819	0.00116005	4.20834
ENSG00000268104	SLC6A14	1.32256	0.314337	0.00226872	4.20746
ENSG00000229474	PATL2	0.941483	0.223817	0.0011638	4.20649
ENSG00000073605	GSDMB	1.40576	0.334741	0.00183538	4.19955
ENSG00000204287	HLA-DRA	1.90578	0.454608	0.00119332	4.19215
ENSG00000051523	CYBA	0.852609	0.203559	0.00319262	4.18851
ENSG00000241794	SPRR2A	3.32023	0.795276	0.00122975	4.17494
ENSG00000174564	IL20RB	0.602634	0.14438	0.00239908	4.17395
ENSG00000288587	NA	1.22307	0.294553	0.00301348	4.15229
ENSG00000133321	PLAAT4	0.90807	0.219062	0.00129535	4.14526
ENSG00000015475	BID	0.826878	0.199499	0.00129647	4.14477
ENSG00000173432	SAA1	2.73102	0.663826	0.00136826	4.11406
ENSG00000203785	SPRR2E	1.39627	0.339617	0.00137492	4.1113
ENSG00000204592	HLA-E	1.66669	0.40543	0.00137581	4.11093
ENSG00000124102	PI3	3.13476	0.762545	0.00137584	4.11092
ENSG00000136867	SLC31A2	0.778322	0.189535	0.00260875	4.10649
ENSG00000163993	S100P	1.57642	0.385065	0.0014176	4.09391
ENSG00000164825	DEFB1	1.89341	0.464966	0.00238546	4.07214
ENSG00000196890	H2BU1	0.941515	0.231379	0.00148083	4.06914
ENSG00000090376	IRAK3	1.65948	0.408099	0.00148806	4.06637
ENSG00000204642	HLA-F	2.58942	0.636969	0.00256065	4.06522
ENSG00000275221	H2AC15	1.24751	0.307022	0.00260965	4.06326
ENSG00000115919	KYNU	2.18215	0.53781	0.00151158	4.05748
ENSG00000139192	TAPBPL	0.882751	0.217828	0.00276181	4.05251
ENSG00000106258	CYP3A5	0.89555	0.221327	0.00333287	4.04628
ENSG00000197353	LYPD2	1.83217	0.453953	0.00156995	4.03602
ENSG00000134851	TMEM165	0.810747	0.200943	0.0015736	4.0347
ENSG00000117009	KMO	1.55792	0.387347	0.00280386	4.02202
ENSG00000205220	PSMB10	1.39798	0.347995	0.0020013	4.01724
ENSG00000172159	FRMD3	1.44371	0.359985	0.00164254	4.01046
ENSG00000173821	RNF213	1.24428	0.310671	0.00165808	4.00514
ENSG00000166396	SERPINB7	2.01843	0.504428	0.00302377	4.00143
ENSG00000172243	CLEC7A	2.17264	0.543395	0.0026019	3.99827
ENSG00000198488	B3GNT6	0.711778	0.178716	0.00279433	3.98273
ENSG00000159399	HK2	1.3925	0.350565	0.00265648	3.97216
ENSG00000100263	RHBDD3	0.851205	0.214346	0.00346397	3.97117
ENSG00000158125	XDH	1.31382	0.330932	0.0029605	3.97007
ENSG00000198643	FAM3D	0.817676	0.207098	0.00183416	3.94826
ENSG00000034510	TMSB10	1.23388	0.312557	0.001836	3.94769
ENSG00000169252	ADRB2	1.83291	0.466274	0.0018914	3.93098
ENSG00000278828	H3C10	1.4911	0.379772	0.00190716	3.92632
ENSG00000166183	ASPG	1.81596	0.462588	0.00261754	3.92564
ENSG00000133048	CHI3L1	1.92163	0.490005	0.003373	3.92167
ENSG00000203852	H3C15	2.46219	0.62865	0.00194034	3.91663
ENSG00000170175	CHRNB1	0.399257	0.102176	0.00355284	3.90756
ENSG00000101846	STS	0.958636	0.245458	0.00419804	3.90549
ENSG00000225335	NA	0.290891	0.0745583	0.00366054	3.90153
ENSG00000261857	MIA	1.06927	0.274507	0.00349287	3.89525
ENSG00000270276	H4C15	1.40659	0.362484	0.00288095	3.88042
ENSG00000169116	PARM1	1.08207	0.280662	0.0038224	3.85542
ENSG00000162645	GBP2	1.35702	0.352071	0.00216836	3.85439
ENSG00000267809	NDUFV2P1	0.592767	0.154226	0.00347018	3.8435
ENSG00000171855	IFNB1	2.60669	0.678374	0.00221479	3.84255
ENSG00000105499	PLA2G4C	0.820273	0.213939	0.00348116	3.83414
ENSG00000076067	RBMS2	1.43549	0.374689	0.00244952	3.83116
ENSG00000153802	TMPRSS11D	1.00421	0.263186	0.00232442	3.81559
ENSG00000167656	LY6D	2.5117	0.658516	0.00482925	3.81418
ENSG00000176920	FUT2	1.08278	0.28418	0.002347	3.81019
ENSG00000173153	ESRRA	0.715789	0.187905	0.00491596	3.80931
ENSG00000242372	EIF6	0.382393	0.100405	0.00235407	3.80852
ENSG00000171124	FUT3	0.943446	0.249444	0.00360629	3.78219
ENSG00000101276	SLC52A3	0.627836	0.166254	0.00430396	3.77638
ENSG00000142252	GEMIN7	0.45537	0.120964	0.00481281	3.76452
ENSG00000184260	H2AC20	0.923903	0.245793	0.00591216	3.75887
ENSG00000276180	H4C9	1.74431	0.464117	0.00257618	3.75833
ENSG00000160410	SHKBP1	0.623582	0.166052	0.00259004	3.75535
ENSG00000166278	C2	0.593377	0.158157	0.00486479	3.75182
ENSG00000256262	USP30-AS1	2.00511	0.535265	0.00263398	3.74601
ENSG00000131037	EPS8L1	0.7609	0.203567	0.00267307	3.73783
ENSG00000277224	H2BC7	0.866853	0.231968	0.00267729	3.73695
ENSG00000152229	PSTPIP2	1.18298	0.316717	0.00268613	3.73513
ENSG00000155367	PPM1J	1.30225	0.34974	0.00406536	3.72347
ENSG00000124357	NAGK	0.56022	0.150478	0.00598483	3.72294
ENSG00000196998	WDR45	0.560428	0.151035	0.0050346	3.71059
ENSG00000179593	ALOX15B	1.41361	0.381756	0.00402596	3.70291
ENSG00000197646	PDCD1LG2	0.951459	0.257025	0.00293082	3.70182
ENSG00000163735	CXCL5	1.84504	0.498557	0.00285789	3.70076
ENSG00000171711	DEFB4A	4.61173	1.24714	0.00287301	3.69784
ENSG00000197457	STMN3	1.04428	0.283475	0.00551106	3.68384
ENSG00000168894	RNF181	0.345087	0.0938518	0.00497385	3.67693
ENSG00000128039	SRD5A3	0.769828	0.209979	0.00515271	3.66621
ENSG00000189431	RASSF10	0.678292	0.185266	0.00487577	3.66117
ENSG00000182853	VMO1	2.10767	0.576126	0.0056352	3.65836
ENSG00000143554	SLC27A3	0.776134	0.212775	0.00489377	3.64768
ENSG00000092330	TINF2	0.433569	0.119024	0.00525976	3.64271
ENSG00000004468	CD38	1.53047	0.420308	0.0055349	3.64132
ENSG00000105248	YJU2	0.557905	0.153714	0.00576021	3.6295
ENSG00000091073	DTX2	0.718341	0.198363	0.00665057	3.62135
ENSG00000171314	PGAM1	0.581567	0.160929	0.00562454	3.61382
ENSG00000180758	GPR157	0.910221	0.251893	0.00636037	3.61353
ENSG00000285744	NA	1.12153	0.310479	0.0034748	3.61224
ENSG00000101850	GPR143	0.668086	0.185055	0.00336698	3.6102
ENSG00000137709	POU2F3	0.707781	0.196503	0.00507223	3.60188
ENSG00000030110	BAK1	1.20123	0.333784	0.00585461	3.59882
ENSG00000107738	VSIR	0.823816	0.229014	0.00344715	3.59724
ENSG00000226025	LGALS17A	2.94946	0.820955	0.00347554	3.59272
ENSG00000166920	C15orf48	2.12056	0.590249	0.00347591	3.59266
ENSG00000167741	GGT6	0.442612	0.123562	0.00605681	3.58211
ENSG00000273703	H2BC14	0.909479	0.25413	0.00356457	3.5788
ENSG00000128590	DNAJB9	0.720158	0.201536	0.00607938	3.57335
ENSG00000081181	ARG2	0.756318	0.211712	0.00563302	3.57239
ENSG00000124107	SLPI	0.581085	0.162745	0.00601482	3.57052
ENSG00000088881	EBF4	0.497589	0.139799	0.00369304	3.55933
ENSG00000163216	SPRR2D	1.60068	0.450596	0.00374011	3.55237
ENSG00000104951	IL4I1	2.37731	0.670983	0.00380427	3.54303
ENSG00000146192	FGD2	1.78085	0.50652	0.00399741	3.51585
ENSG00000100600	LGMN	0.993606	0.282827	0.00621768	3.51313
ENSG00000128268	MGAT3	1.17538	0.334616	0.00402091	3.51263
ENSG00000153395	LPCAT1	0.390745	0.111527	0.00672081	3.5036
ENSG00000093134	VNN3	1.06122	0.302896	0.004088	3.50356
ENSG00000288825	H2AC18	1.76553	0.504105	0.00729481	3.50232
ENSG00000041353	RAB27B	0.746742	0.213215	0.00409741	3.5023
ENSG00000225492	GBP1P1	2.04034	0.583126	0.0041224	3.49897
ENSG00000154642	C21orf91	1.17936	0.337691	0.00636158	3.49242
ENSG00000149557	FEZ1	0.712878	0.204778	0.00647855	3.48123
ENSG00000167157	PRRX2	1.68018	0.482975	0.00427698	3.47881
ENSG00000283992	SLURP2	1.46957	0.422741	0.00429676	3.47628
ENSG00000141524	TMC6	0.663172	0.191186	0.00727166	3.46872
ENSG00000168679	SLC16A4	0.804923	0.232069	0.00686365	3.46846
ENSG00000132698	RAB25	0.363908	0.104977	0.00847727	3.46654
ENSG00000142089	IFITM3	2.53604	0.731679	0.00437781	3.46605
ENSG00000244731	C4A	0.825417	0.238376	0.006972	3.46267
ENSG00000142224	IL19	3.54868	1.02509	0.00441187	3.46182
ENSG00000161921	CXCL16	0.858417	0.248247	0.0066565	3.45791
ENSG00000275713	H2BC9	0.584125	0.169036	0.00446217	3.45561
ENSG00000104140	RHOV	0.638743	0.185083	0.00775072	3.45111
ENSG00000171848	RRM2	0.645598	0.187166	0.00451366	3.44934
ENSG00000140263	SORD	0.728937	0.211697	0.00805779	3.4433
ENSG00000255221	CARD17	0.915006	0.265861	0.00892655	3.44167
ENSG00000130234	ACE2	1.51207	0.439856	0.00461131	3.43764
ENSG00000227619	NA	0.452462	0.131651	0.00717947	3.43682
ENSG00000110719	TCIRG1	0.948423	0.276587	0.00767466	3.42902
ENSG00000105755	ETHE1	0.883646	0.257785	0.00469477	3.42784
ENSG00000154451	GBP5	1.43777	0.419715	0.00471426	3.42558
ENSG00000130487	KLHDC7B	1.59745	0.466692	0.00551798	3.42291
ENSG00000130762	ARHGEF16	0.612964	0.179427	0.0085717	3.41623
ENSG00000139679	LPAR6	1.24243	0.363816	0.00480647	3.415
ENSG00000231901	NA	0.76839	0.22505	0.00703375	3.41431
ENSG00000263528	IKBKE	1.67819	0.491936	0.00483825	3.41141
ENSG00000284194	SCO2	1.37904	0.404703	0.00858804	3.40754
ENSG00000166535	A2ML1	0.530814	0.156217	0.00624139	3.39794
ENSG00000186076	NA	0.533322	0.157166	0.00813406	3.39336
ENSG00000164920	OSR2	0.51989	0.153369	0.00503367	3.3898
ENSG00000267534	S1PR2	0.451823	0.133359	0.00802796	3.38801
ENSG00000227243	SLAMF6P1	0.743474	0.219465	0.00505347	3.38766
ENSG00000267436	NA	0.688607	0.203372	0.0083349	3.38595
ENSG00000183336	BOLA2	2.03152	0.601103	0.00512827	3.37965
ENSG00000203814	H2BC18	0.574219	0.170093	0.00873494	3.37591
ENSG00000100401	RANGAP1	0.651748	0.193131	0.00793855	3.37464
ENSG00000131408	NR1H2	0.676368	0.201227	0.00961079	3.36122
ENSG00000178826	TMEM139	1.08666	0.324116	0.00918576	3.35269
ENSG00000197142	ACSL5	0.582602	0.173783	0.00836822	3.35248
ENSG00000007306	CEACAM7	0.800658	0.239253	0.00983311	3.34649
ENSG00000164308	ERAP2	0.775967	0.232047	0.0084861	3.34401
ENSG00000172819	RARG	0.415827	0.12455	0.00552948	3.33862
ENSG00000110047	EHD1	1.18493	0.354969	0.00892112	3.33811
ENSG00000168811	IL12A	0.561554	0.168353	0.00841266	3.33557
ENSG00000165949	IFI27	2.26832	0.681223	0.00562008	3.32978
ENSG00000096080	MRPS18A	0.561681	0.168757	0.00563506	3.32833
ENSG00000171700	RGS19	0.550396	0.165392	0.00838904	3.32783
ENSG00000259479	SORD2P	0.479286	0.144094	0.00771765	3.32621
ENSG00000043143	JADE2	0.774615	0.233281	0.00911727	3.32052
ENSG00000104213	PDGFRL	1.33755	0.403	0.00830098	3.31898
ENSG00000005001	PRSS22	0.962224	0.289942	0.00665291	3.31868
ENSG00000204264	PSMB8	1.34366	0.405441	0.00578485	3.31407
ENSG00000167565	SERTAD3	0.447155	0.135104	0.00908467	3.3097
ENSG00000110717	NDUFS8	0.34812	0.10548	0.00593273	3.30034
ENSG00000050730	TNIP3	3.15434	0.956235	0.0059506	3.29871
ENSG00000149573	MPZL2	0.731753	0.222281	0.00602426	3.29202
ENSG00000167757	KLK11	0.993646	0.301994	0.0088983	3.29029
ENSG00000092010	PSME1	0.568643	0.172852	0.00604934	3.28977
ENSG00000126709	IFI6	3.08679	0.940312	0.00612829	3.28272
ENSG00000167105	TMEM92	0.969471	0.296433	0.00833404	3.27045
ENSG00000153993	SEMA3D	0.703357	0.215109	0.00937975	3.26977
ENSG00000066230	SLC9A3	0.487327	0.149127	0.00629838	3.26786
ENSG00000100336	APOL4	1.43634	0.439897	0.00632965	3.26517
ENSG00000140105	WARS1	2.38764	0.732998	0.0064214	3.25736
ENSG00000184988	TMEM106A	0.738757	0.226924	0.00807698	3.25553
ENSG00000273445	NA	0.79199	0.243589	0.00649318	3.25133
ENSG00000233621	LINC01137	0.663915	0.204221	0.00962004	3.25097
ENSG00000197903	H2BC12	0.709314	0.218435	0.0120879	3.24725
ENSG00000101084	RAB5IF	0.640497	0.19726	0.0065456	3.24697
ENSG00000163702	IL17RC	0.277257	0.0855101	0.0115476	3.24239
ENSG00000002549	LAP3	1.4853	0.458322	0.00662138	3.24072
ENSG00000090104	RGS1	1.41908	0.438111	0.00843317	3.23909
ENSG00000188277	C15orf62	0.742235	0.229273	0.00911941	3.23735
ENSG00000187054	TMPRSS11A	1.16224	0.359689	0.00875736	3.23124
ENSG00000234127	TRIM26	0.625865	0.193822	0.00847014	3.22907
ENSG00000232110	NA	2.17948	0.675494	0.0109253	3.2265
ENSG00000112877	CEP72	0.569452	0.176766	0.00928112	3.2215
ENSG00000140511	HAPLN3	1.59027	0.494061	0.00917534	3.21877
ENSG00000100902	PSMA6	0.976924	0.303813	0.00693622	3.21554
ENSG00000250687	NAIPP1	0.707971	0.220311	0.0104945	3.2135
ENSG00000184270	H2AC21	0.659207	0.20523	0.00698109	3.21205
ENSG00000189159	JPT1	0.364993	0.113678	0.0116526	3.21077
ENSG00000157657	ZNF618	0.917902	0.28598	0.0101977	3.20967
ENSG00000129667	RHBDF2	1.18612	0.370641	0.00846622	3.20019
ENSG00000214212	C19orf38	0.90772	0.283676	0.00907719	3.19985
ENSG00000163568	AIM2	1.89525	0.593097	0.00719744	3.19551
ENSG00000130775	THEMIS2	1.42916	0.447354	0.00873873	3.19469
ENSG00000172366	MCRIP2	0.756454	0.236837	0.0126185	3.19398
ENSG00000112299	VNN1	0.694294	0.21758	0.00725783	3.19099
ENSG00000170745	KCNS3	0.595674	0.186777	0.0101985	3.18922
ENSG00000254470	AP5B1	0.873542	0.273991	0.00979828	3.18822
ENSG00000079385	CEACAM1	1.90831	0.59879	0.0073123	3.18694
ENSG00000020577	SAMD4A	0.601956	0.189152	0.00964737	3.1824
ENSG00000164897	TMUB1	1.01255	0.318282	0.00834162	3.1813
ENSG00000160932	LY6E	1.80953	0.569646	0.00745343	3.17659
ENSG00000157227	MMP14	0.489329	0.154066	0.00772252	3.1761
ENSG00000171385	KCND3	0.638233	0.200998	0.0118523	3.17532
ENSG00000147697	GSDMC	0.747747	0.235541	0.0122221	3.17459
ENSG00000131203	IDO1	4.60523	1.45137	0.00750257	3.17303
ENSG00000241878	PISD	0.380806	0.120043	0.0113718	3.17224
ENSG00000224389	C4B	1.15281	0.363553	0.0110722	3.17094
ENSG00000136114	THSD1	0.728058	0.229712	0.00755258	3.16943
ENSG00000174501	ANKRD36C	0.876171	0.276565	0.0115607	3.16805
ENSG00000168404	MLKL	1.43358	0.453525	0.00767158	3.16097
ENSG00000164342	TLR3	1.09489	0.346873	0.00773571	3.15647
ENSG00000000971	CFH	0.789579	0.250453	0.00779117	3.15261
ENSG00000240065	PSMB9	1.88576	0.598629	0.007827	3.15012
ENSG00000272636	DOC2B	1.53704	0.488088	0.00784182	3.1491
ENSG00000137752	CASP1	1.45444	0.462001	0.00785581	3.14814
ENSG00000130305	NSUN5	0.623881	0.198195	0.0121659	3.14781
ENSG00000163666	HESX1	1.68152	0.534485	0.0102144	3.14605
ENSG00000117410	ATP6V0B	0.361315	0.114909	0.0121228	3.14435
ENSG00000140297	GCNT3	1.18274	0.377013	0.0100994	3.13715
ENSG00000129226	CD68	1.90595	0.607572	0.00801916	3.137
ENSG00000130066	SAT1	1.01123	0.322479	0.0085509	3.13581
ENSG00000081692	JMJD4	0.272069	0.0868082	0.0125182	3.13414
ENSG00000100226	GTPBP1	0.588643	0.18832	0.0116963	3.12577
ENSG00000135655	USP15	0.710546	0.227582	0.00824241	3.12216
ENSG00000179344	HLA-DQB1	1.19311	0.382513	0.0122889	3.11914
ENSG00000057657	PRDM1	0.878661	0.282158	0.00836656	3.11408
ENSG00000286522	H3C2	0.910588	0.292463	0.00837533	3.11351
ENSG00000233822	H2BC15	0.78407	0.252075	0.00842271	3.11046
ENSG00000165490	DDIAS	1.48836	0.478596	0.00843244	3.10984
ENSG00000142396	ERVK3-1	0.360434	0.115907	0.0121896	3.10969
ENSG00000120913	PDLIM2	1.15143	0.370285	0.012505	3.10957
ENSG00000261040	WFDC21P	1.6637	0.535171	0.00844973	3.10873
ENSG00000262664	OVCA2	0.567403	0.182903	0.00855235	3.10221
ENSG00000110911	SLC11A2	0.6052	0.195164	0.0127752	3.10099
ENSG00000148824	MTG1	0.408621	0.131863	0.00860598	3.09883
ENSG00000205364	MT1M	1.36612	0.441173	0.0119846	3.09657
ENSG00000243509	TNFRSF6B	2.92723	0.945829	0.0103477	3.09488
ENSG00000149761	NUDT22	0.53799	0.173854	0.00867534	3.09449
ENSG00000184678	H2BC21	0.691416	0.223487	0.014017	3.09376
ENSG00000170581	STAT2	1.23534	0.39936	0.00869444	3.09331
ENSG00000105656	ELL	0.510484	0.165161	0.013276	3.09082
ENSG00000157654	PALM2AKAP2	0.718093	0.233613	0.0134472	3.07385
ENSG00000124466	LYPD3	0.550021	0.179068	0.0122408	3.07158
ENSG00000117318	ID3	1.17966	0.384303	0.00908426	3.06962
ENSG00000124226	RNF114	1.09285	0.356488	0.0127366	3.06559
ENSG00000103316	CRYM	0.928931	0.303142	0.00917341	3.06434
ENSG00000148343	MIGA2	0.48603	0.158676	0.0136249	3.06302
ENSG00000123240	OPTN	1.15718	0.378339	0.00927171	3.05859
ENSG00000112096	SOD2	1.98618	0.650765	0.00938434	3.05207
ENSG00000026950	BTN3A1	0.871344	0.28558	0.00940049	3.05114
ENSG00000130813	SHFL	1.75635	0.57617	0.00944967	3.04833
ENSG00000110446	SLC15A3	2.18968	0.719241	0.0115078	3.04443
ENSG00000142409	ZNF787	0.513466	0.16873	0.0144819	3.04311
ENSG00000162614	NEXN	1.14515	0.37668	0.00959432	3.04013
ENSG00000099812	MISP	0.771223	0.253794	0.0140486	3.03877
ENSG00000170786	SDR16C5	0.763517	0.251389	0.00964668	3.03719
ENSG00000100258	LMF2	0.627991	0.206856	0.0149283	3.03588
ENSG00000060558	GNA15	0.877982	0.289397	0.0150472	3.03383
ENSG00000008130	NADK	0.70017	0.230799	0.0149479	3.03368
ENSG00000130303	BST2	2.45382	0.810022	0.00978827	3.02933
ENSG00000072121	ZFYVE26	0.701302	0.231566	0.0122756	3.02852
ENSG00000288558	DUS4L-BCAP29	0.390171	0.128925	0.0131539	3.02633
ENSG00000160613	PCSK7	0.473894	0.156681	0.0138801	3.02459
ENSG00000167962	ZNF598	0.560438	0.18578	0.0137512	3.01667
ENSG00000135148	TRAFD1	0.898396	0.298125	0.0109899	3.01349
ENSG00000166794	PPIB	0.549176	0.182266	0.0139741	3.01305
ENSG00000137726	FXYD6	1.03803	0.344638	0.0128209	3.01195
ENSG00000110944	IL23A	1.76587	0.587066	0.0145103	3.00797
ENSG00000163121	NEURL3	1.36805	0.455256	0.0150323	3.00501
ENSG00000071575	TRIB2	1.24518	0.414439	0.0123195	3.00449
ENSG00000237289	CKMT1B	0.707366	0.23544	0.0102502	3.00445
ENSG00000161798	AQP5	1.05	0.349606	0.0102705	3.00338
ENSG00000185338	SOCS1	1.86541	0.621243	0.0102833	3.00271
ENSG00000159231	CBR3	0.744101	0.247988	0.0133248	3.00055
ENSG00000115738	ID2	0.458434	0.152914	0.0103739	2.99798
ENSG00000288851	NA	0.9651	0.322063	0.0152337	2.99662
ENSG00000141497	ZMYND15	0.539811	0.180181	0.0104133	2.99593
ENSG00000120833	SOCS2	1.40176	0.468158	0.0148852	2.9942
ENSG00000074410	CA12	0.544425	0.182251	0.0129584	2.98723
ENSG00000130558	OLFM1	0.676287	0.226492	0.0106084	2.98592
ENSG00000273542	H4C12	1.4053	0.471739	0.018688	2.97898
ENSG00000118515	SGK1	1.52018	0.510615	0.0107821	2.97716
ENSG00000198133	TMEM229B	0.954139	0.320531	0.015593	2.97674
ENSG00000136048	DRAM1	0.891233	0.299727	0.015387	2.97348
ENSG00000112773	TENT5A	0.953799	0.320797	0.0108614	2.97321
ENSG00000173221	GLRX	1.28246	0.43154	0.0108895	2.97182
ENSG00000132274	TRIM22	1.95811	0.659386	0.0109347	2.96959
ENSG00000181885	CLDN7	0.557169	0.187636	0.0175432	2.96942
ENSG00000168961	LGALS9	1.62186	0.546394	0.0109608	2.9683
ENSG00000013275	PSMC4	0.58639	0.198015	0.0148357	2.96135
ENSG00000171241	SHCBP1	0.706047	0.238488	0.0111204	2.96051
ENSG00000224905	NA	0.821653	0.278021	0.0114111	2.95537
ENSG00000197019	SERTAD1	0.905188	0.306685	0.016842	2.95152
ENSG00000168394	TAP1	2.12613	0.720958	0.0113595	2.94904
ENSG00000188372	ZP3	1.25135	0.424686	0.0167469	2.94653
ENSG00000154227	CERS3	0.375734	0.127671	0.0158823	2.94298
ENSG00000260228	NA	1.00462	0.34139	0.0114929	2.94275
ENSG00000167759	KLK13	1.07461	0.365662	0.0159168	2.93879
ENSG00000124256	ZBP1	2.92291	0.994816	0.0115915	2.93814
ENSG00000137767	SQOR	1.11708	0.380766	0.0116857	2.93378
ENSG00000147168	IL2RG	0.551975	0.188376	0.0143144	2.93018
ENSG00000249631	NA	0.830079	0.28334	0.0124492	2.92962
ENSG00000089127	OAS1	2.65458	0.906451	0.0117998	2.92854
ENSG00000287831	NA	0.747428	0.255308	0.0118216	2.92755
ENSG00000169403	PTAFR	0.825315	0.28199	0.0156504	2.92675
ENSG00000213347	MXD3	0.472241	0.161354	0.0163936	2.92675
ENSG00000247317	LY6E-DT	0.731484	0.250091	0.012977	2.92487
ENSG00000119431	HDHD3	0.473417	0.161871	0.0184803	2.92466
ENSG00000063241	ISOC2	0.700739	0.239642	0.0175611	2.92411
ENSG00000112343	TRIM38	0.969065	0.331836	0.0119814	2.92031
ENSG00000177409	SAMD9L	2.45116	0.839524	0.0119949	2.91971
ENSG00000251152	NA	0.82714	0.28341	0.0148407	2.91853
ENSG00000111775	COX6A1	0.261558	0.0896424	0.0179286	2.91779
ENSG00000003402	CFLAR	0.960629	0.329308	0.0145095	2.91712
ENSG00000100290	BIK	0.527404	0.180878	0.0148541	2.91581
ENSG00000288695	NA	0.8297	0.284553	0.0169363	2.9158
ENSG00000149418	ST14	0.597352	0.205198	0.0183246	2.9111
ENSG00000156587	UBE2L6	1.72881	0.593977	0.0122002	2.91056
ENSG00000125968	ID1	1.93863	0.666905	0.012283	2.90691
ENSG00000188157	AGRN	0.467017	0.160667	0.0170704	2.90674
ENSG00000197409	H3C4	0.684579	0.235694	0.0123376	2.90453
ENSG00000117308	GALE	0.541295	0.186515	0.0157331	2.90216
ENSG00000142627	EPHA2	0.898425	0.309708	0.0124214	2.90087
ENSG00000139722	VPS37B	0.711705	0.24576	0.0125359	2.89593
ENSG00000178078	STAP2	0.487551	0.168407	0.0203541	2.89508
ENSG00000127884	ECHS1	0.404393	0.139926	0.0176463	2.89005
ENSG00000197021	EOLA2	0.401539	0.13896	0.0170215	2.88961
ENSG00000273802	H2BC8	0.562819	0.194792	0.0126904	2.88933
ENSG00000144591	GMPPA	0.327057	0.11322	0.0172285	2.88868
ENSG00000100949	RABGGTA	0.544456	0.188526	0.0183977	2.88796
ENSG00000287151	C2orf27A	0.719305	0.249092	0.0127288	2.8877
ENSG00000185885	IFITM1	2.97333	1.02973	0.0127341	2.88748
ENSG00000105404	RABAC1	1.0175	0.352689	0.0188716	2.88497
ENSG00000119986	AVPI1	0.675049	0.233993	0.0127949	2.88491
ENSG00000246582	TNFRSF10A-DT	0.52219	0.181238	0.0203011	2.88124
ENSG00000105835	NAMPT	1.50029	0.521734	0.0130183	2.87558
ENSG00000111331	OAS3	2.68435	0.933591	0.0130252	2.8753
ENSG00000144596	GRIP2	0.835747	0.291099	0.0162144	2.87101
ENSG00000159871	LYPD5	0.488764	0.170269	0.0131409	2.87053
ENSG00000158092	NCK1	0.639567	0.222839	0.0142885	2.87008
ENSG00000172183	ISG20	2.82193	0.985947	0.0133468	2.86216
ENSG00000164181	ELOVL7	0.992949	0.347747	0.0135157	2.85538
ENSG00000109861	CTSC	0.95738	0.335366	0.0154229	2.85473
ENSG00000235513	L3MBTL2-AS1	0.818135	0.286714	0.0180618	2.85349
ENSG00000134070	IRAK2	1.33419	0.467947	0.013622	2.85116
ENSG00000105131	EPHX3	0.326609	0.114712	0.0172106	2.84721
ENSG00000100092	SH3BP1	1.0474	0.368386	0.0138243	2.84322
ENSG00000104518	GSDMD	0.705197	0.248372	0.0192044	2.83928
ENSG00000125148	MT2A	2.39874	0.844946	0.0139348	2.83893
ENSG00000254087	LYN	1.06533	0.375423	0.0139671	2.83768
ENSG00000026103	FAS	0.783675	0.276267	0.0175446	2.83666
ENSG00000213689	TREX1	1.05623	0.372505	0.0140242	2.83548
ENSG00000159200	RCAN1	0.920203	0.32457	0.0195243	2.83514
ENSG00000123136	DDX39A	0.305763	0.107917	0.0203113	2.83331
ENSG00000187608	ISG15	4.61348	1.62845	0.0140878	2.83305
ENSG00000259431	THTPA	0.318416	0.11242	0.0187135	2.83238
ENSG00000123609	NMI	1.42893	0.504808	0.0141509	2.83064
ENSG00000128626	MRPS12	0.594414	0.210211	0.0185817	2.8277
ENSG00000152082	MZT2B	0.819863	0.290233	0.0209766	2.82484
ENSG00000169230	PRELID1	0.574092	0.203343	0.0187965	2.82327
ENSG00000090924	PLEKHG2	0.942899	0.334164	0.0149863	2.82167
ENSG00000156966	B3GNT7	0.586096	0.208002	0.0194588	2.81775
ENSG00000179218	CALR	0.481345	0.170839	0.0187542	2.81753
ENSG00000048052	HDAC9	1.08328	0.384627	0.014529	2.81643
ENSG00000184292	TACSTD2	0.452839	0.160857	0.0145631	2.81517
ENSG00000161133	USP41	3.43353	1.2205	0.0146158	2.81322
ENSG00000068079	IFI35	2.38722	0.848937	0.0146488	2.81201
ENSG00000185262	UBALD2	0.491083	0.174838	0.0199013	2.80879
ENSG00000132530	XAF1	2.00096	0.713196	0.0148235	2.80562
ENSG00000101574	METTL4	0.29744	0.106021	0.0211121	2.80549
ENSG00000115267	IFIH1	2.10858	0.752037	0.014873	2.80382
ENSG00000065618	COL17A1	0.679809	0.242883	0.0150091	2.79891
ENSG00000205542	TMSB4X	0.556403	0.198816	0.0201989	2.79858
ENSG00000289009	NA	0.771915	0.275827	0.0210336	2.79855
ENSG00000173706	HEG1	0.774905	0.277075	0.0208641	2.79673
ENSG00000157873	TNFRSF14	0.558154	0.199635	0.0218612	2.79587
ENSG00000158773	USF1	0.449296	0.160739	0.0215289	2.79518
ENSG00000124201	ZNFX1	0.922854	0.330519	0.015199	2.79214
ENSG00000258366	RTEL1	0.690107	0.247195	0.0228296	2.79175
ENSG00000154217	PITPNC1	0.606533	0.217315	0.0163516	2.79103
ENSG00000169469	SPRR1B	1.76194	0.631532	0.0186663	2.78994
ENSG00000176946	THAP4	0.201521	0.0722676	0.0213512	2.78853
ENSG00000205413	SAMD9	1.95103	0.699824	0.0153192	2.78789
ENSG00000121552	CSTA	1.10635	0.397338	0.0197471	2.7844
ENSG00000002587	HS3ST1	0.664776	0.238754	0.0201728	2.78436
ENSG00000106588	PSMA2	0.557248	0.20014	0.018026	2.78429
ENSG00000129465	RIPK3	0.637196	0.229216	0.0155481	2.7799
ENSG00000176845	METRNL	1.36008	0.489945	0.0156617	2.77597
ENSG00000105617	LENG1	0.247576	0.0892142	0.0216494	2.77507
ENSG00000160710	ADAR	0.732677	0.264525	0.0158425	2.76979
ENSG00000135127	BICDL1	0.627277	0.226568	0.0158774	2.7686
ENSG00000142273	CBLC	0.510842	0.18454	0.0228384	2.76819
ENSG00000130202	NECTIN2	0.685828	0.248237	0.0209585	2.76279
ENSG00000237807	NA	0.610272	0.220895	0.0210323	2.76272
ENSG00000138760	SCARB2	0.568186	0.205689	0.0203749	2.76235
ENSG00000100558	PLEK2	1.03371	0.37423	0.0160659	2.76224
ENSG00000141574	SECTM1	2.24884	0.814641	0.016117	2.76053
ENSG00000138642	HERC6	2.38927	0.865631	0.0161285	2.76015
ENSG00000198355	PIM3	1.03128	0.373952	0.0227036	2.75777
ENSG00000165233	CARD19	1.58626	0.575889	0.0180094	2.75445
ENSG00000105699	LSR	0.736746	0.268107	0.0237412	2.74795
ENSG00000135919	SERPINE2	0.468701	0.170704	0.0165668	2.74569
ENSG00000196639	HRH1	0.624302	0.22755	0.0175334	2.74358
ENSG00000139180	NDUFA9	0.581477	0.21207	0.0166836	2.74191
ENSG00000042980	ADAM28	0.841986	0.307439	0.0235658	2.73871
ENSG00000121858	TNFSF10	1.82626	0.666849	0.0167851	2.73864
ENSG00000101000	PROCR	0.685967	0.250573	0.0221272	2.73759
ENSG00000143033	MTF2	0.355295	0.130082	0.0170149	2.73131
ENSG00000140464	PML	1.4383	0.526936	0.0170699	2.72956
ENSG00000125843	AP5S1	0.318547	0.116712	0.0266601	2.72935
ENSG00000197536	IRF1-AS1	1.23015	0.451009	0.0171339	2.72755
ENSG00000275395	FCGBP	1.54899	0.568472	0.0172201	2.72484
ENSG00000173083	HPSE	0.815059	0.299377	0.0172945	2.72252
ENSG00000128284	APOL3	1.0825	0.397908	0.0189056	2.72047
ENSG00000158458	NRG2	0.761347	0.279936	0.0173844	2.71972
ENSG00000204397	CARD16	0.993309	0.365536	0.0174593	2.7174
ENSG00000006118	TMEM132A	0.969604	0.356851	0.0259526	2.71711
ENSG00000168016	TRANK1	1.4586	0.537104	0.0175154	2.71567
ENSG00000137462	TLR2	1.38925	0.511765	0.0201765	2.71462
ENSG00000140853	NLRC5	1.76741	0.651405	0.0175949	2.71323
ENSG00000239713	APOBEC3G	1.32692	0.489293	0.017638	2.71191
ENSG00000168298	H1-4	0.622616	0.229592	0.0257273	2.71183
ENSG00000116711	PLA2G4A	0.56401	0.208086	0.0222564	2.71047
ENSG00000165806	CASP7	0.569642	0.2102	0.0204193	2.71
ENSG00000117228	GBP1	1.90246	0.702168	0.0177198	2.70942
ENSG00000104368	PLAT	1.50431	0.555415	0.0177521	2.70843
ENSG00000128335	APOL2	1.59558	0.589237	0.017771	2.70787
ENSG00000120217	CD274	1.81875	0.671778	0.0177872	2.70737
ENSG00000173272	MZT2A	0.556621	0.205717	0.0240877	2.70576
ENSG00000271447	MMP28	0.703789	0.260135	0.0178499	2.70547
ENSG00000132256	TRIM5	1.40415	0.519494	0.0179342	2.70293
ENSG00000175550	DRAP1	1.02334	0.379037	0.0180371	2.69984
ENSG00000007171	NOS2	1.32982	0.493302	0.0271372	2.69576
ENSG00000172575	RASGRP1	0.593111	0.220311	0.018296	2.69216
ENSG00000068078	FGFR3	0.762322	0.283518	0.0184103	2.6888
ENSG00000129038	LOXL1	0.593017	0.220723	0.0245643	2.6867
ENSG00000169248	CXCL11	5.35409	1.99775	0.0187107	2.68006
ENSG00000124664	SPDEF	1.46694	0.547811	0.0208164	2.67782
ENSG00000137648	TMPRSS4	0.38262	0.14291	0.0289296	2.67734
ENSG00000117226	GBP3	0.832196	0.311082	0.0188813	2.67517
ENSG00000156413	FUT6	1.00231	0.374792	0.0189115	2.6743
ENSG00000122643	NT5C3A	1.7806	0.666126	0.018955	2.67306
ENSG00000082074	FYB1	0.865397	0.323977	0.0190217	2.67117
ENSG00000135709	KIAA0513	0.263686	0.0987198	0.0250488	2.67105
ENSG00000115286	NDUFS7	1.27494	0.477775	0.0271844	2.6685
ENSG00000272666	KLHDC7B-DT	1.11335	0.417638	0.0203323	2.66583
ENSG00000178127	NDUFV2	0.484106	0.181858	0.0222749	2.662
ENSG00000168256	NKIRAS2	0.473197	0.177839	0.0239683	2.66082
ENSG00000189334	S100A14	0.638053	0.239935	0.0194457	2.65927
ENSG00000185215	TNFAIP2	2.17003	0.816509	0.0223657	2.65769
ENSG00000163874	ZC3H12A	2.30324	0.867099	0.0195546	2.65626
ENSG00000185507	IRF7	2.01719	0.759701	0.0195911	2.65525
ENSG00000163644	PPM1K	1.46567	0.552384	0.0196596	2.65336
ENSG00000088726	TMEM40	0.33198	0.125203	0.0197263	2.65154
ENSG00000183709	IFNL2	2.77247	1.04707	0.0198618	2.64784
ENSG00000076604	TRAF4	0.389732	0.147272	0.0261686	2.64634
ENSG00000172216	CEBPB	0.612805	0.23187	0.0257554	2.64288
ENSG00000144837	PLA1A	0.495618	0.187545	0.0254247	2.64267
ENSG00000189377	CXCL17	0.649774	0.245998	0.0266965	2.64138
ENSG00000102524	TNFSF13B	2.65289	1.00507	0.0201703	2.63952
ENSG00000172818	OVOL1	1.02301	0.387602	0.0240312	2.63934
ENSG00000117475	BLZF1	0.823449	0.312022	0.0208689	2.63907
ENSG00000182393	IFNL1	2.92291	1.10782	0.0202106	2.63844
ENSG00000167969	ECI1	0.6285	0.238278	0.0290678	2.63768
ENSG00000100292	HMOX1	0.366207	0.138936	0.0261267	2.6358
ENSG00000243811	APOBEC3D	0.381109	0.144689	0.0257965	2.63399
ENSG00000180879	SSR4	0.41426	0.157349	0.026731	2.63275
ENSG00000049089	COL9A2	0.450996	0.17139	0.0267788	2.6314
ENSG00000168040	FADD	0.305348	0.11618	0.024964	2.62823
ENSG00000176340	COX8A	0.235216	0.0897293	0.0277256	2.62139
ENSG00000108342	CSF3	3.65017	1.39314	0.0209083	2.62011
ENSG00000103254	ANTKMT	0.710229	0.271175	0.0281938	2.61908
ENSG00000127191	TRAF2	0.392041	0.149745	0.0285713	2.61806
ENSG00000172345	STARD5	1.58627	0.606386	0.0210704	2.61594
ENSG00000185880	TRIM69	1.2794	0.489162	0.0210876	2.6155
ENSG00000078081	LAMP3	2.07453	0.793338	0.0211094	2.61494
ENSG00000169689	CENPX	0.308964	0.118315	0.0324899	2.61136
ENSG00000120539	MASTL	0.685348	0.26248	0.0212621	2.61105
ENSG00000162704	ARPC5	0.38542	0.147738	0.0213502	2.60881
ENSG00000185745	IFIT1	2.93787	1.12635	0.0213701	2.60831
ENSG00000214456	PLIN5	0.369039	0.141502	0.0285289	2.60802
ENSG00000182179	UBA7	1.0398	0.398805	0.0266718	2.6073
ENSG00000136156	ITM2B	0.413636	0.15865	0.0214132	2.60722
ENSG00000164211	STARD4	0.974718	0.373886	0.0214222	2.60699
ENSG00000033178	UBA6	0.720568	0.276466	0.024559	2.60635
ENSG00000041357	PSMA4	0.602768	0.23128	0.0218836	2.60623
ENSG00000198286	CARD11	0.952452	0.36556	0.0214831	2.60546
ENSG00000129451	KLK10	1.96671	0.755439	0.0265156	2.6034
ENSG00000115159	GPD2	0.57792	0.222075	0.0216066	2.60236
ENSG00000225131	PSME2P2	0.789486	0.303396	0.0216145	2.60216
ENSG00000135604	STX11	0.895103	0.344012	0.028259	2.60196
ENSG00000161011	SQSTM1	0.20663	0.0794636	0.0314456	2.60031
ENSG00000059378	PARP12	1.42159	0.547353	0.0218135	2.59721
ENSG00000113594	LIFR	1.29016	0.497019	0.0239793	2.59579
ENSG00000145901	TNIP1	1.08426	0.417705	0.0242365	2.59576
ENSG00000128383	APOBEC3A	3.4076	1.31462	0.0220216	2.59208
ENSG00000173559	NABP1	0.399703	0.154224	0.023876	2.5917
ENSG00000140379	BCL2A1	2.46599	0.951675	0.022057	2.59121
ENSG00000221869	CEBPD	0.896722	0.346106	0.0281637	2.59089
ENSG00000170412	GPRC5C	0.61523	0.237674	0.0321298	2.58855
ENSG00000129048	ACKR4	0.955275	0.369095	0.0221821	2.58815
ENSG00000143153	ATP1B1	0.758611	0.293527	0.0223336	2.58447
ENSG00000273132	NA	0.944086	0.3658	0.0287139	2.58088
ENSG00000278224	PRICKLE4	1.45462	0.564017	0.0225592	2.57903
ENSG00000196503	ARL9	0.442891	0.171836	0.0278195	2.5774
ENSG00000169136	ATF5	0.905737	0.351464	0.0286597	2.57704
ENSG00000171729	TMEM51	0.639459	0.248148	0.0290229	2.57693
ENSG00000114127	XRN1	0.828986	0.321865	0.0238522	2.57557
ENSG00000162654	GBP4	1.9998	0.77796	0.0229151	2.57057
ENSG00000261175	LINC02188	0.772578	0.300676	0.0291923	2.56947
ENSG00000175416	CLTB	0.711183	0.276796	0.0230675	2.56934
ENSG00000104142	VPS18	0.307228	0.119767	0.0298752	2.56521
ENSG00000158042	MRPL17	0.249269	0.0972181	0.0296053	2.56402
ENSG00000172432	GTPBP2	0.744097	0.290464	0.0232917	2.56175
ENSG00000178685	PARP10	1.45586	0.568598	0.0267682	2.56044
ENSG00000134470	IL15RA	1.33414	0.521399	0.0258221	2.55877
ENSG00000005059	MCUB	1.06099	0.415365	0.0236125	2.55435
ENSG00000136237	RAPGEF5	0.711517	0.278796	0.0237107	2.5521
ENSG00000115963	RND3	0.783621	0.307082	0.0237226	2.55183
ENSG00000173786	CNP	1.08442	0.424964	0.0240024	2.55179
ENSG00000182197	EXT1	0.878395	0.344319	0.0237544	2.55111
ENSG00000087077	TRIP6	0.722366	0.283278	0.0247528	2.55003
ENSG00000114395	CYB561D2	0.269122	0.105572	0.0317586	2.54918
ENSG00000118503	TNFAIP3	1.14756	0.450719	0.0282384	2.54607
ENSG00000172780	RAB43	1.31411	0.516287	0.0255398	2.54531
ENSG00000129355	CDKN2D	0.411255	0.161771	0.0315791	2.54221
ENSG00000253276	CCDC71L	0.314334	0.123761	0.0303705	2.53986
ENSG00000198855	FICD	0.422054	0.166408	0.0299567	2.53626
ENSG00000105402	NAPA	0.702916	0.27724	0.0244533	2.53541
ENSG00000169223	LMAN2	0.264861	0.104491	0.0317376	2.53477
ENSG00000185201	IFITM2	1.77795	0.7015	0.0244941	2.5345
ENSG00000179627	ZBTB42	0.481162	0.189849	0.0336911	2.53444
ENSG00000206073	SERPINB4	1.65063	0.65141	0.0297244	2.53394
ENSG00000121380	BCL2L14	1.53147	0.604952	0.0246279	2.53155
ENSG00000115415	STAT1	1.58871	0.627714	0.0246557	2.53094
ENSG00000196352	CD55	1.13054	0.447428	0.0301089	2.52675
ENSG00000157601	MX1	2.48544	0.984044	0.0248937	2.52574
ENSG00000236039	LINC02889	0.451728	0.178865	0.0314018	2.52552
ENSG00000275183	LENG9	1.05029	0.416232	0.0315534	2.52333
ENSG00000101608	MYL12A	0.483722	0.191797	0.0292546	2.52206
ENSG00000103326	CAPN15	0.636385	0.252399	0.0342707	2.52134
ENSG00000133106	EPSTI1	2.57679	1.02334	0.025251	2.51802
ENSG00000136689	IL1RN	2.14245	0.850957	0.0252661	2.51769
ENSG00000145623	OSMR	0.576324	0.228923	0.0316152	2.51755
ENSG00000003400	CASP10	0.659198	0.262158	0.0290193	2.51451
ENSG00000165188	RNF183	0.370708	0.147464	0.0343741	2.51388
ENSG00000104312	RIPK2	0.882164	0.350983	0.0309073	2.51341
ENSG00000215115	CXorf49	1.80056	0.716781	0.0255325	2.51201
ENSG00000204103	MAFB	0.440457	0.175347	0.0255371	2.51191
ENSG00000050344	NFE2L3	0.875709	0.348821	0.0256045	2.51048
ENSG00000148926	ADM	1.41592	0.564038	0.0313101	2.51032
ENSG00000154589	LY96	0.556643	0.2218	0.0304271	2.50966
ENSG00000184979	USP18	1.90011	0.757471	0.0256987	2.50849
ENSG00000179583	CIITA	0.958699	0.382249	0.0257197	2.50805
ENSG00000274997	H2AC12	0.792166	0.315911	0.0257432	2.50756
ENSG00000238045	NA	0.40312	0.16082	0.0257861	2.50665
ENSG00000138496	PARP9	1.52315	0.607857	0.025828	2.50577
ENSG00000188313	PLSCR1	1.52258	0.60835	0.0259697	2.50281
ENSG00000171310	CHST11	0.443165	0.177241	0.0330244	2.50035
ENSG00000101182	PSMA7	0.255382	0.102142	0.0347065	2.50026
ENSG00000125826	RBCK1	0.766432	0.306583	0.0261086	2.49991
ENSG00000197324	LRP10	0.475737	0.190311	0.0351247	2.49979
ENSG00000042493	CAPG	0.578232	0.231341	0.0332923	2.49948
ENSG00000164951	PDP1	0.727648	0.291259	0.0303118	2.49828
ENSG00000184357	H1-5	0.600435	0.240504	0.0262702	2.49657
ENSG00000105559	PLEKHA4	1.5872	0.635766	0.026273	2.49651
ENSG00000215113	CXorf49B	1.80181	0.721737	0.026274	2.49649
ENSG00000188643	S100A16	0.913113	0.365825	0.0262961	2.49603
ENSG00000085449	WDFY1	0.411487	0.164877	0.0263111	2.49572
ENSG00000261512	NA	1.05088	0.421279	0.0279516	2.4945
ENSG00000137198	GMPR	1.70311	0.6829	0.0263983	2.49393
ENSG00000173193	PARP14	1.19552	0.479381	0.0264006	2.49388
ENSG00000136155	SCEL	0.768082	0.308138	0.0297793	2.49265
ENSG00000196878	LAMB3	0.423936	0.170144	0.0332414	2.49163
ENSG00000126458	RRAS	0.325109	0.130487	0.0346555	2.4915
ENSG00000121900	TMEM54	0.632612	0.253956	0.0362715	2.49103
ENSG00000196781	TLE1	0.487428	0.195719	0.0341912	2.49045
ENSG00000177257	DEFB4B	2.18301	0.876555	0.03095	2.49045
ENSG00000102996	MMP15	0.35515	0.142844	0.03528	2.48628
ENSG00000021355	SERPINB1	1.03429	0.416007	0.0267761	2.48622
ENSG00000143390	RFX5	0.543169	0.218623	0.0268611	2.4845
ENSG00000136826	KLF4	0.935306	0.376869	0.0269962	2.48178
ENSG00000125775	SDCBP2	0.898482	0.362277	0.0270802	2.4801
ENSG00000197110	IFNL3	2.58048	1.04085	0.0271246	2.47921
ENSG00000180817	PPA1	0.680998	0.274808	0.0271805	2.47809
ENSG00000184281	TSSC4	0.733912	0.296191	0.0350351	2.47784
ENSG00000134321	RSAD2	2.98872	1.20647	0.0272228	2.47724
ENSG00000139437	TCHP	1.05973	0.427928	0.0272638	2.47643
ENSG00000176406	RIMS2	0.741207	0.299332	0.0272752	2.4762
ENSG00000168062	BATF2	1.97306	0.798128	0.0274818	2.47211
ENSG00000128274	A4GALT	0.636708	0.257626	0.0275153	2.47144
ENSG00000059728	MXD1	1.24917	0.505988	0.0276514	2.46877
ENSG00000130545	CRB3	0.750291	0.304035	0.0377739	2.46778
ENSG00000133275	CSNK1G2	0.619013	0.250938	0.0372171	2.46679
ENSG00000132207	SLX1A	0.568822	0.230635	0.035938	2.46633
ENSG00000237523	LINC00857	0.254974	0.103402	0.0317985	2.46584
ENSG00000135363	LMO2	1.07076	0.43456	0.0304371	2.46401
ENSG00000166123	GPT2	0.807917	0.328049	0.0306945	2.4628
ENSG00000177191	B3GNT8	0.658468	0.268128	0.032372	2.4558
ENSG00000137745	MMP13	2.55063	1.03871	0.0283308	2.45558
ENSG00000148331	ASB6	0.377164	0.153708	0.0382207	2.45376
ENSG00000168899	VAMP5	1.15492	0.470705	0.0284348	2.45359
ENSG00000096968	JAK2	0.86535	0.352789	0.0284718	2.45289
ENSG00000135914	HTR2B	0.990954	0.404208	0.0285397	2.45159
ENSG00000253522	MIR3142HG	1.16705	0.476461	0.0286542	2.44942
ENSG00000108039	XPNPEP1	0.46795	0.191089	0.0339602	2.44886
ENSG00000107201	DDX58	2.10713	0.860883	0.0287479	2.44764
ENSG00000151689	INPP1	0.307589	0.125899	0.0289872	2.44314
ENSG00000062038	CDH3	0.435766	0.178408	0.0362311	2.44252
ENSG00000004455	AK2	0.327083	0.133949	0.037571	2.44184
ENSG00000134757	DSG3	0.383145	0.157051	0.0345083	2.43962
ENSG00000007376	RPUSD1	0.594192	0.243728	0.0414951	2.43793
ENSG00000181381	DDX60L	2.0086	0.824067	0.0292937	2.43742
ENSG00000229644	NAMPTP1	0.977687	0.401201	0.0406596	2.4369
ENSG00000163016	ALMS1P1	0.326393	0.134015	0.0400566	2.4355
ENSG00000013374	NUB1	1.06534	0.437544	0.0294337	2.43483
ENSG00000151726	ACSL1	0.838236	0.344291	0.0294422	2.43467
ENSG00000162517	PEF1	0.316701	0.130199	0.0340276	2.43244
ENSG00000155287	SLC25A28	1.33589	0.549762	0.0296991	2.42995
ENSG00000073417	PDE8A	0.565347	0.232667	0.0375903	2.42986
ENSG00000111335	OAS2	1.85892	0.765105	0.0297168	2.42962
ENSG00000158716	DUSP23	0.310647	0.12791	0.0366498	2.42864
ENSG00000213222	TOMM40P4	0.624151	0.257337	0.0299472	2.42542
ENSG00000069399	BCL3	0.882055	0.36383	0.035005	2.42436
ENSG00000163481	RNF25	0.217255	0.0896389	0.0300438	2.42367
ENSG00000144035	NAT8	0.388028	0.160126	0.0300666	2.42326
ENSG00000119917	IFIT3	2.91058	1.20141	0.0301005	2.42265
ENSG00000110711	AIP	0.533319	0.220283	0.0417995	2.42106
ENSG00000105401	CDC37	0.312514	0.129138	0.0381669	2.42
ENSG00000157111	TMEM171	1.86194	0.769599	0.0302827	2.41936
ENSG00000167900	TK1	0.415485	0.172056	0.0350302	2.41483
ENSG00000182010	RTKN2	0.504106	0.208861	0.0306052	2.4136
ENSG00000134326	CMPK2	2.42088	1.00424	0.0307715	2.41065
ENSG00000102921	N4BP1	0.698983	0.289982	0.0307833	2.41044
ENSG00000117280	RAB29	0.425051	0.176344	0.0384583	2.41035
ENSG00000164309	CMYA5	0.594191	0.24688	0.0413491	2.4068
ENSG00000197506	SLC28A3	0.751338	0.31228	0.0377509	2.40597
ENSG00000055332	EIF2AK2	1.02882	0.428612	0.0313594	2.40034
ENSG00000273272	NA	0.737324	0.30739	0.0314563	2.39866
ENSG00000135899	SP110	1.40112	0.584129	0.0314577	2.39864
ENSG00000196511	TPK1	0.419709	0.175392	0.0317862	2.39298
ENSG00000101294	HM13	0.529208	0.221266	0.0399177	2.39173
ENSG00000167977	KCTD5	0.377861	0.157989	0.0404364	2.3917
ENSG00000179826	MRGPRX3	0.845266	0.353862	0.0362133	2.38869
ENSG00000055070	SZRD1	0.356016	0.149046	0.0410066	2.38863
ENSG00000119782	FKBP1B	0.346684	0.145145	0.0320464	2.38854
ENSG00000196843	ARID5A	1.02332	0.428638	0.0321148	2.38737
ENSG00000257017	HP	1.04244	0.437104	0.0395821	2.38489
ENSG00000232024	LSM12P1	0.344732	0.144867	0.0403051	2.37964
ENSG00000260999	NA	0.82008	0.34472	0.0326136	2.37897
ENSG00000130589	HELZ2	1.64692	0.693135	0.0327892	2.37605
ENSG00000148832	PAOX	0.582283	0.24515	0.0328391	2.37522
ENSG00000168237	GLYCTK	0.266531	0.112288	0.0425252	2.37365
ENSG00000262074	SNORD3B-2	0.777076	0.327389	0.0405702	2.37355
ENSG00000119922	IFIT2	3.6332	1.53187	0.0330485	2.37175
ENSG00000067066	SP100	1.00463	0.423627	0.0330632	2.37151
ENSG00000188522	FAM83G	0.436868	0.184295	0.0331253	2.37048
ENSG00000160190	SLC37A1	0.382618	0.161484	0.0458436	2.36939
ENSG00000179021	C3orf38	0.391635	0.165293	0.0397833	2.36933
ENSG00000112137	PHACTR1	0.504566	0.213015	0.041083	2.36869
ENSG00000159069	FBXW5	0.872402	0.368433	0.044541	2.36787
ENSG00000104689	TNFRSF10A	1.08891	0.460124	0.0333644	2.36656
ENSG00000188215	DCUN1D3	0.455334	0.192561	0.0391156	2.36462
ENSG00000124875	CXCL6	1.43962	0.609561	0.039728	2.36174
ENSG00000141664	ZCCHC2	0.409424	0.173381	0.0336804	2.36142
ENSG00000177105	RHOG	0.388579	0.164558	0.03995	2.36135
ENSG00000006459	KDM7A	0.358628	0.151951	0.0424351	2.36016
ENSG00000156127	BATF	1.21995	0.516903	0.0339429	2.36011
ENSG00000089060	SLC8B1	0.456263	0.193716	0.0340586	2.35532
ENSG00000116663	FBXO6	0.881971	0.374547	0.0402365	2.35477
ENSG00000170542	SERPINB9	1.19357	0.506983	0.0341251	2.35425
ENSG00000145819	ARHGAP26	0.636735	0.270527	0.0341609	2.35368
ENSG00000171159	BBLN	1.09108	0.46385	0.0441732	2.35223
ENSG00000198517	MAFK	0.648927	0.275927	0.0425457	2.3518
ENSG00000232931	LINC00342	0.650438	0.276688	0.0414742	2.3508
ENSG00000103496	STX4	0.376533	0.160213	0.0431478	2.3502
ENSG00000144802	NFKBIZ	1.25851	0.53557	0.0344012	2.34986
ENSG00000176046	NUPR1	1.57182	0.668907	0.0344024	2.34984
ENSG00000196684	HSH2D	1.71473	0.729766	0.0344113	2.34969
ENSG00000183486	MX2	2.87153	1.22228	0.0344353	2.34931
ENSG00000148339	SLC25A25	0.457101	0.194579	0.0344437	2.34918
ENSG00000196141	SPATS2L	0.837089	0.356653	0.0345773	2.34707
ENSG00000196954	CASP4	0.597849	0.254759	0.0345989	2.34673
ENSG00000146859	TMEM140	0.816798	0.348063	0.0346008	2.34669
ENSG00000245556	SCAMP1-AS1	0.582432	0.248199	0.0346047	2.34663
ENSG00000278637	H4C1	0.603823	0.257426	0.044165	2.34562
ENSG00000196517	SLC6A9	0.434069	0.185628	0.0430867	2.33839
ENSG00000152689	RASGRP3	1.16829	0.499935	0.0352274	2.33689
ENSG00000130706	ADRM1	0.494251	0.211699	0.0454441	2.33468
ENSG00000257949	TEN1	0.384625	0.164921	0.0416414	2.33217
ENSG00000103966	EHD4	1.0124	0.434825	0.0406335	2.32829
ENSG00000139921	TMX1	0.479403	0.20608	0.0359163	2.3263
ENSG00000266642	NA	0.58508	0.251528	0.0359291	2.32611
ENSG00000181649	PHLDA2	0.967554	0.416361	0.0360785	2.32384
ENSG00000167536	DHRS13	0.531157	0.228574	0.0453422	2.32378
ENSG00000115271	GCA	0.789009	0.339654	0.0400477	2.32298
ENSG00000164691	TAGAP	0.819229	0.352734	0.0361661	2.32251
ENSG00000023445	BIRC3	1.6974	0.73129	0.0362589	2.32111
ENSG00000181830	SLC35C1	0.448866	0.194209	0.0457643	2.31125
ENSG00000065882	TBC1D1	0.522554	0.226358	0.0435497	2.30853
ENSG00000128283	CDC42EP1	1.54774	0.670754	0.0371743	2.30746
ENSG00000060491	OGFR	0.764458	0.331639	0.044422	2.30509
ENSG00000087266	SH3BP2	0.545127	0.236582	0.0475073	2.30418
ENSG00000141753	IGFBP4	0.579203	0.251459	0.0455438	2.30337
ENSG00000124593	NA	0.818175	0.355824	0.0472392	2.29938
ENSG00000176907	TCIM	1.35543	0.589609	0.04327	2.29886
ENSG00000223572	CKMT1A	0.656018	0.285465	0.0378173	2.29807
ENSG00000104825	NFKBIB	0.495705	0.215756	0.0461715	2.29753
ENSG00000182054	IDH2	0.237204	0.103301	0.0444718	2.29625
ENSG00000100906	NFKBIA	1.32021	0.575257	0.0380301	2.29499
ENSG00000175643	RMI2	0.79763	0.34771	0.0381024	2.29395
ENSG00000099203	TMED1	0.426788	0.186195	0.047032	2.29216
ENSG00000137959	IFI44L	2.5287	1.10379	0.0383143	2.29091
ENSG00000226521	NA	0.668423	0.29188	0.0383739	2.29006
ENSG00000163840	DTX3L	0.97101	0.424144	0.0384247	2.28934
ENSG00000143217	NECTIN4	0.423058	0.184815	0.038442	2.28909
ENSG00000184007	PTP4A2	0.356345	0.155722	0.046487	2.28834
ENSG00000067182	TNFRSF1A	0.301759	0.131894	0.0385266	2.28789
ENSG00000077150	NFKB2	0.886478	0.387668	0.0386102	2.2867
ENSG00000101384	JAG1	0.445391	0.194952	0.0516164	2.28463
ENSG00000171236	LRG1	0.776082	0.339734	0.0478801	2.28438
ENSG00000176170	SPHK1	0.549877	0.240812	0.0516299	2.28343
ENSG00000167792	NDUFV1	0.332489	0.14587	0.0481949	2.27935
ENSG00000151364	KCTD14	0.606686	0.266239	0.0453749	2.27873
ENSG00000125999	BPIFB1	0.474463	0.208333	0.046456	2.27743
ENSG00000174718	RESF1	0.461933	0.202895	0.03932	2.2767
ENSG00000108771	DHX58	1.33109	0.584666	0.0393231	2.27666
ENSG00000166925	TSC22D4	0.453666	0.199294	0.0491225	2.27637
ENSG00000086544	ITPKC	0.409905	0.180137	0.0465424	2.27552
ENSG00000075234	TTC38	0.399447	0.175711	0.0457648	2.27332
ENSG00000277075	H2AC8	0.463238	0.204215	0.0399208	2.26838
ENSG00000142910	TINAGL1	0.828006	0.365245	0.0488317	2.26699
ENSG00000124391	IL17C	1.63294	0.720859	0.0432473	2.26528
ENSG00000258689	LINC01269	1.16275	0.513385	0.0401775	2.26486
ENSG00000146828	SLC12A9	0.293192	0.129482	0.0493488	2.26434
ENSG00000237276	ANO7L1	1.06699	0.471441	0.0402958	2.26325
ENSG00000160691	SHC1	0.476803	0.210703	0.0403206	2.26291
ENSG00000064932	SBNO2	0.910044	0.402778	0.0490291	2.25942
ENSG00000042286	AIFM2	0.30364	0.134657	0.0489711	2.25491
ENSG00000188001	TPRG1	0.355471	0.157752	0.0410278	2.25336
ENSG00000075673	ATP12A	1.1151	0.494904	0.043476	2.25317
ENSG00000157693	TMEM268	0.493064	0.218858	0.047457	2.2529
ENSG00000253930	TNFRSF10A-AS1	0.965727	0.428717	0.0410844	2.2526
ENSG00000140691	ARMC5	0.362405	0.160959	0.0519755	2.25153
ENSG00000172590	MRPL52	0.378542	0.16827	0.0497544	2.24961
ENSG00000112941	TENT4A	0.380913	0.169419	0.0494608	2.24835
ENSG00000185479	KRT6B	1.58606	0.705588	0.0414407	2.24785
ENSG00000166289	PLEKHF1	0.740542	0.329711	0.0505507	2.24603
ENSG00000153029	MR1	0.464805	0.207009	0.0416308	2.24534
ENSG00000184454	NCMAP	0.334569	0.149032	0.0494875	2.24494
ENSG00000143771	CNIH4	0.242391	0.10798	0.0416738	2.24477
ENSG00000169245	CXCL10	5.51149	2.46036	0.0420284	2.24011
ENSG00000074964	ARHGEF10L	0.385765	0.172254	0.0511339	2.23951
ENSG00000151882	CCL28	0.644557	0.287884	0.0421175	2.23894
ENSG00000010030	ETV7	1.79221	0.801155	0.0422642	2.23703
ENSG00000143537	ADAM15	0.345966	0.154865	0.0424989	2.23399
ENSG00000105364	MRPL4	0.430076	0.192537	0.0538767	2.23373
ENSG00000099624	ATP5F1D	1.08808	0.487668	0.0533022	2.23119
ENSG00000136026	CKAP4	0.641162	0.288161	0.0503334	2.22501
ENSG00000108639	SYNGR2	0.500614	0.225068	0.0539431	2.22428
ENSG00000135114	OASL	3.15787	1.42014	0.0433061	2.22363
ENSG00000124508	BTN2A2	0.433203	0.194891	0.0433713	2.2228
ENSG00000121060	TRIM25	0.780659	0.351233	0.0433849	2.22262
ENSG00000138772	ANXA3	0.445445	0.200547	0.0517915	2.22115
ENSG00000168918	INPP5D	0.51163	0.230429	0.0458057	2.22034
ENSG00000143106	PSMA5	0.311292	0.140289	0.0504883	2.21893
ENSG00000137460	FHDC1	0.462301	0.209178	0.0443833	2.21009
ENSG00000132109	TRIM21	1.09574	0.495927	0.0444327	2.20947
ENSG00000146409	SLC18B1	0.605409	0.27412	0.0445066	2.20856
ENSG00000141582	CBX4	0.61388	0.27805	0.0518972	2.2078
ENSG00000131979	GCH1	1.18126	0.53523	0.0502223	2.20701
ENSG00000189433	GJB4	0.153519	0.0695994	0.0492818	2.20576
ENSG00000005249	PRKAR2B	0.485626	0.220686	0.0527166	2.20053
ENSG00000149289	ZC3H12C	0.584467	0.265795	0.0452894	2.19894
ENSG00000154640	BTG3	0.542485	0.246726	0.0540907	2.19873
ENSG00000115009	CCL20	2.8772	1.30955	0.045441	2.19709
ENSG00000103047	TANGO6	0.389259	0.177268	0.0513384	2.19588
ENSG00000185386	MAPK11	0.29262	0.133282	0.0455723	2.1955
ENSG00000017483	SLC38A5	0.844794	0.385852	0.0487967	2.18942
ENSG00000160439	RDH13	0.387851	0.177189	0.0481402	2.18891
ENSG00000198858	R3HDM4	0.42977	0.196351	0.0558328	2.18879
ENSG00000146112	PPP1R18	0.352199	0.161014	0.055015	2.18738
ENSG00000185022	MAFF	1.12451	0.515156	0.046628	2.18285
ENSG00000164970	FAM219A	0.36777	0.16853	0.0466809	2.18223
ENSG00000138646	HERC5	1.88098	0.862201	0.0467333	2.18161
ENSG00000163565	IFI16	0.9011	0.414044	0.0471811	2.17634
ENSG00000271503	CCL5	2.91631	1.34027	0.0472171	2.17591
ENSG00000184232	OAF	0.398346	0.183155	0.0473032	2.17491
ENSG00000169504	CLIC4	0.555553	0.255579	0.0474066	2.1737
ENSG00000172201	ID4	0.4953	0.227867	0.0604844	2.17363
ENSG00000124444	ZNF576	0.282798	0.130178	0.0569623	2.1724
ENSG00000102359	SRPX2	0.385211	0.177379	0.0475798	2.17168
ENSG00000197905	TEAD4	0.452077	0.208201	0.0476091	2.17134
ENSG00000148334	PTGES2	0.524859	0.241811	0.0591498	2.17053
ENSG00000189077	TMEM120A	0.340517	0.157016	0.0578344	2.16868
ENSG00000089356	FXYD3	0.32972	0.152134	0.0479585	2.1673
ENSG00000129194	SOX15	0.413793	0.191071	0.0481011	2.16565
ENSG00000106829	TLE4	0.38706	0.178795	0.048173	2.16483
ENSG00000148841	ITPRIP	0.466023	0.215288	0.0481883	2.16465
ENSG00000120129	DUSP1	0.492447	0.227618	0.0547548	2.16348
ENSG00000115604	IL18R1	0.309422	0.143168	0.0484853	2.16125
ENSG00000071073	MGAT4A	0.610306	0.282621	0.0486431	2.15945
ENSG00000145050	MANF	0.503915	0.233612	0.0553339	2.15706
ENSG00000148834	GSTO1	0.443124	0.205464	0.053599	2.1567
ENSG00000173801	JUP	0.579657	0.268875	0.0605912	2.15586
ENSG00000050820	BCAR1	0.771318	0.357923	0.0600081	2.15498
ENSG00000153294	ADGRF4	0.471103	0.21886	0.0492542	2.15254
ENSG00000152778	IFIT5	1.07115	0.497799	0.0493222	2.15177
ENSG00000140280	LYSMD2	0.718726	0.334146	0.0517498	2.15094
ENSG00000138685	FGF2	0.787186	0.366632	0.0497421	2.14707
ENSG00000169228	RAB24	0.876227	0.408168	0.049773	2.14673
ENSG00000258469	CHMP4BP1	0.370535	0.172689	0.0498672	2.14568
ENSG00000157510	AFAP1L1	0.365257	0.170278	0.0499229	2.14506
ENSG00000069956	MAPK6	0.409898	0.19113	0.0499645	2.1446
ENSG00000136888	ATP6V1G1	0.266667	0.124421	0.0588901	2.14326
ENSG00000276368	H2AC14	1.02805	0.479957	0.0502035	2.14196
ENSG00000166986	MARS1	0.441435	0.206182	0.0578768	2.141
ENSG00000111913	RIPOR2	0.647377	0.302395	0.0568707	2.14083
ENSG00000137200	CMTR1	0.565211	0.26405	0.0503313	2.14055
ENSG00000125753	VASP	0.358881	0.167794	0.0504878	2.13882
ENSG00000111252	SH2B3	0.481212	0.225279	0.0593855	2.13607
ENSG00000106392	C1GALT1	0.600077	0.281246	0.0571437	2.13364
ENSG00000166889	PATL1	0.733833	0.344259	0.0511464	2.13163
ENSG00000135926	TMBIM1	0.326957	0.153431	0.0512082	2.13096
ENSG00000136816	TOR1B	1.07863	0.506419	0.0513052	2.12991
ENSG00000159374	M1AP	0.318969	0.149825	0.0513951	2.12894
ENSG00000087074	PPP1R15A	0.548447	0.257646	0.0593536	2.12868
ENSG00000163739	CXCL1	1.55271	0.729652	0.0543043	2.12801
ENSG00000163435	ELF3	0.352398	0.165639	0.0593561	2.1275
ENSG00000132963	POMP	0.373939	0.175852	0.0516267	2.12644
ENSG00000171916	LGALS9C	0.330647	0.155524	0.0595014	2.12602
ENSG00000099800	TIMM13	0.514685	0.242356	0.0618089	2.12367
ENSG00000177096	PHETA2	0.273549	0.129184	0.0594101	2.11752
ENSG00000132475	H3-3B	0.442621	0.209066	0.0610177	2.11714
ENSG00000181284	TMEM102	0.294857	0.139379	0.0638031	2.1155
ENSG00000125089	SH3TC1	0.504133	0.238354	0.0624143	2.11506
ENSG00000166979	EVA1C	0.422283	0.199732	0.0606509	2.11425
ENSG00000225101	OR52K3P	0.747575	0.353832	0.0529104	2.1128
ENSG00000197721	CR1L	0.479331	0.227425	0.0534023	2.10765
ENSG00000288656	NA	0.882266	0.418791	0.0557065	2.10669
ENSG00000131620	ANO1	0.474779	0.225451	0.0577738	2.10591
ENSG00000155465	SLC7A7	0.347992	0.165319	0.0612558	2.10497
ENSG00000125651	GTF2F1	0.223629	0.10624	0.0629638	2.10495
ENSG00000115307	AUP1	0.344944	0.164023	0.0648196	2.10303
ENSG00000067082	KLF6	0.415684	0.197852	0.0589636	2.10099
ENSG00000134716	CYP2J2	0.516093	0.245767	0.0541483	2.09993
ENSG00000107816	LZTS2	0.482052	0.229872	0.0648566	2.09704
ENSG00000052344	PRSS8	0.544733	0.260004	0.0546203	2.0951
ENSG00000173702	MUC13	1.09968	0.525014	0.054672	2.09457
ENSG00000169715	MT1E	0.717524	0.34278	0.0608854	2.09325
ENSG00000138755	CXCL9	1.72368	0.823626	0.0548459	2.0928
ENSG00000175213	ZNF408	0.291458	0.13927	0.0625076	2.09275
ENSG00000008838	MED24	0.595686	0.285005	0.0639168	2.09009
ENSG00000163162	RNF149	0.427201	0.204557	0.0552782	2.08842
ENSG00000184216	IRAK1	0.517951	0.248209	0.0554445	2.08675
ENSG00000279602	NA	0.442769	0.212555	0.0663124	2.08308
ENSG00000162174	ASRGL1	0.516234	0.247875	0.0659366	2.08264
ENSG00000131015	ULBP2	0.524899	0.252107	0.0588663	2.08205
ENSG00000103044	HAS3	1.41867	0.681873	0.0602846	2.08055
ENSG00000198055	GRK6	0.422635	0.203257	0.0658093	2.07931
ENSG00000132357	CARD6	0.355517	0.171037	0.0626395	2.0786
ENSG00000111885	MAN1A1	0.38413	0.184945	0.0564228	2.077
ENSG00000101670	LIPG	0.519831	0.250579	0.0653454	2.07452
ENSG00000137965	IFI44	1.26723	0.610894	0.0566876	2.07438
ENSG00000136514	RTP4	1.42192	0.686248	0.0569275	2.07203
ENSG00000166128	RAB8B	0.59167	0.285706	0.0614239	2.07091
ENSG00000160191	PDE9A	0.432185	0.208736	0.0629773	2.07048
ENSG00000151611	MMAA	0.516912	0.249684	0.0576607	2.07026
ENSG00000274020	LINC01138	0.388966	0.188106	0.0644979	2.0678
ENSG00000255663	NA	0.702058	0.339661	0.0659384	2.06694
ENSG00000094755	GABRP	0.502141	0.243267	0.0714429	2.06416
ENSG00000161888	SPC24	0.288237	0.139654	0.0577589	2.06393
ENSG00000149218	ENDOD1	0.737353	0.357482	0.0578931	2.06263
ENSG00000178999	AURKB	0.635125	0.308009	0.0579549	2.06204
ENSG00000107020	PLGRKT	0.30707	0.148921	0.0607725	2.06196
ENSG00000079999	KEAP1	0.277445	0.134556	0.0579654	2.06193
ENSG00000163376	KBTBD8	0.29707	0.144158	0.0620567	2.06073
ENSG00000277791	PSMB3	0.256071	0.124301	0.0659668	2.06009
ENSG00000168884	TNIP2	0.3792	0.184121	0.0700612	2.05951
ENSG00000221963	APOL6	0.964268	0.468638	0.0584168	2.0576
ENSG00000185404	SP140L	0.568802	0.276451	0.0647719	2.05752
ENSG00000197063	MAFG	0.237704	0.115599	0.0688788	2.05627
ENSG00000155629	PIK3AP1	0.955455	0.464872	0.0586568	2.05531
ENSG00000184489	PTP4A3	0.85846	0.417837	0.0590366	2.05453
ENSG00000241839	PLEKHO2	0.490308	0.238756	0.0588362	2.0536
ENSG00000186832	KRT16	1.02759	0.501043	0.0591199	2.05091
ENSG00000129968	ABHD17A	0.537596	0.262464	0.0733164	2.04826
ENSG00000138035	PNPT1	1.08562	0.530048	0.059412	2.04815
ENSG00000197956	S100A6	0.318734	0.155735	0.0595716	2.04665
ENSG00000131797	CLUHP3	0.582299	0.284563	0.0719082	2.04629
ENSG00000104522	GFUS	0.331098	0.161923	0.0678984	2.04479
ENSG00000136279	DBNL	0.214481	0.104908	0.0702583	2.04448
ENSG00000158055	GRHL3	0.471584	0.230755	0.0598906	2.04366
ENSG00000181991	MRPS11	0.114689	0.0561288	0.0680455	2.04332
ENSG00000134827	TCN1	1.18421	0.58114	0.0605273	2.03774
ENSG00000104856	RELB	0.811244	0.398166	0.0638308	2.03745
ENSG00000169047	IRS1	0.368439	0.181447	0.0733835	2.03057
ENSG00000040199	PHLPP2	0.754748	0.372233	0.0616292	2.02762
ENSG00000137628	DDX60	1.04984	0.518298	0.0618579	2.02555
ENSG00000164749	HNF4G	0.301837	0.149019	0.0618627	2.0255
ENSG00000213977	TAX1BP3	0.445017	0.219829	0.0619863	2.02438
ENSG00000116514	RNF19B	0.707932	0.350018	0.0657637	2.02256
ENSG00000027697	IFNGR1	0.574716	0.284153	0.0621881	2.02256
ENSG00000006210	CX3CL1	1.40663	0.696086	0.0721557	2.02077
ENSG00000151136	BTBD11	0.538874	0.266927	0.0626046	2.01881
ENSG00000073756	PTGS2	1.57982	0.783615	0.0688037	2.01607
ENSG00000047365	ARAP2	0.435782	0.216173	0.0629312	2.01589
ENSG00000277147	LINC00869	0.35811	0.1777	0.0699718	2.01525
ENSG00000102265	TIMP1	0.84807	0.420982	0.0702809	2.0145
ENSG00000272886	DCP1A	0.459805	0.228312	0.0707449	2.01393
ENSG00000169474	SPRR1A	1.32086	0.656409	0.0700565	2.01225
ENSG00000177627	C12orf54	0.46036	0.228889	0.0634501	2.01128
ENSG00000262633	NA	0.788032	0.392067	0.0795792	2.00994
ENSG00000082269	FAM135A	0.474992	0.236398	0.063675	2.00929
ENSG00000172115	CYCS	0.466382	0.232156	0.0637178	2.00891
ENSG00000148335	NTMT1	0.236906	0.117943	0.0722935	2.00865
ENSG00000130734	ATG4D	0.591287	0.294394	0.0637654	2.00849
ENSG00000286140	DERPC	0.426574	0.212464	0.0638497	2.00775
ENSG00000165474	GJB2	0.824809	0.410849	0.06387	2.00757
ENSG00000267416	HEATR6-DT	0.411602	0.205032	0.0706429	2.0075
ENSG00000127311	HELB	0.370915	0.184939	0.0733846	2.00561
ENSG00000108242	CYP2C18	0.365815	0.182441	0.0641502	2.00511
ENSG00000116863	ADPRS	0.419529	0.209254	0.0718397	2.00488
ENSG00000253958	CLDN23	0.314732	0.157235	0.0719459	2.00167
ENSG00000139410	SDSL	0.401779	0.201084	0.0765664	1.99806
ENSG00000172336	POP7	0.241653	0.120974	0.0756769	1.99756
ENSG00000147889	CDKN2A	0.383396	0.192101	0.0724689	1.9958
ENSG00000144655	CSRNP1	1.10498	0.553927	0.0653353	1.99481
ENSG00000213906	LTB4R2	0.300539	0.150702	0.0653997	1.99426
ENSG00000126522	ASL	0.276308	0.138555	0.0765148	1.99421
ENSG00000172936	MYD88	0.91482	0.458762	0.0654171	1.99411
ENSG00000196689	TRPV1	0.202024	0.101463	0.0823086	1.9911
ENSG00000123992	DNPEP	0.386354	0.194076	0.0658091	1.99074
ENSG00000164733	CTSB	0.303521	0.152802	0.0735742	1.98637
ENSG00000185291	IL3RA	0.390032	0.19636	0.0663287	1.98631
ENSG00000105669	COPE	0.720001	0.362536	0.0795167	1.98601
ENSG00000181029	TRAPPC5	1.11845	0.563728	0.0665987	1.98402
ENSG00000204427	ABHD16A	0.356492	0.179776	0.0814803	1.98298
ENSG00000248771	SMIM31	0.539535	0.272211	0.0714146	1.98204
ENSG00000223960	CHROMR	0.81468	0.411612	0.0671656	1.97924
ENSG00000145860	RNF145	0.55735	0.281874	0.0730302	1.9773
ENSG00000242802	AP5Z1	0.349882	0.177138	0.0782507	1.97519
ENSG00000145103	ILDR1	0.305876	0.15491	0.0677281	1.97454
ENSG00000016602	CLCA4	0.770202	0.390631	0.0680711	1.97169
ENSG00000106560	GIMAP2	0.592009	0.300295	0.0730185	1.97142
ENSG00000234393	NA	0.705501	0.35794	0.0681534	1.97101
ENSG00000125347	IRF1	1.03273	0.524001	0.0681705	1.97086
ENSG00000164626	KCNK5	0.420038	0.213417	0.0763482	1.96816
ENSG00000067221	STOML1	0.935792	0.476471	0.0690034	1.96401
ENSG00000133687	TMTC1	0.616507	0.31415	0.0779092	1.96246
ENSG00000224051	CPTP	0.325353	0.165954	0.0848972	1.9605
ENSG00000175130	MARCKSL1	0.490334	0.250501	0.0783504	1.95741
ENSG00000141526	SLC16A3	0.698156	0.356952	0.0813434	1.95588
ENSG00000172551	MUCL1	0.661095	0.338157	0.0782868	1.95499
ENSG00000136688	IL36G	1.80068	0.921456	0.0702146	1.95417
ENSG00000186654	PRR5	0.346479	0.177305	0.0791838	1.95415
ENSG00000158470	B4GALT5	0.453682	0.232323	0.070384	1.95281
ENSG00000169220	RGS14	0.490872	0.252281	0.0712685	1.94574
ENSG00000185803	SLC52A2	0.67642	0.347827	0.0820549	1.9447
ENSG00000171223	JUNB	1.45723	0.749353	0.0714047	1.94466
ENSG00000166750	SLFN5	0.820694	0.422045	0.0762985	1.94457
ENSG00000145016	RUBCN	0.553513	0.284727	0.0793697	1.94401
ENSG00000206190	ATP10A	0.969114	0.499494	0.0784746	1.94019
ENSG00000099860	GADD45B	0.671678	0.346239	0.0720036	1.93992
ENSG00000268001	CARD8-AS1	0.254688	0.131352	0.0721239	1.93898
ENSG00000166145	SPINT1	0.283816	0.146409	0.0840945	1.93852
ENSG00000198736	MSRB1	0.252417	0.130452	0.0835248	1.93494
ENSG00000184164	CRELD2	0.347783	0.179748	0.0833362	1.93483
ENSG00000034677	RNF19A	0.598863	0.309543	0.0806023	1.93467
ENSG00000281991	TMEM265	0.792388	0.409734	0.0727719	1.93391
ENSG00000165997	ARL5B	0.524318	0.271136	0.0793823	1.93378
ENSG00000151651	ADAM8	0.916486	0.474236	0.084775	1.93255
ENSG00000287001	NA	1.11798	0.578639	0.076779	1.93209
ENSG00000174808	BTC	0.507901	0.262965	0.0730894	1.93144
ENSG00000196735	HLA-DQA1	1.41515	0.733923	0.0855412	1.9282
ENSG00000160211	G6PD	0.318734	0.165559	0.0840429	1.9252
ENSG00000164054	SHISA5	0.527305	0.274523	0.0744715	1.9208
ENSG00000186470	BTN3A2	0.520195	0.271187	0.0886966	1.91822
ENSG00000113368	LMNB1	0.404967	0.211154	0.0808895	1.91787
ENSG00000213886	UBD	1.04088	0.543358	0.082554	1.91564
ENSG00000100441	KHNYN	0.30536	0.159408	0.0812	1.91559
ENSG00000150991	UBC	0.295686	0.15452	0.0850829	1.91358
ENSG00000184371	CSF1	0.950819	0.496943	0.0826351	1.91334
ENSG00000116717	GADD45A	0.506599	0.264901	0.0755796	1.91241
ENSG00000101997	CCDC22	0.276136	0.144432	0.0756511	1.91187
ENSG00000132669	RIN2	0.364363	0.190963	0.0761637	1.90803
ENSG00000100300	TSPO	0.853627	0.447761	0.0925312	1.90644
ENSG00000198276	UCKL1	0.242945	0.12758	0.0866965	1.90425
ENSG00000286239	NA	0.553677	0.291027	0.0769082	1.90249
ENSG00000147003	CLTRN	0.536517	0.282172	0.0867677	1.90139
ENSG00000175354	PTPN2	0.380051	0.199939	0.0865985	1.90083
ENSG00000168003	SLC3A2	0.327953	0.172654	0.0773161	1.89948
ENSG00000169429	CXCL8	2.20323	1.16065	0.0774795	1.89828
ENSG00000198502	HLA-DRB5	0.490142	0.258247	0.0854106	1.89796
ENSG00000239857	GET4	0.361216	0.190353	0.0892974	1.89761
ENSG00000111912	NCOA7	1.51268	0.797249	0.0776029	1.89737
ENSG00000114378	HYAL1	0.273066	0.143972	0.0826588	1.89666
ENSG00000163734	CXCL3	1.63603	0.862844	0.0777778	1.89609
ENSG00000100078	PLA2G3	0.616854	0.325359	0.0860624	1.89592
ENSG00000161055	SCGB3A1	1.31185	0.692629	0.0869179	1.89401
ENSG00000112576	CCND3	0.793215	0.418905	0.0837929	1.89354
ENSG00000231535	NA	0.254611	0.13455	0.0845049	1.89232
ENSG00000284797	NA	0.314969	0.16661	0.0905292	1.89046
ENSG00000204439	C6orf47	0.311178	0.164713	0.0904504	1.88921
ENSG00000138166	DUSP5	1.55179	0.821636	0.0787983	1.88866
ENSG00000136848	DAB2IP	0.656814	0.347806	0.0826957	1.88845
ENSG00000175467	SART1	0.401857	0.212867	0.091859	1.88783
ENSG00000139278	GLIPR1	0.687411	0.364766	0.0884385	1.88453
ENSG00000177666	PNPLA2	0.320895	0.170306	0.0901699	1.88422
ENSG00000105976	MET	0.430453	0.228584	0.0893158	1.88313
ENSG00000090520	DNAJB11	0.436122	0.231617	0.0869599	1.88294
ENSG00000135821	GLUL	0.447909	0.238131	0.079871	1.88094
ENSG00000163032	VSNL1	0.468719	0.249272	0.0922062	1.88035
ENSG00000107872	FBXL15	0.247339	0.131646	0.0921997	1.87881
ENSG00000107281	NPDC1	0.39314	0.209336	0.0905062	1.87803
ENSG00000122861	PLAU	0.555385	0.295801	0.0908704	1.87756
ENSG00000075399	VPS9D1	0.48699	0.259536	0.0964667	1.87639
ENSG00000256060	TRAPPC2B	0.26451	0.141032	0.0812892	1.87554
ENSG00000178951	ZBTB7A	0.388515	0.207194	0.0926859	1.87513
ENSG00000123685	BATF3	0.768383	0.410159	0.0809349	1.87338
ENSG00000143384	MCL1	0.428728	0.229285	0.0814365	1.86985
ENSG00000108244	KRT23	0.64008	0.342631	0.0816806	1.86813
ENSG00000080986	NDC80	0.397532	0.212931	0.0824036	1.86695
ENSG00000141655	TNFRSF11A	0.266096	0.142558	0.0819032	1.86658
ENSG00000101888	NXT2	0.340351	0.182447	0.0820608	1.86548
ENSG00000213931	HBE1	0.457614	0.245463	0.0910255	1.86429
ENSG00000147813	NAPRT	0.740585	0.397396	0.095301	1.8636
ENSG00000197114	ZGPAT	0.292924	0.157187	0.0914962	1.86355
ENSG00000131002	NA	0.0932015	0.0500557	0.089427	1.86196
ENSG00000176454	LPCAT4	0.407528	0.219261	0.0892817	1.85864
ENSG00000142961	MOB3C	0.538153	0.289887	0.0833686	1.85642
ENSG00000151014	NOCT	0.57043	0.307985	0.0896939	1.85213
ENSG00000112308	C6orf62	0.364489	0.196949	0.0842084	1.85068
ENSG00000183696	UPP1	0.500199	0.270287	0.0955915	1.85062
ENSG00000120889	TNFRSF10B	0.319296	0.172575	0.0921778	1.85018
ENSG00000168924	LETM1	0.372924	0.20188	0.0847126	1.84725
ENSG00000244968	LIFR-AS1	0.368386	0.199437	0.0940186	1.84713
ENSG00000170802	FOXN2	0.313281	0.16963	0.084773	1.84684
ENSG00000146425	DYNLT1	0.347142	0.188186	0.0850945	1.84467
ENSG00000171345	KRT19	0.383416	0.207934	0.0852042	1.84393
ENSG00000148803	FUOM	0.529422	0.287725	0.0857855	1.84003
ENSG00000123989	CHPF	0.594423	0.323186	0.0949272	1.83926
ENSG00000156218	ADAMTSL3	0.34361	0.186838	0.0859269	1.83908
ENSG00000141527	CARD14	0.307728	0.167704	0.0902552	1.83495
ENSG00000113083	LOX	0.415365	0.226405	0.0947861	1.83461
ENSG00000084636	COL16A1	0.574527	0.313236	0.0949727	1.83416
ENSG00000226870	NA	1.62995	0.888966	0.0867602	1.83354
ENSG00000111678	C12orf57	0.627094	0.342164	0.100309	1.83273
ENSG00000136997	MYC	0.605641	0.330477	0.0868971	1.83263
ENSG00000136830	NIBAN2	0.35073	0.191473	0.102988	1.83175
ENSG00000173327	MAP3K11	0.40667	0.222049	0.0973787	1.83144
ENSG00000223773	CD99P1	0.220085	0.12018	0.0918674	1.83129
ENSG00000160446	ZDHHC12	0.681188	0.372215	0.0872811	1.83009
ENSG00000162783	IER5	0.455614	0.249087	0.0944374	1.82914
ENSG00000179085	DPM3	0.7761	0.424904	0.101525	1.82653
ENSG00000165246	NA	0.263196	0.144281	0.0942732	1.82419
ENSG00000269335	IKBKG	0.287379	0.157554	0.105043	1.824
ENSG00000103490	PYCARD	0.202482	0.111094	0.0989299	1.82262
ENSG00000132819	RBM38	0.305566	0.16773	0.0984002	1.82176
ENSG00000237988	OR2I1P	0.667978	0.366687	0.0953292	1.82166
ENSG00000170209	ANKK1	0.284184	0.156038	0.103674	1.82125
ENSG00000155380	SLC16A1	0.59984	0.329464	0.0939723	1.82066
ENSG00000106785	TRIM14	0.671986	0.36922	0.0888226	1.82002
ENSG00000101017	CD40	0.501045	0.2754	0.0939269	1.81934
ENSG00000161654	LSM12	0.401371	0.22066	0.0889861	1.81896
ENSG00000160685	ZBTB7B	0.654061	0.35985	0.0907949	1.81759
ENSG00000205420	KRT6A	1.63972	0.903328	0.0895689	1.81519
ENSG00000155974	GRIP1	0.710903	0.391798	0.0896825	1.81446
ENSG00000035664	DAPK2	0.441692	0.243503	0.0948807	1.81391
ENSG00000008513	ST3GAL1	0.502867	0.277429	0.0979833	1.8126
ENSG00000169499	PLEKHA2	0.478897	0.264459	0.090245	1.81086
ENSG00000156500	PABIR3	0.422949	0.233921	0.0973406	1.80809
ENSG00000177606	JUN	0.445451	0.246618	0.100182	1.80624
ENSG00000006015	REX1BD	0.507824	0.281476	0.10548	1.80415
ENSG00000163251	FZD5	0.436836	0.242529	0.0917719	1.80117
ENSG00000203601	LINC00970	0.447509	0.248667	0.0920171	1.79963
ENSG00000100764	PSMC1	0.304323	0.169506	0.0927014	1.79535
ENSG00000176087	SLC35A4	0.365987	0.203941	0.0928263	1.79457
ENSG00000142867	BCL10	0.363795	0.202785	0.101075	1.79399
ENSG00000164305	CASP3	0.275065	0.153424	0.093103	1.79285
ENSG00000165272	AQP3	0.408166	0.227864	0.0985918	1.79127
ENSG00000143774	GUK1	0.591336	0.330547	0.109017	1.78896
ENSG00000184363	PKP3	0.499447	0.279897	0.0944725	1.7844
ENSG00000111737	RAB35	0.248945	0.139575	0.103934	1.78359
ENSG00000125845	BMP2	0.585877	0.328503	0.099868	1.78347
ENSG00000090339	ICAM1	1.20999	0.678521	0.102012	1.78327
ENSG00000187741	FANCA	0.776535	0.43607	0.0950674	1.78076
ENSG00000198053	SIRPA	0.548214	0.307945	0.0951535	1.78023
ENSG00000149798	CDC42EP2	0.882958	0.496824	0.105882	1.7772
ENSG00000097021	ACOT7	0.368408	0.207419	0.109406	1.77616
ENSG00000100644	HIF1A	0.625395	0.352212	0.104092	1.77562
ENSG00000255398	HCAR3	0.687322	0.387222	0.0960154	1.775
ENSG00000125835	SNRPB	0.286362	0.161356	0.105307	1.77473
ENSG00000128394	APOBEC3F	0.494147	0.278505	0.103728	1.77428
ENSG00000128272	ATF4	0.322364	0.181887	0.103372	1.77233
ENSG00000179750	APOBEC3B	0.754171	0.427003	0.0974835	1.7662
ENSG00000105372	RPS19	0.192439	0.109192	0.10916	1.7624
ENSG00000162642	C1orf52	0.223706	0.127043	0.108853	1.76086
ENSG00000128228	SDF2L1	0.620678	0.352493	0.106946	1.76082
ENSG00000135480	KRT7	0.816972	0.464648	0.0988239	1.75826
ENSG00000241370	RPP21	0.366973	0.208729	0.114992	1.75813
ENSG00000255639	NA	0.404162	0.230004	0.099005	1.75719
ENSG00000147883	CDKN2B	0.282082	0.160627	0.0991858	1.75613
ENSG00000112699	GMDS	0.374508	0.213302	0.0992492	1.75576
ENSG00000249007	NA	0.330051	0.188022	0.0993127	1.75539
ENSG00000154518	ATP5MC3	0.338971	0.193135	0.0993623	1.7551
ENSG00000133216	EPHB2	0.439725	0.250611	0.0994454	1.75461
ENSG00000134352	IL6ST	0.360953	0.20584	0.108196	1.75356
ENSG00000160753	RUSC1	0.27378	0.156193	0.0997505	1.75283
ENSG00000118508	RAB32	0.403756	0.230482	0.108446	1.75179
ENSG00000026751	SLAMF7	0.461963	0.263825	0.113509	1.75102
ENSG00000081041	CXCL2	1.4754	0.843035	0.100217	1.75011
ENSG00000169032	MAP2K1	0.289801	0.16566	0.109177	1.74937
ENSG00000135953	MFSD9	0.338897	0.193836	0.100516	1.74838
ENSG00000104783	KCNN4	0.671209	0.384821	0.101238	1.74421
ENSG00000282851	BISPR	0.692464	0.397873	0.101898	1.74042
ENSG00000226067	LINC00623	0.409972	0.23557	0.10989	1.74034
ENSG00000228175	GEMIN8P4	0.316409	0.181831	0.101948	1.74013
ENSG00000105640	RPL18A	0.356795	0.205168	0.115453	1.73904
ENSG00000289168	NA	0.29432	0.169306	0.107019	1.73839
ENSG00000143549	TPM3	0.302763	0.174238	0.102384	1.73764
ENSG00000120278	PLEKHG1	0.477202	0.274798	0.109338	1.73655
ENSG00000133985	TTC9	0.329971	0.190332	0.103084	1.73366
ENSG00000113070	HBEGF	1.16326	0.671226	0.103195	1.73303
ENSG00000186594	MIR22HG	0.43139	0.249264	0.103617	1.73065
ENSG00000230578	NA	0.710704	0.411011	0.103882	1.72916
ENSG00000160877	NACC1	0.511473	0.295813	0.117728	1.72904
ENSG00000148426	PROSER2	0.298332	0.172673	0.114141	1.72773
ENSG00000198692	NA	0.12483	0.0723422	0.11135	1.72554
ENSG00000131669	NINJ1	0.938578	0.544693	0.11404	1.72313
ENSG00000189280	GJB5	0.2369	0.137567	0.10993	1.72207
ENSG00000075643	MOCOS	0.302468	0.175662	0.105183	1.72188
ENSG00000175793	SFN	0.653711	0.379839	0.105337	1.72102
ENSG00000204261	PSMB8-AS1	0.709611	0.412393	0.105392	1.72072
ENSG00000257122	RRN3P3	0.318102	0.185144	0.10856	1.71813
ENSG00000100084	HIRA	0.297053	0.172907	0.117185	1.71799
ENSG00000145386	CCNA2	0.459906	0.267832	0.106037	1.71714
ENSG00000116741	RGS2	0.639479	0.37274	0.106315	1.71561
ENSG00000159479	MED8	0.271828	0.158812	0.107038	1.71164
ENSG00000099968	BCL2L13	0.366489	0.214175	0.113349	1.71117
ENSG00000075426	FOSL2	0.456558	0.267034	0.11113	1.70974
ENSG00000100219	XBP1	0.370675	0.216899	0.113688	1.70897
ENSG00000108387	SEPTIN4	0.58646	0.343554	0.107881	1.70704
ENSG00000180628	PCGF5	0.479088	0.280899	0.108155	1.70555
ENSG00000278249	SCARNA2	1.36731	0.802285	0.127376	1.70427
ENSG00000056972	TRAF3IP2	0.352355	0.207028	0.119377	1.70197
ENSG00000099795	NDUFB7	0.776113	0.456092	0.124651	1.70166
ENSG00000141985	SH3GL1	0.441435	0.259487	0.125945	1.70119
ENSG00000196923	PDLIM7	0.561286	0.329944	0.108968	1.70115
ENSG00000155275	TRMT44	0.297532	0.174978	0.109109	1.7004
ENSG00000228300	FAM174C	0.664798	0.391027	0.122508	1.70014
ENSG00000159128	IFNGR2	0.392449	0.231065	0.119952	1.69844
ENSG00000108219	TSPAN14	0.393389	0.231652	0.112446	1.69819
ENSG00000184675	AMER1	0.234718	0.138218	0.109523	1.69817
ENSG00000070423	RNF126	0.547045	0.322594	0.109972	1.69577
ENSG00000011422	PLAUR	1.592	0.939029	0.110047	1.69537
ENSG00000105327	BBC3	1.24587	0.73546	0.115005	1.694
ENSG00000270022	NA	0.570393	0.336789	0.110374	1.69362
ENSG00000204622	HLA-J	0.62749	0.370519	0.116001	1.69354
ENSG00000182087	TMEM259	0.362328	0.213987	0.128831	1.69323
ENSG00000136770	DNAJC1	0.295589	0.174673	0.120561	1.69224
ENSG00000163209	SPRR3	0.82774	0.489602	0.117201	1.69064
ENSG00000130311	DDA1	0.300262	0.177747	0.111194	1.68927
ENSG00000115520	COQ10B	0.320199	0.189634	0.111337	1.68851
ENSG00000065615	CYB5R4	0.25656	0.152	0.111453	1.6879
ENSG00000069011	PITX1	0.677675	0.4016	0.128645	1.68744
ENSG00000141682	PMAIP1	1.22482	0.726614	0.111878	1.68566
ENSG00000123892	RAB38	0.311176	0.184609	0.113224	1.68559
ENSG00000138073	PREB	0.292463	0.173572	0.123173	1.68496
ENSG00000184584	STING1	0.260141	0.15458	0.120384	1.68289
ENSG00000162772	ATF3	0.629648	0.374152	0.112409	1.68287
ENSG00000285816	NA	0.363324	0.215975	0.112528	1.68225
ENSG00000067646	NA	0.179699	0.106904	0.119175	1.68094
ENSG00000108784	NAGLU	0.202178	0.120458	0.122614	1.67841
ENSG00000135750	KCNK1	0.3178	0.189393	0.122783	1.678
ENSG00000157551	KCNJ15	0.384055	0.229287	0.123995	1.67499
ENSG00000116688	MFN2	0.314325	0.187889	0.11432	1.67293
ENSG00000162692	VCAM1	0.650253	0.38874	0.114361	1.67272
ENSG00000101596	SMCHD1	0.449786	0.269208	0.114738	1.67078
ENSG00000276170	NA	0.286762	0.171869	0.126791	1.66849
ENSG00000139117	CPNE8	0.432646	0.259314	0.115196	1.66842
[truncated: 114 more rows]

## Sheet: Supp Table 3f
Genes upregulated upon RV-A16 stimulation in asthmatics
[truncated: 1,484 more rows]

[truncated: 8 more sheets: Supp Table 3g, Supp Table 3h, Supp Table 3i, Supp Table 3j, Supp Table 3k, Supp Table 3l, Supp Table 3m, Supp Table 3n]
