# Supplementary material for: Rhinovirus infection of airway epithelial cells uncovers the non-ciliated subset as a likely driver of genetic risk to childhood-onset asthma
Source: Cell Genom. 2024 Aug 27;4(9):100636. doi: 10.1016/j.xgen.2024.100636 (PMC11480861; doi:10.1016/j.xgen.2024.100636)
Supplement: Table S4. Genes in COA risk loci that are 24-h specific but not 42-h specific, related to Figures 1 and S4 [file mmc5.xlsx]

## Sheet: Supp Table 4
Supplementary Table 4. Related to Figure 1 and Supplementary Figure 4. Genes in COA risk loci that are 24 hour-specific but not 42 hour-specific
GeneID	Genename	Selection Criteria
ENSG00000172965	MIR4435-2HG	L2G
ENSG00000132394	EEFSEC	L2G
ENSG00000230679	ENO1-AS1	Within 250kb of a lead variant
ENSG00000234546	LNCTAM34A	Within 250kb of a lead variant
ENSG00000178796	RIIAD1	Within 250kb of a lead variant
ENSG00000197747	S100A10	Within 250kb of a lead variant
ENSG00000159388	BTG2	Within 250kb of a lead variant
ENSG00000237943	PRKCQ-AS1	Within 250kb of a lead variant
ENSG00000122971	ACADS	Within 250kb of a lead variant
ENSG00000111325	OGFOD2	Within 250kb of a lead variant
ENSG00000062524	LTK	Within 250kb of a lead variant
ENSG00000260926	AC016134.1	Within 250kb of a lead variant
ENSG00000083799	CYLD	Within 250kb of a lead variant
ENSG00000126368	NR1D1	Within 250kb of a lead variant
ENSG00000006062	MAP3K14	Within 250kb of a lead variant
ENSG00000064300	NGFR	Within 250kb of a lead variant
ENSG00000197632	SERPINB2	Within 250kb of a lead variant
ENSG00000279753	AC011558.1	Within 250kb of a lead variant
ENSG00000180251	SLC9A4	Within 250kb of a lead variant
ENSG00000145777	TSLP	Within 250kb of a lead variant
ENSG00000205089	CCNI2	Within 250kb of a lead variant
ENSG00000164403	SHROOM1	Within 250kb of a lead variant
ENSG00000155329	ZCCHC10	Within 250kb of a lead variant
ENSG00000183742	MACC1	Within 250kb of a lead variant
ENSG00000271133	AC004130.2	Within 250kb of a lead variant
ENSG00000147676	MAL2	Within 250kb of a lead variant
ENSG00000137033	IL33	Within 250kb of a lead variant
