# Supplementary material for: Rhinovirus infection of airway epithelial cells uncovers the non-ciliated subset as a likely driver of genetic risk to childhood-onset asthma
Source: Cell Genom. 2024 Aug 27;4(9):100636. doi: 10.1016/j.xgen.2024.100636 (PMC11480861; doi:10.1016/j.xgen.2024.100636)
Supplement: Table S5. Genes in AOA risk loci that are 24-h specific but not 42-h specific, related to Figures 1 and S4 [file mmc6.xlsx]

## Sheet: Supp Table 5
Supplementary Table 5. Related to Figure 1 and Supplementary Figure 4. Genes in AOA risk loci that are 24 hour-specific but not 42 hour-specific
GeneID	Genename	Selection Criteria
ENSG00000145777	TSLP	L2G
ENSG00000064300	NGFR	Within 250kb of a lead variant
ENSG00000180251	SLC9A4	Within 250kb of a lead variant
ENSG00000163682	RPL9	Within 250kb of a lead variant
ENSG00000137033	IL33	Within 250kb of a lead variant
