# Supplementary material for: Rhinovirus infection of airway epithelial cells uncovers the non-ciliated subset as a likely driver of genetic risk to childhood-onset asthma
Source: Cell Genom. 2024 Aug 27;4(9):100636. doi: 10.1016/j.xgen.2024.100636 (PMC11480861; doi:10.1016/j.xgen.2024.100636)
Supplement: Table S6. Genes in COA risk loci that are upregulated in epithelial cells and T cells, related to Figure 4 [file mmc7.xlsx]

## Sheet: Supp Table 6
Supplementary Table 6. Related to Figure 4. Genes in COA risk loci that are upregulated in epithelial cells and T cells
GeneID	Genename
ENSG00000115590	IL1R2
ENSG00000155903	RASA2
ENSG00000125347	IRF1
ENSG00000057657	PRDM1
ENSG00000136244	IL6
ENSG00000136997	MYC
ENSG00000175602	CCDC85B
ENSG00000175592	FOSL1
ENSG00000175376	EIF1AD
ENSG00000149428	HYOU1
ENSG00000134470	IL15RA
ENSG00000077150	NFKB2
ENSG00000182199	SHMT2
ENSG00000170515	PA2G4
ENSG00000123374	CDK2
ENSG00000100902	PSMA6
ENSG00000167207	NOD2
ENSG00000185338	SOCS1
ENSG00000131746	TNS4
ENSG00000108424	KPNB1
ENSG00000082212	ME2
ENSG00000064932	SBNO2
ENSG00000100401	RANGAP1
ENSG00000100418	DESI1
