# Supplementary material for: Rhinovirus infection of airway epithelial cells uncovers the non-ciliated subset as a likely driver of genetic risk to childhood-onset asthma
Source: Cell Genom. 2024 Aug 27;4(9):100636. doi: 10.1016/j.xgen.2024.100636 (PMC11480861; doi:10.1016/j.xgen.2024.100636)
Supplement: Table S7. Genes in AOA risk loci that are upregulated in epithelial cells and T cells, related to Figure 4 [file mmc8.xlsx]

## Sheet: Supp Table 7
Supplementary Table 7. Related to Figure 4. Genes in AOA risk loci that are upregulated in epithelial cells and T cells
GeneID	Genename
ENSG00000115590	IL1R2
ENSG00000114850	SSR3
ENSG00000125347	IRF1
ENSG00000168496	FEN1
ENSG00000134470	IL15RA
ENSG00000182199	SHMT2
ENSG00000061273	HDAC7
ENSG00000170515	PA2G4
ENSG00000123374	CDK2
ENSG00000185338	SOCS1
ENSG00000131746	TNS4
