# Supplementary material for: Rhinovirus infection of airway epithelial cells uncovers the non-ciliated subset as a likely driver of genetic risk to childhood-onset asthma
Source: Cell Genom. 2024 Aug 27;4(9):100636. doi: 10.1016/j.xgen.2024.100636 (PMC11480861; doi:10.1016/j.xgen.2024.100636)
Supplement: Table S8. Genes in COA risk loci that are upregulated in epithelial cells but not in T cells, related to Figure 4 [file mmc9.xlsx]

## Sheet: Supp Table 8
Supplementary Table 8. Related to Figure 4. Genes in COA risk loci that are upregulated in epithelial cells but not in T cells
GeneID	Genename
ENSG00000158773	USF1
ENSG00000158796	DEDD
ENSG00000143367	TUFT1
ENSG00000168397	ATG4B
ENSG00000072364	AFF4
ENSG00000197536	IRF1-AS1
ENSG00000023892	DEF6
ENSG00000112033	PPARD
ENSG00000118503	TNFAIP3
ENSG00000147144	CCDC120
ENSG00000134954	ETS1
ENSG00000175550	DRAP1
ENSG00000175467	SART1
ENSG00000254470	AP5B1
ENSG00000173442	EHBP1L1
ENSG00000173039	RELA
ENSG00000142186	SCYL1
ENSG00000138311	ZNF365
ENSG00000065675	PRKCQ
ENSG00000237943	PRKCQ-AS1
ENSG00000111252	SH2B3
ENSG00000135114	OASL
ENSG00000169508	GPR183
ENSG00000077238	IL4R
ENSG00000126368	NR1D1
ENSG00000073605	GSDMB
ENSG00000225190	PLEKHM1
ENSG00000159314	ARHGAP27
ENSG00000184922	FMNL1
ENSG00000141664	ZCCHC2
ENSG00000166401	SERPINB8
ENSG00000130589	HELZ2
ENSG00000064666	CNN2
ENSG00000167470	MIDN
