# Supplementary material for: Rhinovirus infection of airway epithelial cells uncovers the non-ciliated subset as a likely driver of genetic risk to childhood-onset asthma
Source: Cell Genom. 2024 Aug 27;4(9):100636. doi: 10.1016/j.xgen.2024.100636 (PMC11480861; doi:10.1016/j.xgen.2024.100636)
Supplement: Table S9. Genes in AOA risk loci that are upregulated in epithelial cells but not in T cells, related to Figure 4 [file mmc10.xlsx]

## Sheet: Supp Table 9
Supplementary Table 9. Related to Figure 4. Genes in AOA risk loci that are upregulated in epithelial cells but not in T cells
GeneID	Genename
ENSG00000168397	ATG4B
ENSG00000115602	IL1RL1
ENSG00000145113	MUC4
ENSG00000161217	PCYT1A
ENSG00000223783	LINC01983
ENSG00000061938	TNK2
ENSG00000187678	SPRY4
ENSG00000131435	PDLIM4
ENSG00000197536	IRF1-AS1
ENSG00000146592	CREB5
ENSG00000124920	MYRF
ENSG00000204381	LAYN
ENSG00000079337	RAPGEF3
ENSG00000169508	GPR183
ENSG00000077238	IL4R
ENSG00000167916	KRT24
ENSG00000108244	KRT23
ENSG00000196859	KRT39
ENSG00000131941	RHPN2
